# Supplementary material for: Transcriptional Profiles of a Foliar Fungal Endophyte (Pestalotiopsis, Ascomycota) and Its Bacterial Symbiont (Luteibacter, Gammaproteobacteria) Reveal Sulfur Exchange and Growth Regulation during Early Phases of Symbiotic Interaction
Source: mSystems. 2022 Mar 16;7(2):e00091-22. doi: 10.1128/msystems.00091-22 (PMC9040847; doi:10.1128/msystems.00091-22)
Supplement: TABLE S1 [file msystems.00091-22-st001.xlsx]

## Sheet: Sheet1
Total BUSCO Groups searched	1312
Complete (single-copy)	1249 (94.1%)
Complete (duplicated)	6 (0.5%)
Fragmented	19 (1.4%)
Missing	38 (2.9%)
