# Supplementary material for: Transcriptional Profiles of a Foliar Fungal Endophyte (Pestalotiopsis, Ascomycota) and Its Bacterial Symbiont (Luteibacter, Gammaproteobacteria) Reveal Sulfur Exchange and Growth Regulation during Early Phases of Symbiotic Interaction
Source: mSystems. 2022 Mar 16;7(2):e00091-22. doi: 10.1128/msystems.00091-22 (PMC9040847; doi:10.1128/msystems.00091-22)
Supplement: TABLE S2 [file msystems.00091-22-st002.xlsx]

## Sheet: Sheet1
Total	68
Terpene	8
Betalactone	1
Fungal-RiPP	1
Polyketide Synthase	17
Nonribosomal Peptide Synthase(-like)	31
Indole	6
Hybrid	4
