# Supplementary material for: Transcriptional Profiles of a Foliar Fungal Endophyte (Pestalotiopsis, Ascomycota) and Its Bacterial Symbiont (Luteibacter, Gammaproteobacteria) Reveal Sulfur Exchange and Growth Regulation during Early Phases of Symbiotic Interaction
Source: mSystems. 2022 Mar 16;7(2):e00091-22. doi: 10.1128/msystems.00091-22 (PMC9040847; doi:10.1128/msystems.00091-22)
Supplement: TABLE S3 [file msystems.00091-22-st003.xlsx]

## Sheet: Luteibacter_DGE_significantly_r
gene_id	reference mean (axenic)	log2 fold change	log2 fold change SE	Wald test stat	p-value (adj.)	regulation	start position	stop position	strand	product	DGE group
2585068564	1.44396	-2.52432	1.8603	-1.35694	NA	none	231	1117	+	Pimeloyl-ACP methyl ester carboxylesterase	NA
2585068565	NA	NA	NA	NA	NA	NA	1208	1642	-	Helix-turn-helix	NA
2585068566	NA	NA	NA	NA	NA	NA	1728	1898	+	hypothetical protein	NA
2585068567	NA	NA	NA	NA	NA	NA	1913	2035	+	hypothetical protein	NA
2585068568	NA	NA	NA	NA	NA	NA	2349	2537	+	hypothetical protein	NA
2585068569	NA	NA	NA	NA	NA	NA	2539	2817	+	hypothetical protein	NA
2585068570	NA	NA	NA	NA	NA	NA	2900	3961	+	phage replication initiation protein	NA
2585068571	NA	NA	NA	NA	NA	NA	4037	4315	+	hypothetical protein	NA
2585068572	NA	NA	NA	NA	NA	NA	4315	4512	+	hypothetical protein	NA
2585068573	NA	NA	NA	NA	NA	NA	4557	4808	+	hypothetical protein	NA
2585068574	NA	NA	NA	NA	NA	NA	4812	6359	+	hypothetical protein	NA
2585068575	NA	NA	NA	NA	NA	NA	6362	6667	+	Protein of unknown function (DUF2523)	NA
2585068576	NA	NA	NA	NA	NA	NA	6664	7779	+	Zonular occludens toxin (Zot)	NA
2585068577	1.33539	0.959551	1.64724	0.58252	NA	none	8023	8298	-	hypothetical protein	NA
2585068578	9.41339	0.305499	0.650108	0.46992	0.788925	none	8512	9234	+	Phage integrase family protein	NA
2585068579	10.7934	-0.659458	0.656919	-1.00386	0.526492	none	9328	10077	+	protein gp37	NA
2585068580	29.0241	-0.707268	0.496265	-1.42518	0.336524	none	10096	11382	+	three-Cys-motif partner protein	NA
2585068581	48.4618	-0.919919	0.456792	-2.01387	0.143114	none	11523	11930	-	hypothetical protein	NA
2585068582	409.956	-0.875667	0.457222	-1.91519	0.168026	none	12156	14360	-	exonuclease SbcC	NA
2585068583	81.1485	-0.804719	0.523219	-1.53802	0.291338	none	14582	15157	-	hypothetical protein	NA
2585068584	75.2255	-1.11037	0.422659	-2.62711	0.0437381	none	15154	16869	-	SIR2-like domain-containing protein	NA
2585068585	6.35659	0.714253	0.793896	0.899682	0.576292	none	17081	17281	-	hypothetical protein	NA
2585068586	1.94261	2.31884	1.53585	1.50981	NA	none	18103	18417	+	hypothetical protein	NA
2585068587	37.8726	-1.17572	0.466438	-2.52063	0.0540844	none	18569	19297	+	protein of unknown function (DUF4440)	NA
2585068588	15.7339	-1.1183	0.600366	-1.86271	0.182237	none	19320	19685	-	DNA-binding transcriptional regulator, MerR family	NA
2585068589	14.4397	-0.501539	0.639584	-0.784164	0.634622	none	19773	20705	+	Pimeloyl-ACP methyl ester carboxylesterase	NA
2585068590	80.8753	-2.38921	0.478791	-4.99008	1.94e-05	downregulated	20761	22338	-	Oxidoreductase family, NAD-binding Rossmann fold	NA
2585068591	38.8458	-1.29391	0.515667	-2.50919	0.055479	none	22369	23451	-	transcriptional regulator, LacI family	NA
2585068592	25.4208	-2.24002	0.553857	-4.04439	0.000792612	downregulated	23765	24955	+	Predicted dehydrogenase	NA
2585068593	18.491	-2.41135	0.707547	-3.40805	0.00613527	downregulated	24952	26178	+	nucleoside transporter	NA
2585068594	10.9552	-1.85241	0.973771	-1.9023	0.171644	none	26175	27050	+	Sugar phosphate isomerase/epimerase	NA
2585068595	10.8781	-0.408073	0.914192	-0.446376	0.802846	none	27061	28752	+	Choline dehydrogenase	NA
2585068596	3.08539	1.74425	1.27513	1.3679	NA	none	28762	29352	+	Gluconate 2-dehydrogenase subunit 3	NA
2585068597	6.3045	-0.224051	0.781291	-0.28677	0.879916	none	29354	30409	+	Sugar phosphate isomerase/epimerase	NA
2585068598	12.4898	0.547665	0.643444	0.851145	0.602199	none	30406	31317	+	hydroxypyruvate isomerase	NA
2585068599	9.79766	-0.584723	0.690583	-0.84671	0.604555	none	31338	32114	+	protein of unknown function (DUF1080)	NA
2585068600	13.4757	0.0224716	0.611875	0.0367257	0.986296	none	32323	33345	+	hypothetical protein	NA
2585068601	6.26441	1.52997	0.854805	1.78985	0.203747	none	33456	35657	-	dTDP-4-dehydrorhamnose reductase	NA
2585068602	6.77307	0.309697	0.86253	0.359056	0.847923	none	35669	36841	-	UDP-galactopyranose mutase	NA
2585068603	7.68747	0.792852	0.724424	1.09446	0.483382	none	36838	38097	-	Glycosyltransferase involved in cell wall bisynthesis	NA
2585068604	29.0158	-1.01883	0.56694	-1.79707	0.202103	none	38551	38706	-	hypothetical protein	NA
2585068605	12.3644	-1.31092	0.656446	-1.997	0.147111	none	38721	38855	-	hypothetical protein	NA
2585068606	12.0025	-1.55842	0.725479	-2.14812	0.112936	none	38933	39382	-	conserved hypothetical protein	NA
2585068607	11.4209	2.03172	0.802161	2.53281	0.0530509	none	39549	39785	+	hypothetical protein	NA
2585068608	52.1397	1.59599	0.515469	3.09618	0.0143448	none	39885	41306	+	cytochrome bd-I ubiquinol oxidase subunit 1 apoprotein (EC 1.10.3.10)	NA
2585068609	22.9505	0.167554	0.548671	0.305381	0.871254	none	41314	42321	+	cytochrome bd-I ubiquinol oxidase subunit 2 apoprotein (EC 1.10.3.10)	NA
2585068610	0.480228	1.2571	2.50674	0.501486	NA	none	42321	42440	+	Protein of unknown function (DUF2474)	NA
2585068611	7.95087	-0.078484	0.850462	-0.092284	0.962582	none	42490	44100	-	tryptophan halogenase	NA
2585068612	25.7869	-1.92878	0.677708	-2.84603	0.0266464	none	44125	46563	-	iron complex outermembrane recepter protein	NA
2585068613	11.552	-0.52072	0.655047	-0.794936	0.629503	none	46756	49326	-	beta-glucosidase	NA
2585068614	37.1739	-0.561384	0.472418	-1.18832	0.440386	none	49447	50460	-	transcriptional regulator, LacI family	NA
2585068615	13.2191	-0.476681	0.596633	-0.798952	0.627648	none	50622	52154	+	maltose/moltooligosaccharide transporter	NA
2585068616	82.6462	-0.51077	0.401012	-1.2737	0.40007	none	52214	57439	-	autotransporter-associated beta strand repeat-containing protein	NA
2585068617	11.1266	-0.592006	0.638887	-0.926621	0.563435	none	57615	58646	-	Nucleoside-diphosphate-sugar epimerase	NA
2585068618	5.8572	-0.0462856	0.847861	-0.054591	0.981232	none	58643	59653	-	AraC-type DNA-binding protein	NA
2585068619	64.723	-1.1603	0.460334	-2.52055	0.0540844	none	59663	61333	-	asparagine synthase (glutamine-hydrolysing)	NA
2585068620	298.31	-1.83832	0.44654	-4.11681	0.000610065	downregulated	61418	61582	-	hypothetical protein	NA
2585068621	10.1969	0.961168	0.66634	1.44246	0.330236	none	61879	63357	+	sulfate permease, SulP family	NA
2585068622	4.45084	1.33486	0.95386	1.39943	NA	none	63354	64388	-	nicotinamide-nucleotide adenylyltransferase, NadR type	NA
2585068623	3.4708	0.338222	1.17223	0.288528	NA	none	64385	64954	-	nicotinamide mononucleotide transporter	NA
2585068624	2.78865	1.00305	1.18884	0.843723	NA	none	64951	66300	-	phenylacetate-CoA ligase	NA
2585068625	2.72989	3.18701	1.46218	2.17962	NA	none	66297	66884	-	hypothetical protein	NA
2585068626	3.43177	2.51605	1.2935	1.94516	NA	none	66881	67837	-	Radical SAM superfamily enzyme, MoaA/NifB/PqqE/SkfB family	NA
2585068627	13.4129	1.66021	0.65848	2.52128	0.0540844	none	67834	69633	-	hypothetical protein	NA
2585068628	21.4624	0.737034	0.51359	1.43506	0.332943	none	69630	70619	-	hypothetical protein	NA
2585068629	71.2189	-0.249117	0.415781	-0.599154	0.722542	none	70621	72201	-	MoxR-like ATPase	NA
2585068630	44.0543	-1.29309	0.449105	-2.87926	0.0247936	none	72315	73001	+	Uncharacterized membrane protein YczE	NA
2585068631	223.452	-1.07036	0.473198	-2.26196	0.0922287	none	73011	73277	-	toxin YoeB	NA
2585068632	346.075	-0.763664	0.488206	-1.56422	0.281366	none	73277	73549	-	antitoxin YefM	NA
2585068633	22.6739	1.30466	0.523373	2.49279	0.0571784	none	73750	75312	-	NAD(P)-dependent dehydrogenase, short-chain alcohol dehydrogenase family	NA
2585068634	4.96806	0.335732	0.89679	0.374371	NA	none	75462	75986	-	Protein N-acetyltransferase, RimJ/RimL family	NA
2585068635	9.36449	-0.204501	0.65719	-0.311175	0.86854	none	76020	76565	-	AAA domain-containing protein	NA
2585068636	31.8129	-0.872304	0.514101	-1.69675	0.233884	none	76647	77213	+	hypothetical protein	NA
2585068637	5.69733	-1.22293	0.943664	-1.29593	0.390205	none	77382	77744	+	hypothetical protein	NA
2585068638	11.8003	3.12641	0.824526	3.79177	0.00179496	upregulated	77961	78977	+	cytochrome o ubiquinol oxidase subunit 2	NA
2585068639	22.3828	2.78309	0.622427	4.47135	0.000160265	upregulated	79028	81061	+	cytochrome o ubiquinol oxidase subunit 1	NA
2585068640	6.33548	1.18236	0.798469	1.48078	0.314397	none	81063	81707	+	cytochrome o ubiquinol oxidase subunit 3	NA
2585068641	5.17331	0.787643	0.863596	0.912051	0.569463	none	81704	82081	+	cytochrome o ubiquinol oxidase operon protein cyoD	NA
2585068642	337.701	0.0216056	0.782941	0.0275954	0.989385	none	82296	83138	+	Tetratricopeptide repeat-containing protein	NA
2585068643	224.957	-1.6184	0.496354	-3.26058	0.00928277	downregulated	83193	84983	+	Peptide N-acetyl-beta-D-glucosaminyl asparaginase amidase A	NA
2585068644	118.609	0.495026	0.408699	1.21122	0.429009	none	85102	86973	+	hypothetical protein	NA
2585068645	16.067	0.00455011	0.592495	0.00767958	0.997453	none	86974	88299	-	Signal transduction histidine kinase	NA
2585068646	12.7321	-0.621609	0.594563	-1.04549	0.503686	none	88296	89021	-	two-component system, OmpR family, response regulator	NA
2585068647	7.6545	0.061328	0.721029	0.0850563	0.964522	none	89208	90431	+	membrane fusion protein, multidrug efflux system	NA
2585068648	9.53992	0.9263	0.717522	1.29097	0.392586	none	90428	93541	+	multidrug efflux pump	NA
2585068649	10.4943	0.345256	0.792882	0.435444	0.808628	none	93538	96810	+	multidrug efflux pump	NA
2585068650	6.70398	1.32434	0.991621	1.33553	0.373615	none	96807	98204	+	efflux transporter, outer membrane factor (OMF) lipoprotein, NodT family	NA
2585068651	8.19609	-1.05671	0.839835	-1.25824	0.407654	none	98226	98561	-	hypothetical protein	NA
2585068652	6.50935	1.86773	1.03944	1.79685	0.202103	none	99001	99519	+	type IV pilus assembly protein PilV	NA
2585068653	8.99986	1.97753	0.717784	2.75505	0.0332334	none	99516	100844	+	type IV pilus assembly protein PilW	NA
2585068654	1.9372	3.50486	1.6867	2.07795	NA	none	100841	101428	+	type IV pilus assembly protein PilX	NA
2585068655	31.701	1.88928	0.53632	3.52268	0.00429742	upregulated	101440	105384	+	type IV pilus assembly protein PilY1	type IV pilus assembly
2585068656	3.33117	1.97896	1.07699	1.83749	NA	none	105386	105814	+	type IV pilus assembly protein PilE	NA
2585068657	5.6146	-0.513622	0.868087	-0.591672	0.728377	none	105841	106437	+	type IV fimbrial biogenesis protein FimT	NA
2585068658	19.9259	-2.18412	0.604258	-3.61455	0.00327365	downregulated	106628	107146	+	type IV pilus assembly protein PilV	type IV pilus assembly
2585068659	42.7484	-2.01888	0.515864	-3.91358	0.0012341	downregulated	107143	108441	+	type IV pilus assembly protein PilW	type IV pilus assembly
2585068660	6.8605	-1.78194	0.829582	-2.14799	0.112936	none	108438	109025	+	type IV pilus assembly protein PilX	NA
2585068661	55.3664	-0.345992	0.426583	-0.811077	0.62186	none	109037	113065	+	type IV pilus assembly protein PilY1	NA
2585068662	9.21143	0.450004	0.693564	0.648829	0.698329	none	113067	113501	+	type IV pilus assembly protein PilE	NA
2585068663	8.45296	0.957483	0.691292	1.38506	0.350671	none	113501	114118	+	type IV fimbrial biogenesis protein FimT	NA
2585068664	5.76598	1.90167	0.921546	2.06357	0.130851	none	114133	114669	-	Uncharacterized conserved protein YaeQ, suppresses RfaH defect	NA
2585068665	117.881	-0.315912	0.399485	-0.790798	0.630811	none	114782	116491	+	homodimeric dihydroxyacetone kinase (EC 2.7.1.29)	NA
2585068666	23.4434	0.776229	0.548381	1.41549	0.340093	none	116531	117373	+	hypothetical protein	NA
2585068667	10.1414	-0.396376	0.774571	-0.511736	0.765558	none	117527	118279	+	hypothetical protein	NA
2585068668	5.09915	0.61331	0.844622	0.726136	0.664455	none	118250	118795	-	Protein of unknown function (DUF2878)	NA
2585068669	40.4511	0.745037	0.480002	1.55215	0.286006	none	118977	121529	+	PAS domain S-box-containing protein	NA
2585068670	100.911	1.30975	0.536293	2.44222	0.0637153	none	121562	122218	+	phosphoglycolate phosphatase	NA
2585068671	423.167	0.960702	0.557491	1.72326	0.224581	none	122278	122778	-	peptide-methionine (S)-S-oxide reductase	NA
2585068672	273.494	0.960042	0.665033	1.4436	0.330236	none	122775	123236	-	peptide-methionine (R)-S-oxide reductase	NA
2585068673	19.37	1.01263	0.577339	1.75396	0.214821	none	123349	124680	-	Signal transduction histidine kinase	NA
2585068674	7.36065	2.19035	0.897956	2.43927	0.0641638	none	124664	125353	-	DNA-binding response regulator, OmpR family, contains REC and winged-helix (wHTH) domain	NA
2585068675	59.2639	2.46415	0.53304	4.62281	9.36e-05	upregulated	125491	126264	+	outer membrane protein	NA
2585068676	7.77812	2.27433	0.825063	2.75656	0.0331302	none	126268	126468	+	Protein of unknown function (DUF2384)	NA
2585068677	55.4626	2.34357	0.474599	4.938	2.43e-05	upregulated	126489	127937	+	DNA-binding transcriptional regulator, MocR family, contains an aminotransferase domain	NA
2585068678	591.732	1.58225	0.705841	2.24165	0.0954356	none	127976	129463	-	glucose-6-phosphate 1-dehydrogenase	NA
2585068679	255.26	4.92224	0.485479	10.1389	4.62e-21	upregulated	129657	130403	+	3-oxoacyl-[acyl-carrier protein] reductase	NA
2585068680	55.3908	1.77648	0.479437	3.70535	0.00239941	upregulated	130400	131002	-	inosine/xanthosine triphosphatase	NA
2585068681	87.1358	-0.753662	0.534435	-1.4102	0.342471	none	131023	132933	-	methyl-accepting chemotaxis sensory transducer with Cache sensor	chemotaxis
2585068682	266.063	-0.0143387	0.447085	-0.0320716	0.987647	none	133012	134652	-	phosphoglucomutase	NA
2585068683	5.46108	0.342635	0.809233	0.423407	0.816107	none	134757	135449	-	two component transcriptional regulator, LuxR family	NA
2585068684	5.00502	1.20407	0.899712	1.33828	NA	none	135588	136331	+	hypothetical protein	NA
2585068685	9.62457	0.856352	0.657924	1.3016	0.38777	none	136345	137157	+	NAD-dependent protein deacetylase, SIR2 family	NA
2585068686	17.4896	0.866671	0.589924	1.46912	0.319563	none	137148	137663	-	tRNA(Arg) A34 adenosine deaminase TadA	NA
2585068687	15.4752	-1.0626	0.570968	-1.86105	0.182776	none	137708	138262	-	DNA-3-methyladenine glycosylase I	NA
2585068688	15.2987	-0.398079	0.566957	-0.702132	0.674046	none	138322	138882	-	transcriptional regulator, TetR family	NA
2585068689	19.2145	-0.328773	0.519332	-0.633069	0.707815	none	138888	139349	-	hypothetical protein	NA
2585068690	339.95	0.208028	0.659823	0.315278	0.866827	none	139473	140636	-	2,4-dienoyl-CoA reductase	NA
2585068691	13.5538	-0.317822	0.588449	-0.540101	0.753211	none	140894	141808	+	DNA-binding transcriptional regulator, LysR family	NA
2585068692	34.0708	0.249704	0.669837	0.372783	0.843308	none	141859	142749	-	transcriptional regulator, AraC family	NA
2585068693	121.059	3.12792	0.504501	6.20002	6.38e-08	upregulated	142848	143591	+	Short-chain dehydrogenase	NA
2585068694	29.3874	2.91587	0.620668	4.69795	6.58e-05	upregulated	143863	144210	-	SnoaL-like domain-containing protein	NA
2585068695	8.32893	1.84986	0.820983	2.25323	0.0939576	none	144215	144616	-	Predicted lactoylglutathione lyase	NA
2585068696	11.7481	0.516197	0.676478	0.763065	0.643381	none	144627	145370	-	NAD(P)-dependent dehydrogenase, short-chain alcohol dehydrogenase family	NA
2585068697	22.2059	-0.036287	0.506509	-0.0716413	0.971523	none	145496	146437	+	AraC-type DNA-binding protein	NA
2585068698	145.722	2.401	0.526576	4.55964	0.000116605	upregulated	146712	148268	-	GMP synthase (glutamine-hydrolysing)	NA
2585068699	618.024	1.58797	0.43595	3.64256	0.00298051	upregulated	148388	149842	-	IMP dehydrogenase	NA
2585068700	63.8503	0.710041	0.392955	1.80693	0.199492	none	149953	150807	-	methylenetetrahydrofolate dehydrogenase (NADP+) / methenyltetrahydrofolate cyclohydrolase	NA
2585068701	24.4253	-0.630507	0.512182	-1.23102	0.421278	none	150873	151439	+	Protein N-acetyltransferase, RimJ/RimL family	NA
2585068702	37.8626	0.494524	0.641953	0.770343	0.641033	none	151493	152662	-	Molybdopterin or thiamine biosynthesis adenylyltransferase	NA
2585068703	119.632	0.631347	0.728404	0.866754	0.593671	none	152689	154086	-	GTP-binding protein	NA
2585068704	407.524	0.0522097	0.576518	0.0905603	0.963422	none	154110	155309	-	Beta-barrel assembly machine subunit BamB	NA
2585068705	117.207	1.32521	0.430152	3.08079	0.0149318	none	155306	155956	-	Putative negative regulator of RcsB-dependent stress response	NA
2585068706	115.573	0.213404	0.364764	0.585047	0.731362	none	156107	157084	-	cytoskeleton protein RodZ	NA
2585068707	152.362	0.377365	0.381219	0.98989	0.533359	none	157174	157944	-	type IV pilus assembly protein PilF	NA
2585068708	619.629	-0.575241	0.357007	-1.61129	0.264568	none	157934	159058	-	23S rRNA (adenine2503-C2)-methyltransferase	NA
2585068709	248.049	0.192222	0.352332	0.545571	0.75071	none	159067	159492	-	nucleoside diphosphate kinase	NA
2585068710	218.242	-0.823432	0.502016	-1.64025	0.254394	none	159746	160408	+	transcriptional regulator, TetR family	NA
2585068711	1260.88	-0.815405	0.493383	-1.65268	0.250656	none	160444	162813	+	3-hydroxyacyl-CoA dehydrogenase	NA
2585068712	284.015	0.378727	0.64175	0.590147	0.729181	none	162864	164072	+	acetyl-CoA acyltransferase	NA
2585068713	49.2548	0.0111808	0.496987	0.0224972	0.991099	none	164096	164431	-	tRNA-binding protein	NA
2585068714	16.8127	1.34781	0.552801	2.43815	0.0642869	none	164433	165707	-	gamma-glutamylputrescine oxidase	NA
2585068715	53.8347	-0.790195	0.443515	-1.78166	0.206344	none	165820	166344	+	3-hydroxyanthranilate 3,4-dioxygenase	NA
2585068716	22.3324	-0.160186	0.524667	-0.305311	0.871254	none	166354	166914	-	ADP-ribose pyrophosphatase YjhB, NUDIX family	NA
2585068717	7.85128	0.825616	0.723642	1.14092	0.463177	none	167058	168026	+	Putative MetA-pathway of phenol degradation	NA
2585068718	40.3241	-1.2842	0.518016	-2.47908	0.058732	none	168244	169734	+	basic amino acid/polyamine antiporter, APA family	NA
2585068719	29.7891	0.192661	0.471385	0.408713	0.823127	none	169825	171273	+	basic amino acid/polyamine antiporter, APA family	NA
2585068720	45.9415	-1.91848	0.504882	-3.79985	0.0017543	downregulated	171646	171978	-	formate dehydrogenase region TAT target	NA
2585068721	243.838	0.353458	0.494098	0.71536	0.6684	none	172016	172810	+	methylthioribulose-1-phosphate dehydratase	NA
2585068722	264.327	-0.247794	0.393083	-0.630386	0.708386	none	172807	173382	+	1,2-dihydroxy-3-keto-5-methylthiopentene dioxygenase	NA
2585068723	25.3963	0.496834	0.481006	1.0329	0.511009	none	173591	174274	+	enolase-phosphatase E1	NA
2585068724	41.2877	0.834025	0.592931	1.40661	0.343414	none	174258	175331	+	Peptidase C13 family protein	NA
2585068725	150.929	-1.35097	0.514352	-2.62654	0.0437386	none	175430	176233	-	carbon-nitrogen hydrolase family protein	NA
2585068726	260.501	-1.82861	0.409856	-4.46159	0.000164118	downregulated	176221	177366	-	methionine aminotransferase	methionine-related
2585068727	90.8244	-0.649283	0.42058	-1.54378	0.288769	none	177376	178404	-	DNA-binding transcriptional regulator, LysR family	NA
2585068728	74.0406	-2.33783	0.439245	-5.32238	4.25e-06	downregulated	178527	179111	+	FMN-dependent NADH-azoreductase	NA
2585068729	62.6626	-1.81632	0.55913	-3.24847	0.00957987	downregulated	179178	179324	-	hypothetical protein	NA
2585068730	28.5129	0.950874	0.551589	1.72388	0.224581	none	179556	180515	-	hypothetical protein	NA
2585068731	204.295	0.85429	0.53007	1.61165	0.264568	none	180512	182950	-	DEAD/DEAH box helicase domain-containing protein	NA
2585068732	4.89686	-0.010374	0.885318	-0.0117178	NA	none	183028	183294	-	hypothetical protein	NA
2585068733	19.7861	-1.57118	0.582441	-2.69757	0.0375683	none	183359	183598	-	hypothetical protein	NA
2585068734	37.7305	-0.808207	0.4951	-1.63241	0.256276	none	183666	184079	-	hypothetical protein	NA
2585068735	17.4585	-1.17418	0.617199	-1.90243	0.171644	none	184234	184638	+	hypothetical protein	NA
2585068736	28.0144	-1.41881	0.548115	-2.58853	0.047269	none	184677	185060	+	hypothetical protein	NA
2585068737	18.1973	-1.17578	0.619323	-1.8985	0.172063	none	185064	185279	-	hypothetical protein	NA
2585068738	24.7811	0.0509257	0.504386	0.100966	0.958229	none	185367	186053	+	Putative SOS response-associated peptidase YedK	NA
2585068739	173.755	-1.12725	0.432663	-2.60539	0.0456652	none	186069	186407	-	hypothetical protein	NA
2585068740	99.6261	-0.828955	0.473953	-1.74902	0.215872	none	186461	187183	-	L,D-transpeptidase catalytic domain	NA
2585068741	18.0528	0.332748	0.553302	0.601386	0.721603	none	187320	189053	+	Murein L,D-transpeptidase YcbB/YkuD	NA
2585068742	37.6648	0.914002	0.510669	1.78981	0.203747	none	189169	189900	+	hypothetical protein	NA
2585068743	6.79542	-1.52437	0.807662	-1.88739	0.175631	none	190005	190373	+	BON domain-containing protein	NA
2585068744	16.7739	-0.88483	0.624619	-1.41659	0.339762	none	190388	190909	+	hypothetical protein	NA
2585068745	12.2256	0.131459	0.669377	0.19639	0.921886	none	191023	191412	+	hypothetical protein	NA
2585068746	11.9118	-0.136062	0.641714	-0.212029	0.914124	none	191409	192296	+	putative membrane protein	NA
2585068747	18.3872	-0.083892	0.563459	-0.148888	0.940351	none	192293	193879	-	inorganic phosphate transporter, PiT family	NA
2585068748	9.2996	-0.47165	0.697083	-0.676605	0.68469	none	193988	194824	+	CHAD domain-containing protein	NA
2585068749	1811.58	-1.65593	0.64522	-2.56646	0.0494366	none	195283	196608	+	Carbohydrate binding domain-containing protein	NA
2585068750	49.0553	-0.740294	0.654748	-1.13066	0.467364	none	196646	197035	-	CheY chemotaxis protein or a CheY-like REC (receiver) domain	chemotaxis
2585068751	83.404	-0.0455286	0.41339	-0.110135	0.955039	none	197058	200171	-	two-component system, chemotaxis family, CheB/CheR fusion protein	chemotaxis
2585068752	525.944	0.425101	0.603441	0.704462	0.673279	none	200352	202562	+	iron complex outermembrane recepter protein	NA
2585068753	0.978462	1.54812	1.87182	0.827068	NA	none	202665	203183	+	RNA polymerase sigma-70 factor, ECF subfamily	NA
2585068754	5.7431	1.08725	0.825099	1.31772	0.382364	none	203176	204321	+	FecR family protein	NA
2585068755	25.9487	-0.204328	0.517644	-0.394727	0.831386	none	204441	206912	+	iron complex outermembrane recepter protein	NA
2585068756	11.508	-0.415075	0.626182	-0.662867	0.690367	none	206909	208117	+	4-phytase / acid phosphatase	NA
2585068757	71.3749	-1.94805	0.552727	-3.52443	0.00429742	downregulated	208326	208607	+	hypothetical protein	NA
2585068758	46.9603	-0.618739	0.466664	-1.32588	0.378068	none	208626	209867	-	HDIG domain-containing protein	NA
2585068759	20.7856	-0.186913	0.561783	-0.332714	0.860117	none	210027	210356	+	hypothetical protein	NA
2585068760	102.667	-0.97007	0.439149	-2.20898	0.101422	none	210405	212078	-	Methyl-accepting chemotaxis protein	chemotaxis
2585068761	36.1731	-0.188196	0.503173	-0.374019	0.842751	none	212178	213344	-	Predicted PurR-regulated permease PerM	NA
2585068762	14.1386	-0.00928207	0.608378	-0.0152571	0.993685	none	213420	214616	-	Uncharacterized conserved protein, DUF2252 family	NA
2585068763	10.2931	0.344709	0.672203	0.512805	0.764875	none	214740	215966	-	MFS transporter, DHA1 family, purine ribonucleoside efflux pump	NA
2585068764	64.6413	-0.72869	0.671044	-1.08591	0.486933	none	216065	217024	+	transcriptional regulator, AraC family	NA
2585068765	15.3532	0.679958	0.618973	1.09853	0.48266	none	217066	218457	+	NhaP-type Na+/H+ or K+/H+ antiporter	NA
2585068766	13.933	2.04748	0.660232	3.10115	0.0141898	none	218447	219529	-	Predicted secreted hydrolase	NA
2585068767	22.0141	1.62165	0.669369	2.42266	0.0663974	none	219529	222045	-	putative ABC transport system permease protein	NA
2585068768	15.1772	1.29721	0.643138	2.017	0.142697	none	222038	222700	-	putative ABC transport system ATP-binding protein	NA
2585068769	6.77587	0.551368	0.787144	0.700466	0.674694	none	222749	223795	-	Nucleoside-diphosphate-sugar epimerase	NA
2585068770	19.2219	-0.0348768	0.529776	-0.065833	0.974941	none	223900	224811	+	DNA-binding transcriptional regulator, LysR family	NA
2585068771	4.6045	1.24276	0.965363	1.28735	NA	none	224877	225338	+	MarR family transcriptional regulator, transcriptional regulator for hemolysin	NA
2585068772	16.0799	1.087	0.793778	1.36939	0.357862	none	225351	227357	+	Uncharacterized membrane protein YccC	NA
2585068773	0.861562	-0.916651	1.93579	-0.473527	NA	none	227354	227575	+	Protein of unknown function (DUF1656)	NA
2585068774	5.11964	1.55763	1.02347	1.5219	0.297523	none	227572	228468	+	RND family efflux transporter, MFP subunit	NA
2585068775	14.4663	1.5026	0.678615	2.21421	0.100574	none	228468	229892	+	efflux transporter, outer membrane factor (OMF) lipoprotein, NodT family	NA
2585068776	191.907	-1.86521	0.567529	-3.28655	0.00868153	downregulated	229919	231469	-	succinyl-CoA:acetate CoA-transferase	NA
2585068777	259.442	-4.52691	0.733639	-6.17048	7.26e-08	downregulated	231517	231921	-	hypothetical protein	NA
2585068778	324.908	-1.37154	0.641532	-2.13791	0.114617	none	232135	234039	-	PAS domain S-box-containing protein/diguanylate cyclase (GGDEF) domain-containing protein	NA
2585068779	51.0036	1.11675	0.522917	2.13561	0.114764	none	234237	234803	-	transcriptional regulator, TetR family	NA
2585068780	23.8391	-0.293659	0.605233	-0.485199	0.782218	none	234890	236122	+	Major Facilitator Superfamily protein	NA
2585068781	1306.84	-3.06773	0.533464	-5.75059	5.82e-07	downregulated	236443	238815	+	iron complex outermembrane recepter protein	NA
2585068782	1554.05	-2.73787	0.544288	-5.03018	1.62e-05	downregulated	238882	241863	+	Carboxypeptidase regulatory-like domain-containing protein	NA
2585068783	66.4334	-0.353725	0.454908	-0.777575	0.638297	none	241938	243527	-	Signal transduction histidine kinase	NA
2585068784	8.13288	1.56253	0.823442	1.89756	0.172293	none	243520	244368	-	chemotaxis protein methyltransferase CheR	chemotaxis
2585068785	84.604	0.650747	0.423952	1.53495	0.292364	none	244365	247817	-	Signal transduction histidine kinase	NA
2585068786	12.8734	0.497574	0.596734	0.833829	0.61173	none	248011	248886	-	hypothetical protein	NA
2585068787	6.58092	0.50287	0.869609	0.578272	0.734562	none	249005	249721	-	Siderophore-interacting protein/Siderophore-interacting FAD-binding domain	NA
2585068788	7.76718	-0.276424	0.749889	-0.36862	0.844842	none	249718	250404	-	Predicted O-methyltransferase YrrM	NA
2585068789	6.06568	0.653601	0.791577	0.825695	0.615502	none	250562	251374	+	AraC-type DNA-binding protein	NA
2585068790	4.04578	1.57076	1.11096	1.41387	NA	none	251477	251755	+	EF-hand domain pair	NA
2585068791	237.022	1.25454	0.694741	1.80577	0.199849	none	251795	253972	-	outer-membrane receptor for ferric coprogen and ferric-rhodotorulic acid	NA
2585068792	67.434	0.326307	0.574542	0.567943	0.739748	none	254138	254749	-	transcriptional regulator, TetR family	NA
2585068793	9.68408	0.947052	0.686946	1.37864	0.353636	none	254869	256068	+	Predicted arabinose efflux permease, MFS family	NA
2585068794	21.0154	-0.132601	0.5354	-0.247668	0.897127	none	256042	256998	-	3-hydroxyisobutyrate dehydrogenase	NA
2585068795	12.5015	-0.939186	0.607864	-1.54506	0.288586	none	257202	257540	-	hypothetical protein	NA
2585068796	6.10839	-0.125568	0.788642	-0.15922	0.935673	none	257738	258178	-	LysR substrate binding domain-containing protein	NA
2585068797	85.1798	0.869545	0.725762	1.19811	0.435601	none	258375	258848	+	tRNA_anti-like	NA
2585068798	19.0621	0.574422	0.628141	0.914479	0.568578	none	258895	260439	+	deoxyribodipyrimidine photolyase-related protein	NA
2585068799	8.22225	1.0406	0.743313	1.39995	0.345847	none	260387	262447	-	PAS/PAC sensor hybrid histidine kinase	NA
2585068800	16.9922	0.168633	0.536552	0.31429	0.867156	none	262425	263921	-	circadian clock protein KaiC	NA
2585068801	17.6774	-0.0101022	0.548675	-0.018412	0.993027	none	264099	265166	-	Calcineurin-like phosphoesterase	NA
2585068802	19.7427	1.0186	0.523797	1.94465	0.161152	none	265217	266500	-	hypothetical protein	NA
2585068803	19.5304	2.79755	0.609333	4.59116	0.000105631	upregulated	266695	267057	+	hypothetical protein	NA
2585068804	124.034	3.82968	0.46663	8.2071	1.21e-13	upregulated	267080	267814	-	NAD(P)-dependent dehydrogenase, short-chain alcohol dehydrogenase family	NA
2585068805	49.2114	1.89552	0.525014	3.61042	0.00329732	upregulated	267898	268458	+	transcriptional regulator, TetR family	NA
2585068806	23.0305	0.437088	0.531027	0.823101	0.616171	none	268535	269275	+	Pimeloyl-ACP methyl ester carboxylesterase	NA
2585068807	18.0714	0.0950083	0.535235	0.177508	0.928653	none	269499	271445	+	Glycosyl hydrolase family 76	NA
2585068808	44.9346	0.196513	0.478516	0.410671	0.822336	none	271563	272768	+	GAF domain-containing protein	NA
2585068809	57.5885	-1.02835	0.507271	-2.02721	0.140703	none	273062	273814	-	EAL domain, c-di-GMP-specific phosphodiesterase class I (or its enzymatically inactive variant)	motility - upstream
2585068810	5.34397	0.98968	0.944083	1.0483	0.503281	none	273940	275073	+	Glycosyl transferase family 2	NA
2585068811	7.51308	-0.257323	0.82672	-0.311257	0.86854	none	275070	276218	+	Acyl-CoA dehydrogenase	NA
2585068812	3.3836	1.69472	1.09947	1.5414	NA	none	276215	276952	+	N-acetylglucosaminyl deacetylase, LmbE family	NA
2585068813	3.99935	-0.400514	0.98467	-0.406749	NA	none	276937	277521	+	Nodulation protein S (NodS)	NA
2585068814	1.67225	1.24576	1.54064	0.808603	NA	none	277527	277853	-	hypothetical protein	NA
2585068815	15.8238	-0.395754	0.56652	-0.69857	0.675383	none	278096	279259	+	Threonine dehydrogenase	NA
2585068816	9.74621	0.519273	0.670515	0.774439	0.63975	none	279303	279566	+	hypothetical protein	NA
2585068817	82.7462	1.07704	0.534376	2.0155	0.142697	none	279594	280298	-	Thymidylate kinase	NA
2585068818	87.3177	0.61085	0.565058	1.08104	0.489173	none	280396	281169	+	Thymidylate kinase	NA
2585068819	11.5576	0.815288	0.621055	1.31275	0.383108	none	281166	281882	+	hypothetical protein	NA
2585068820	441.928	0.397098	0.486487	0.816255	0.620036	none	282084	283817	+	fatty-acyl-CoA synthase	NA
2585068821	34.6588	0.989161	0.503537	1.96443	0.155682	none	283820	284785	+	Nucleoside-diphosphate-sugar epimerase	NA
2585068822	8.72508	1.36938	0.714182	1.91741	0.167601	none	284799	285050	+	acyl carrier protein	NA
2585068823	25.4949	1.96219	0.649602	3.0206	0.0173067	none	285047	286231	+	serine palmitoyltransferase	NA
2585068824	5.60146	2.52099	0.974354	2.58735	0.047369	none	286228	287565	+	Membrane protein involved in the export of O-antigen and teichoic acid	NA
2585068825	7.85835	2.13154	0.823008	2.58994	0.0471994	none	287562	288404	+	hypothetical protein	NA
2585068826	22.8196	2.09462	0.66034	3.17203	0.0118933	none	288401	289762	-	efflux transporter, outer membrane factor (OMF) lipoprotein, NodT family	NA
2585068827	21.7773	2.84613	0.740096	3.84563	0.00151604	upregulated	289771	292887	-	multidrug efflux pump	NA
2585068828	40.1014	2.14155	0.499564	4.28684	0.000322074	upregulated	292898	295987	-	multidrug efflux pump	NA
2585068829	71.5956	0.966342	0.43716	2.2105	0.101128	none	295984	297195	-	membrane fusion protein, multidrug efflux system	NA
2585068830	115.733	1.72708	0.417303	4.13868	0.000561912	upregulated	297195	298334	-	hypothetical protein	NA
2585068831	1.17255	1.55302	1.69894	0.914114	NA	none	298461	298655	-	hypothetical protein	NA
2585068832	4.02029	1.73285	1.21532	1.42584	NA	none	298823	299587	+	Uncharacterized conserved protein YecE, DUF72 family	NA
2585068833	8.42389	0.433301	0.703674	0.615769	0.715351	none	299686	300483	+	Thioesterase-like superfamily protein	NA
2585068834	11.2696	0.931723	0.665426	1.40019	0.345847	none	300517	300999	+	N-acetylglutamate synthase, GNAT family	NA
2585068835	6.9572	2.82816	0.945216	2.99208	0.0187335	none	301092	301502	-	Response regulator receiver domain-containing protein	NA
2585068836	194.157	5.52958	0.693472	7.97377	5.74e-13	upregulated	301507	302946	-	Two-component sensor histidine kinase, contains HisKA and HATPase domains	histidine kinase
2585068837	1473.86	8.45299	0.640662	13.1941	3.54e-36	upregulated	303149	303979	-	Nucleoside-diphosphate-sugar epimerase	nucleoside epimerase
2585068838	13.6374	1.42171	0.681916	2.08487	0.126151	none	304093	304851	+	Helix-turn-helix domain-containing protein	NA
2585068839	44.069	0.497115	0.437976	1.13503	0.465572	none	304844	306838	-	AAA domain-containing protein	NA
2585068840	4.25653	2.81766	1.11493	2.52721	NA	none	307293	307553	+	Helix-turn-helix	NA
2585068841	10.2876	1.61206	0.718026	2.24513	0.0951543	none	307636	308616	-	tellurite resistance protein	NA
2585068842	1.67318	1.02813	1.42497	0.72151	NA	none	308731	309003	-	hypothetical protein	NA
2585068843	41.3592	-1.58882	0.52246	-3.04104	0.0164461	none	309626	310417	+	hypothetical protein	NA
2585068844	8.79404	-0.0867002	0.702634	-0.123393	0.95017	none	310511	310879	+	Predicted transcriptional regulator	NA
2585068845	6.38809	0.716885	0.775239	0.924728	0.563775	none	310876	311994	+	BlaR1 peptidase M56	NA
2585068846	3.52559	0.61317	1.15194	0.532291	NA	none	312129	312818	+	Thiol-disulfide isomerase or thioredoxin	NA
2585068847	13.3051	0.175287	0.612725	0.286078	0.879983	none	313041	313766	+	arsenical resistance protein ArsH	NA
2585068848	3.31867	3.49455	1.41264	2.47377	NA	none	313936	314733	+	Putative MetA-pathway of phenol degradation	NA
2585068849	10.4675	0.475559	0.727251	0.653913	0.695732	none	316114	316851	+	hypothetical protein	NA
2585068850	5.58743	-0.237247	0.812633	-0.291948	0.877551	none	316935	317411	+	Lysine-specific metallo-endopeptidase	NA
2585068851	0.912799	2.39926	2.24133	1.07046	NA	none	317626	317994	+	Integrase core domain-containing protein	NA
2585068852	4.13103	0.768998	0.977711	0.786529	NA	none	318044	318415	+	hypothetical protein	NA
2585068853	5.09372	0.784282	1.05262	0.745075	0.653923	none	318697	319410	+	DNA-binding transcriptional regulator, LysR family	NA
2585068854	9.19947	0.229042	0.696996	0.328613	0.861924	none	319567	319917	+	Uncharacterized conserved protein YecT, DUF1311 family	NA
2585068855	9.65782	1.2469	0.715118	1.74363	0.217451	none	319965	321350	+	Peptidoglycan-binding (PGRP) domain of peptidoglycan hydrolases-containing protein	NA
2585068856	17.6997	-1.39809	0.589217	-2.3728	0.0737789	none	321637	322119	+	hypothetical protein	NA
2585068857	4.02171	2.2849	1.20692	1.89316	NA	none	322116	323111	-	Competence protein CoiA-like family	NA
2585068858	19.0929	0.967913	0.566764	1.70779	0.229457	none	323170	324204	+	hypothetical protein	NA
2585068859	387	3.53072	0.521018	6.77658	2.19e-09	upregulated	324607	325533	-	Uncharacterized conserved protein YbjT, contains NAD(P)-binding and DUF2867 domains	NA
2585068860	41.785	0.478939	0.509864	0.939346	0.557879	none	325662	326306	+	transcriptional regulator, TetR family	NA
2585068861	19.3037	0.17746	0.545839	0.325113	0.864107	none	326382	327449	-	CubicO group peptidase, beta-lactamase class C family	NA
2585068862	10.3161	0.169268	0.675716	0.250502	0.89635	none	327933	328853	-	Protein of unknown function (DUF2971)	NA
2585068863	9.56949	-0.224179	0.688662	-0.325529	0.864011	none	328850	329284	-	hypothetical protein	NA
2585068864	26.3987	-1.39204	0.538306	-2.58597	0.0474963	none	329461	329943	-	hypothetical protein	NA
2585068865	19.7249	-1.27494	0.595026	-2.14267	0.113693	none	329976	330221	-	hypothetical protein	NA
2585068866	16.6958	-0.65272	0.572429	-1.14026	0.463177	none	330246	330482	-	Helix-turn-helix domain-containing protein	NA
2585068867	8.15358	0.125099	0.778077	0.16078	0.935317	none	330732	331514	+	hypothetical protein	NA
2585068868	3.03855	4.32425	1.65747	2.60895	NA	none	331511	332173	+	hypothetical protein	NA
2585068869	26.1273	1.3021	0.699951	1.86027	0.182954	none	332595	334271	+	Site-specific recombinase XerD	NA
2585068870	85.2241	-0.317987	0.452686	-0.702446	0.674046	none	334357	335292	-	Retron-type reverse transcriptase	NA
2585068871	78.9311	-1.05914	0.483084	-2.19245	0.104022	none	335289	336131	-	hypothetical protein	NA
2585068872	142.082	-0.934642	0.435828	-2.14452	0.113559	none	336715	337377	+	hypothetical protein	NA
2585068873	75.0238	-0.765345	0.485476	-1.57648	0.277221	none	337374	338174	+	hypothetical protein	NA
2585068874	23.2785	0.772338	0.536589	1.43935	0.331554	none	338206	339927	-	MobA/MobL family protein	NA
2585068875	658.267	-1.25098	0.469278	-2.66575	0.0401507	none	340340	340699	+	Virulence-associated protein VapD	NA
2585068876	208.233	-1.72467	0.433656	-3.97704	0.00100736	downregulated	340803	341882	-	protein of unknown function (DUF955)	NA
2585068877	21.8904	-0.230752	0.660743	-0.349231	0.852561	none	342197	343315	-	Phage integrase family protein	NA
2585068878	18.424	-0.867182	0.599501	-1.44651	0.329241	none	343290	343733	-	hypothetical protein	NA
2585068879	NA	NA	NA	NA	NA	NA	343860	343949	-	transcript_id0316	NA
2585068880	96.3116	1.15095	0.411643	2.79599	0.0303137	none	344025	345305	-	seryl-tRNA synthetase	NA
2585068881	24.8741	-0.665024	0.570448	-1.16579	0.452029	none	345465	345965	-	Ferritin-like metal-binding protein YciE	NA
2585068882	52.3206	-0.832647	0.517379	-1.60935	0.265221	none	346107	346991	-	Glyoxylase, beta-lactamase superfamily II	NA
2585068883	30.1434	-1.08733	0.578778	-1.87866	0.177729	none	346995	347321	-	hypothetical protein	NA
2585068884	36.459	-1.17953	0.526988	-2.23824	0.0956933	none	347318	347647	-	hypothetical protein	NA
2585068885	78.6671	-1.16573	0.521874	-2.23373	0.0966189	none	347667	348065	-	hypothetical protein	NA
2585068886	68.4141	-2.00276	0.516704	-3.87603	0.00138087	downregulated	348268	348708	-	hypothetical protein	NA
2585068887	57.6934	-2.02829	0.520974	-3.89327	0.00132426	downregulated	348715	348975	-	hypothetical protein	NA
2585068888	329.842	-1.30614	0.500392	-2.61023	0.0452646	none	349045	349755	-	Protein of unknown function (DUF2589)	NA
2585068889	50.7191	-0.758317	0.518278	-1.46315	0.322064	none	349825	350346	-	Protein of unknown function (DUF2589)	NA
2585068890	72.4584	-0.405401	0.626195	-0.647405	0.698815	none	350350	350910	-	Predicted Peptidoglycan domain-containing protein	NA
2585068891	5.20453	0.445973	0.934641	0.47716	0.785661	none	351028	351681	-	DNA-binding response regulator, NarL/FixJ family, contains REC and HTH domains	NA
2585068892	19.9968	-0.257584	0.69602	-0.370082	0.844087	none	351996	353537	-	monovalent cation:H+ antiporter, CPA1 family	NA
2585068893	17.0869	-1.62976	0.64632	-2.5216	0.0540844	none	353676	354272	-	hypothetical protein	NA
2585068894	8.9757	0.782068	0.734914	1.06416	0.496516	none	354352	355278	-	hypothetical protein	NA
2585068895	2.67053	0.0914626	1.10301	0.0829206	NA	none	355319	355627	+	hypothetical protein	NA
2585068896	61.6128	0.0761877	0.402093	0.189478	0.923994	none	355629	356957	-	putative ATPase	NA
2585068897	44.9295	0.0790788	0.424124	0.186452	0.924957	none	357034	358437	-	Protein of unknown function (DUF3999)	NA
2585068898	49.7314	-0.218775	0.42582	-0.513773	0.764539	none	358427	361255	-	Uncharacterized membrane protein	NA
2585068899	18.3993	-0.667337	0.698358	-0.955581	0.549569	none	361495	362145	-	outer membrane lipoprotein carrier protein	NA
2585068900	3.63305	1.54463	1.08352	1.42557	NA	none	362177	362605	-	hypothetical protein	NA
2585068901	98.7875	0.963078	0.417953	2.30427	0.0855776	none	362613	364958	-	DNA segregation ATPase FtsK/SpoIIIE, S-DNA-T family	NA
2585068902	144.659	0.370532	0.408003	0.908161	0.570452	none	364991	366055	-	alanine dehydrogenase	NA
2585068903	724.589	1.035	0.663566	1.55976	0.28334	none	366239	367201	+	thioredoxin reductase (NADPH)	NA
2585068904	32.5634	2.26998	0.655448	3.46324	0.00514672	upregulated	367245	368378	+	hypothetical protein	NA
2585068905	14.3719	3.11804	0.790306	3.94536	0.00111372	upregulated	368375	369085	+	leucyl/phenylalanyl-tRNA--protein transferase	NA
2585068906	10.4885	1.00257	0.673221	1.48921	0.311035	none	369135	370532	-	drug resistance transporter, EmrB/QacA subfamily	NA
2585068907	15.323	0.544953	0.586003	0.929948	0.56227	none	370578	371441	-	tRNA pseudouridine32 synthase / 23S rRNA pseudouridine746 synthase	NA
2585068908	77.0754	-0.187276	0.387308	-0.483532	0.782954	none	371525	372577	+	HD-like signal output (HDOD) domain, no enzymatic activity	NA
2585068909	44.8364	0.376221	0.446784	0.842065	0.606946	none	372574	373101	-	hypothetical protein	NA
2585068910	64.1318	0.722596	0.393284	1.83734	0.189784	none	373285	374229	+	Restriction endonuclease	NA
2585068911	123.035	1.03809	0.440044	2.35907	0.0760743	none	374370	376751	+	xylulose-5-phosphate/fructose-6-phosphate phosphoketolase	NA
2585068912	29.4597	1.74649	0.520127	3.35781	0.00708197	upregulated	376748	377776	+	acetate kinase	NA
2585068913	132.756	0.423398	0.394836	1.07234	0.49311	none	377844	379361	-	fumarase, class I, homodimeric	NA
2585068914	62.9276	-1.25792	0.51097	-2.46183	0.0609048	none	379479	380444	+	Thiol-disulfide isomerase or thioredoxin	NA
2585068915	48.8731	0.328715	0.428404	0.7673	0.641659	none	380530	381150	+	DNA-binding transcriptional regulator, PadR family	NA
2585068916	62.6427	-0.159281	0.439341	-0.362545	0.847032	none	381147	381911	+	NADPH-dependent ferric siderophore reductase, contains FAD-binding and SIP domains	NA
2585068917	39.0579	-0.410367	0.447917	-0.916167	0.567901	none	382042	384192	+	hypothetical protein	NA
2585068918	8.1519	0.647004	0.873959	0.740313	0.655972	none	384330	385226	+	EamA domain-containing membrane protein RarD	NA
2585068919	105.305	-0.320999	0.4306	-0.745468	0.653923	none	385521	386456	-	Isopenicillin N synthase	NA
2585068920	180.854	-0.861455	0.386101	-2.23117	0.0970623	none	386475	387877	-	phosphoglucosamine mutase	NA
2585068921	40.9294	-0.14282	0.466916	-0.305879	0.871254	none	388033	388932	-	dihydropteroate synthase	NA
2585068922	17.2875	-0.873955	0.552193	-1.5827	0.275147	none	388936	389502	-	oligoribonuclease	NA
2585068923	16.5201	0.928463	0.634112	1.46419	0.321615	none	389579	391003	+	Exodeoxyribonuclease I subunit C	NA
2585068924	10.4514	-0.0929052	0.664526	-0.139807	0.943952	none	391009	391695	+	TIGR02453 family protein	NA
2585068925	7.07742	0.951371	0.834031	1.14069	0.463177	none	391807	392196	-	glyoxylase I family protein	NA
2585068926	20.3291	0.953211	0.584715	1.63022	0.257089	none	392199	393182	-	lysyl-tRNA synthetase, class 2	NA
2585068927	85.9583	0.229531	0.424103	0.541214	0.752746	none	393179	395569	-	DNA ligase (NAD+)	NA
2585068928	20.5646	1.05545	0.532041	1.98378	0.15055	none	395672	397156	+	drug resistance transporter, EmrB/QacA subfamily	NA
2585068929	31.8884	-0.839065	0.488202	-1.71868	0.225956	none	397095	398534	-	deoxyribodipyrimidine photo-lyase	NA
2585068930	465.94	-1.93602	0.487866	-3.96834	0.00103091	downregulated	398652	399101	+	Glycine zipper 2TM domain-containing protein	NA
2585068931	5.70577	0.527226	0.931324	0.566103	0.739826	none	399595	400527	-	Uncharacterized conserved protein YecT, DUF1311 family	NA
2585068932	12.4244	2.45251	0.682006	3.59602	0.00344562	upregulated	400553	401536	-	lipid-A-disaccharide kinase	NA
2585068933	25.8715	1.40584	0.494836	2.84102	0.0269285	none	401539	403314	-	ATP-binding cassette, subfamily B, MsbA	NA
2585068934	11.8416	0.0315229	0.651294	0.0484004	0.984074	none	403311	403739	-	biopolymer transport protein ExbD	NA
2585068935	30.74	-0.110803	0.512517	-0.216194	0.912993	none	403743	404402	-	biopolymer transport protein ExbB	NA
2585068936	356.547	0.626335	0.403432	1.55252	0.285982	none	404646	408008	-	alpha-1,2-mannosidase, putative	NA
2585068937	17.9088	2.15265	0.756333	2.84617	0.0266464	none	408094	410340	-	competence protein ComEC	NA
2585068938	286.964	-1.38845	0.471168	-2.94683	0.0207653	none	410483	411151	-	hypothetical protein	NA
2585068939	2235.79	-1.04059	0.537013	-1.93774	0.162944	none	411261	412373	-	Histone H1-like nucleoprotein HC2	NA
2585068940	10.277	0.657455	0.67361	0.976017	0.540509	none	412546	413148	-	Rhomboid family protein	NA
2585068941	26.7001	-0.263884	0.497759	-0.530145	0.757697	none	413262	414137	+	phenazine biosynthesis protein PhzF family	NA
2585068942	13.818	0.701771	0.594577	1.18029	0.444118	none	414140	414592	+	hypothetical protein	NA
2585068943	45.4396	-0.956677	0.465756	-2.05403	0.133432	none	414952	415809	-	N-Dimethylarginine dimethylaminohydrolase	NA
2585068944	50.1501	-0.95284	0.513951	-1.85395	0.184993	none	415872	416153	-	hypothetical protein	NA
2585068945	47.0175	0.463964	0.449707	1.0317	0.511186	none	416253	417134	-	3-hydroxyisobutyrate dehydrogenase	NA
2585068946	22.0822	1.81703	0.604032	3.00817	0.0179644	none	417147	418322	-	hypothetical protein	NA
2585068947	63.5513	-0.849309	0.442642	-1.91873	0.167344	none	418404	418886	+	hypothetical protein	NA
2585068948	65.1873	-0.0764047	0.436864	-0.174893	0.929481	none	418938	422048	-	diguanylate cyclase (GGDEF) domain-containing protein	NA
2585068949	110.33	-0.417246	0.430597	-0.968995	0.543851	none	422038	423588	-	diguanylate cyclase (GGDEF) domain-containing protein	NA
2585068950	223.818	-0.272098	0.406951	-0.668626	0.687443	none	423848	425902	-	Dipeptidyl aminopeptidase/acylaminoacyl peptidase	NA
2585068951	36.3552	-1.89495	0.527523	-3.59216	0.00347695	downregulated	426096	426386	-	hypothetical protein	NA
2585068952	43.6019	-0.077427	0.562216	-0.137718	0.944631	none	426485	426910	+	osmotically inducible protein OsmC	NA
2585068953	32.561	0.241721	0.524156	0.461161	0.794464	none	427024	427947	+	magnesium transporter	NA
2585068954	202.35	-1.61957	0.521164	-3.10761	0.0139108	none	428202	429275	+	diguanylate cyclase (GGDEF) domain-containing protein	NA
2585068955	69.665	0.377401	0.522538	0.722246	0.664864	none	429291	429908	-	Alkylated DNA repair dioxygenase AlkB	NA
2585068956	213.889	-0.418678	0.459736	-0.910691	0.569777	none	429916	430443	-	superoxide dismutase, Cu-Zn family	NA
2585068957	31.1933	0.993897	0.515432	1.92828	0.165043	none	430558	431259	-	16S rRNA pseudouridine516 synthase	NA
2585068958	33.5723	0.426497	0.46239	0.922375	0.564926	none	431256	432320	-	16S rRNA (guanine1207-N2)-methyltransferase	NA
2585068959	155.783	0.921174	0.659509	1.39676	0.345922	none	432372	433997	-	Uncharacterized conserved protein YdiU, UPF0061 family	NA
2585068960	18.4108	-0.427267	0.611192	-0.699072	0.675198	none	434077	434736	+	hypothetical protein	NA
2585068961	34.04	-0.967504	0.538192	-1.79769	0.202103	none	434694	436370	-	PAS domain S-box-containing protein/diguanylate cyclase (GGDEF) domain-containing protein	NA
2585068962	31.7805	-0.218918	0.475506	-0.46039	0.794464	none	436452	438722	-	general secretion pathway protein D	NA
2585068963	107.046	0.575193	0.404991	1.42026	0.338594	none	438793	441138	-	general secretion pathway protein D	NA
2585068964	325.424	-0.319652	0.634892	-0.503474	0.770249	none	441335	442750	-	6-phosphogluconate dehydrogenase	NA
2585068965	50.7372	-0.254576	0.503273	-0.50584	0.769458	none	442967	443686	+	3-oxoacid CoA-transferase subunit A	NA
2585068966	56.3491	-0.660998	0.507728	-1.30187	0.38777	none	443697	444335	+	3-oxoacid CoA-transferase subunit B	NA
2585068967	37.4555	-0.67721	0.518062	-1.3072	0.385179	none	444646	445560	+	DNA-binding transcriptional regulator, LysR family	NA
2585068968	22.2471	1.70856	0.784167	2.17882	0.106637	none	445649	445774	+	LSU ribosomal protein L36P	ribosomal protein
2585068969	28.8794	-1.02258	0.539511	-1.89539	0.173009	none	445864	447672	-	diguanylate cyclase (GGDEF) domain-containing protein	NA
2585068970	24.3954	-1.76997	0.644687	-2.74547	0.0338081	none	447677	447982	-	hypothetical protein	NA
2585068971	7.31831	-0.271518	0.92986	-0.291999	0.877551	none	448106	448948	-	Tetrapyrrole (Corrin/Porphyrin) Methylases	NA
2585068972	25.4448	-1.96917	0.666401	-2.95493	0.0203337	none	448981	450594	-	Major Facilitator Superfamily protein	NA
2585068973	13.3383	-0.269938	0.64924	-0.415776	0.819717	none	450764	451264	+	alkylhydroperoxidase AhpD family core domain-containing protein	NA
2585068974	23.5627	-0.587629	0.643106	-0.913735	0.568954	none	451311	452222	+	RNA polymerase sigma-70 factor, ECF subfamily	NA
2585068975	34.0779	0.539611	0.545181	0.989783	0.533359	none	453170	453652	-	transcription elongation factor GreA	NA
2585068976	470.84	0.242107	0.439394	0.551002	0.748243	none	453649	456876	-	carbamoyl-phosphate synthase large subunit	NA
2585068977	235.948	-0.488655	0.447016	-1.09315	0.483605	none	456928	458070	-	carbamoyl-phosphate synthase small subunit	NA
2585068978	35.0607	-0.288284	0.460805	-0.62561	0.711302	none	458288	458971	+	2OG-Fe(II) oxygenase superfamily protein	NA
2585068979	15.449	0.362409	0.568404	0.637591	0.70476	none	459026	460033	-	cation:H+ antiporter	NA
2585068980	119.722	2.2348	0.619743	3.60601	0.00334423	upregulated	460303	461097	-	dihydrodipicolinate reductase	NA
2585068981	574.29	0.969098	0.639894	1.51447	0.300567	none	461094	462224	-	molecular chaperone DnaJ	NA
2585068982	11352.6	0.303706	0.770171	0.394335	0.831466	none	462352	464280	-	molecular chaperone DnaK	NA
2585068983	661.335	0.21861	0.701479	0.311642	0.86854	none	464410	464946	-	molecular chaperone GrpE	NA
2585068984	138.015	0.918167	0.682143	1.346	0.368449	none	465033	466094	-	heat-inducible transcription repressor HrcA	NA
2585068985	81.1862	0.246868	0.405112	0.609381	0.718074	none	466175	467899	+	DNA repair protein RecN (Recombination protein N)	NA
2585068986	38.3888	-0.258992	0.474322	-0.546027	0.750639	none	467903	468532	-	two-component system, NarL family, uhpT operon response regulator UhpA	NA
2585068987	48.2862	0.198604	0.452015	0.439374	0.80681	none	468619	470238	+	two-component system, NarL family, sensor histidine kinase UhpB	NA
2585068988	185.688	-0.872936	0.426281	-2.04779	0.135099	none	470557	470970	-	Fur family transcriptional regulator, ferric uptake regulator	NA
2585068989	112.912	-0.122073	0.530407	-0.230151	0.905019	none	471043	471504	+	Beta-barrel assembly machine subunit BamE	NA
2585068990	18.3216	0.664773	0.605129	1.09856	0.48266	none	471518	471796	-	hypothetical protein	NA
2585068991	26.0917	0.0709928	0.527934	0.134473	0.946029	none	471789	472217	-	Ribosome association toxin PasT (RatA) of the RatAB toxin-antitoxin module	NA
2585068992	424.515	0.114602	0.601591	0.190498	0.923663	none	472261	472797	+	SsrA-binding protein	NA
2585068993	NA	NA	NA	NA	NA	NA	472879	473271	+	transcript_id0430	NA
2585068994	40.2533	0.389707	0.488425	0.797886	0.627821	none	473415	474116	-	hypothetical protein	NA
2585068995	5.20224	-0.786254	0.889046	-0.884379	0.585022	none	474740	475114	+	Protein of unknown function (DUF1311)	NA
2585068996	39.4754	-1.22359	0.529451	-2.31105	0.0844843	none	476123	476713	-	hypothetical protein	NA
2585068997	20.1065	0.014362	0.53687	0.0267513	0.989797	none	476717	479314	-	RHS repeat-associated core domain-containing protein	NA
2585068998	9.63765	-0.00750656	0.664689	-0.0112933	0.995524	none	479391	480176	-	Transposase InsO and inactivated derivatives	NA
2585068999	8.33471	-0.677518	0.742854	-0.912047	0.569463	none	480170	480433	-	putative transposase	NA
2585069000	2.44802	1.02292	1.28205	0.797878	NA	none	480482	481753	-	YD repeat-containing protein	NA
2585069001	3.73571	-0.037991	0.977859	-0.0388512	NA	none	481760	481915	-	hypothetical protein	NA
2585069002	16.3234	0.739016	0.569713	1.29717	0.389769	none	482033	482578	-	hypothetical protein	NA
2585069003	22.9704	-0.155468	0.535653	-0.29024	0.87845	none	482575	486852	-	RHS repeat-associated core domain-containing protein	NA
2585069004	4.53186	-0.516053	1.05923	-0.487196	NA	none	486818	487279	-	hypothetical protein	NA
2585069005	13.5116	-0.92196	0.616276	-1.49602	0.308625	none	488452	488715	-	transposase	NA
2585069006	13.5113	-0.747168	0.602714	-1.23967	0.415928	none	488802	489260	-	hypothetical protein	NA
2585069007	21.1043	-0.8826	0.522277	-1.68991	0.236617	none	489423	490259	-	Pimeloyl-ACP methyl ester carboxylesterase	NA
2585069008	4.30083	-0.161634	0.898817	-0.17983	NA	none	490430	490606	+	hypothetical protein	NA
2585069009	9.00854	-0.109848	0.790593	-0.138944	0.94413	none	490693	491097	+	Response regulator receiver domain-containing protein	NA
2585069010	4.98798	1.02901	0.92717	1.10984	NA	none	491125	491337	-	hypothetical protein	NA
2585069011	173.633	0.39947	0.751975	0.531228	0.75742	none	491755	493413	-	methyl-accepting chemotaxis protein	chemotaxis
2585069012	8503.6	0.455038	0.824833	0.551673	0.747909	none	493690	494163	-	molecular chaperone IbpA	NA
2585069013	70.288	-0.479061	0.459711	-1.04209	0.505596	none	494426	496870	+	Mechanosensitive ion channel	NA
2585069014	45.4052	-1.37347	0.495902	-2.76964	0.0322207	none	496895	498094	-	Predicted arabinose efflux permease, MFS family	NA
2585069015	47.561	-1.91029	0.496536	-3.84723	0.00151126	downregulated	498134	498703	-	hypothetical protein	NA
2585069016	49.3048	-1.01393	0.681511	-1.48777	0.311713	none	498778	499539	-	hypothetical protein	NA
2585069017	23.9015	1.02583	0.678315	1.51233	0.301366	none	499691	501031	-	sigma54 specific transcriptional regulator, Fis family	NA
2585069018	12.5965	0.615504	0.615331	1.00028	0.5282	none	501016	502446	-	Signal transduction histidine kinase	NA
2585069019	75.8782	-0.661146	0.416314	-1.58809	0.273302	none	502592	503437	+	2-dehydro-3-deoxyphosphooctonate aldolase (KDO 8-P synthase)	NA
2585069020	131.75	-0.292447	0.535673	-0.545944	0.750639	none	503537	504073	-	transcriptional regulator, AlpA family	NA
2585069021	74.572	0.0351758	0.63934	0.0550189	0.981232	none	504103	504369	-	hypothetical protein	NA
2585069022	71.677	-1.14219	0.476092	-2.39908	0.0697835	none	504759	505703	+	MASE1	NA
2585069023	105.706	-1.61311	0.492151	-3.27767	0.00888294	downregulated	505712	506155	-	hypothetical protein	NA
2585069024	55.3967	0.0554805	0.435121	0.127506	0.948346	none	506422	508383	-	hypothetical protein	NA
2585069025	22.6642	0.316783	0.543471	0.582888	0.732493	none	508626	511559	+	beta-galactosidase	NA
2585069026	164.289	-0.421332	0.619736	-0.679857	0.683669	none	511786	513504	+	pseudomonalisin	NA
2585069027	13.8041	0.383167	0.618322	0.619687	0.714244	none	513545	514912	-	H+/Cl- antiporter ClcA	NA
2585069028	NA	NA	NA	NA	NA	NA	514907	514971	-	transcript_id0465	NA
2585069029	49.5422	-0.0812718	0.422128	-0.192529	0.9234	none	515008	516957	-	hypothetical protein	NA
2585069030	6.36609	1.72367	0.829795	2.07722	0.128066	none	516982	517755	-	hypothetical protein	NA
2585069031	5.90835	1.55002	0.947218	1.6364	0.255479	none	517752	518477	-	hypothetical protein	NA
2585069032	12.1156	1.68483	0.66111	2.54849	0.0513696	none	518474	519730	-	putative ABC transport system permease protein	NA
2585069033	8.14879	1.36912	0.751574	1.82167	0.195116	none	519730	520434	-	putative ABC transport system ATP-binding protein	NA
2585069034	19.0419	2.13069	0.575111	3.70484	0.00239941	upregulated	520431	520952	-	Protein of unknown function (DUF2796)	NA
2585069035	3.56402	2.57694	1.26753	2.03304	NA	none	520991	521440	+	MerC mercury resistance protein	NA
2585069036	34.8228	0.558516	0.485346	1.15076	0.459296	none	521471	522442	+	MASE1 protein	NA
2585069037	23.7	0.200328	0.56255	0.356108	0.849266	none	522423	523352	-	DNA-binding transcriptional regulator, LysR family	NA
2585069038	8.02528	1.07535	0.797305	1.34873	0.367247	none	523450	524454	+	NADPH:quinone reductase	NA
2585069039	20.9442	0.839021	0.585378	1.4333	0.333577	none	524475	527585	-	Multidrug efflux pump subunit AcrB	NA
2585069040	13.1448	1.13954	0.626501	1.81889	0.195769	none	527582	528676	-	RND family efflux transporter, MFP subunit	NA
2585069041	11.6361	-1.08872	0.651689	-1.67061	0.243487	none	528789	529639	-	2-dehydropantoate 2-reductase	NA
2585069042	21.1524	0.181793	0.523718	0.347121	0.853079	none	529705	530571	+	DNA-binding transcriptional regulator, LysR family	NA
2585069043	51.7016	0.989657	0.624589	1.58449	0.274574	none	530581	531201	-	transcriptional regulator, TetR family	NA
2585069044	436.059	0.381718	0.60413	0.631848	0.707934	none	531282	532937	-	alpha-glucosidase	NA
2585069045	57.4188	1.61263	0.475413	3.39206	0.0064081	upregulated	532999	534426	-	MFS transporter, sugar porter (SP) family	NA
2585069046	2.70875	0.11472	1.1813	0.0971133	NA	none	534774	534941	+	hypothetical protein	NA
2585069047	34.0642	-1.15971	0.490358	-2.36503	0.0750505	none	534991	535455	+	Uncharacterized protein, UPF0303 family	NA
2585069048	61.1402	-0.747554	0.427084	-1.75037	0.215612	none	535773	536207	+	hypothetical protein	NA
2585069049	21.3583	1.07483	0.567523	1.8939	0.173323	none	536333	537367	+	LacI family transcriptional regulator	NA
2585069050	4.78619	3.4778	1.36333	2.55096	NA	none	537573	538151	+	Membrane bound FAD containing D-sorbitol dehydrogenase	NA
2585069051	6.64218	0.279623	0.813352	0.343791	0.854606	none	538212	539798	+	Choline dehydrogenase	NA
2585069052	10.1446	0.559056	0.704451	0.793605	0.629748	none	539798	541225	+	Cytochrome c, mono- and diheme variants	NA
2585069053	21.8984	-0.0719836	0.542788	-0.132618	0.946837	none	541430	543025	-	sodium/proton antiporter, CPA1 family	NA
2585069054	13.4774	-0.661598	0.664793	-0.995193	0.530883	none	542992	543783	-	Catechol-2,3-dioxygenase	NA
2585069055	3.39087	0.116984	1.00686	0.116187	NA	none	543892	544110	+	hypothetical protein	NA
2585069056	27.37	-0.292794	0.486155	-0.602264	0.721342	none	544114	545010	-	DNA-binding transcriptional regulator, LysR family	NA
2585069057	10.5208	0.128774	0.641824	0.200637	0.920125	none	545137	545919	+	Aromatic ring-opening dioxygenase, catalytic subunit, LigB family	NA
2585069058	78.6089	-0.351148	0.42546	-0.825337	0.615502	none	546074	548059	+	hypothetical protein	NA
2585069059	32.7339	-3.52324	0.629627	-5.59576	1.19e-06	downregulated	548152	548481	-	hypothetical protein	NA
2585069060	22.0612	-2.374	0.567536	-4.183	0.000481467	downregulated	548496	549263	-	two component transcriptional regulator, LytTR family	NA
2585069061	31.5366	-2.43735	0.545474	-4.46831	0.000161663	downregulated	549256	550518	-	Histidine kinase	NA
2585069062	67.4667	-3.11778	0.537312	-5.80254	4.6e-07	downregulated	550712	551053	+	hypothetical protein	NA
2585069063	145.736	-2.14994	0.474925	-4.52692	0.000131449	downregulated	551054	552025	-	murein tetrapeptidase LD-carboxypeptidase Serine peptidase. MEROPS family S66	NA
2585069064	1064.22	-3.01084	0.551627	-5.45812	2.3e-06	downregulated	552100	553080	-	AraC family transcriptional regulator, ethanolamine operon transcriptional activator	NA
2585069065	23.4872	2.02884	0.561811	3.61125	0.0032963	upregulated	553282	554658	-	hypothetical chaperone protein	NA
2585069066	95.5849	-0.122633	0.450213	-0.272389	0.885063	none	554774	556516	+	Zn-dependent amino- or carboxypeptidase, M28 family	NA
2585069067	20.808	0.0847171	0.535477	0.158209	0.935974	none	556556	557983	-	Phosphate-selective porin	NA
2585069068	204.973	-0.0157202	0.478846	-0.0328295	0.987647	none	558295	560562	+	iron complex outermembrane recepter protein	NA
2585069069	148.184	-2.21027	0.68206	-3.24059	0.00978386	downregulated	560838	561020	+	hypothetical protein	NA
2585069070	102.82	-0.973613	0.678134	-1.43572	0.332842	none	561070	561405	+	hypothetical protein	NA
2585069071	251.218	-1.51081	0.628806	-2.40267	0.0692607	none	561411	561785	+	GntR family transcriptional regulator	NA
2585069072	625.681	-2.01195	0.643058	-3.12871	0.0132104	none	561782	562639	+	ABC-2 type transport system ATP-binding protein	NA
2585069073	343.375	-1.35607	0.724509	-1.87171	NA	none	562636	563598	+	ABC-2 type transport system permease protein	NA
2585069074	98.5739	-0.531513	0.490032	-1.08465	0.487451	none	563817	567266	+	Patatin-like phospholipase	NA
2585069075	77.2841	1.37046	0.514398	2.6642	0.0402802	none	567304	569418	-	Fe(3+) dicitrate transport protein	NA
2585069076	238.743	-0.300045	0.424845	-0.706246	0.67223	none	569821	571218	-	fumarase, class II	NA
2585069077	98.4746	0.880703	0.390131	2.25745	0.0931243	none	571421	572788	+	adenylosuccinate lyase	NA
2585069078	70.2936	-0.79625	0.417003	-1.90946	0.169837	none	573231	574442	+	50S ribosomal protein L16 3-hydroxylase	NA
2585069079	16.3395	0.74547	0.567669	1.31321	0.383108	none	574439	574933	+	hypothetical protein	NA
2585069080	598.831	1.10809	0.436747	2.53715	0.0526622	none	575066	577918	+	2-oxoglutarate dehydrogenase E1 component	NA
2585069081	261.81	2.07467	0.648449	3.19943	0.0110435	none	577926	579125	+	2-oxoglutarate dehydrogenase E2 component	NA
2585069082	789.68	1.46188	0.609719	2.39763	0.069982	none	579238	580665	+	dihydrolipoamide dehydrogenase	NA
2585069083	12.2414	1.27631	0.632089	2.0192	0.142171	none	580825	581415	+	hypothetical protein	NA
2585069084	32.2454	1.16461	0.512022	2.27454	0.0898904	none	581472	582464	+	putative quinone oxidoreductase, YhdH/YhfP family	NA
2585069085	75.9973	0.713454	0.464738	1.53518	0.292364	none	582648	583013	+	twitching motility two-component system response regulator PilH	twitching motility
2585069086	208.387	1.24964	0.802553	1.55709	0.284115	none	583105	584022	-	curved DNA-binding protein	NA
2585069087	521.427	0.625199	1.51488	0.412704	NA	none	584115	584567	-	HSP20 family protein	NA
2585069088	22.2865	-0.341926	0.533945	-0.640378	0.703188	none	584726	585208	+	Peroxiredoxin	NA
2585069089	700.458	1.41409	0.415189	3.4059	0.00616819	upregulated	585618	588272	-	DNA gyrase subunit A	NA
2585069090	6.97564	0.610447	0.898915	0.679093	0.683782	none	588412	588825	-	Putative flippase GtrA (transmembrane translocase of bactoprenol-linked glucose)	NA
2585069091	81.0445	0.179356	0.412769	0.434519	0.809183	none	588822	589835	-	methylthioribose-1-phosphate isomerase	NA
2585069092	48.4024	-0.64574	0.440335	-1.46647	0.320825	none	589926	590993	-	polyhydroxyalkanoate synthase	NA
2585069093	50.0163	-0.326773	0.459823	-0.71065	0.670569	none	590990	592045	-	poly(R)-hydroxyalkanoic acid synthase, class III, PhaE subunit	NA
2585069094	14.0839	0.912402	0.652401	1.39853	0.345847	none	592087	594444	-	beta-glucosidase	NA
2585069095	7.66533	0.122797	0.768734	0.15974	0.935503	none	594527	595093	-	transcriptional regulator, TetR family	NA
2585069096	4.12147	0.618371	0.994924	0.621526	NA	none	595171	595920	+	NAD(P)-dependent dehydrogenase, short-chain alcohol dehydrogenase family	NA
2585069097	1541.06	1.05651	0.440835	2.39662	0.0700282	none	595983	598088	-	polyribonucleotide nucleotidyltransferase	NA
2585069098	192.187	0.812786	0.401813	2.02279	0.141449	none	598119	598385	-	small subunit ribosomal protein S15	ribosomal protein
2585069099	11.0049	2.07223	0.668558	3.09956	0.0142103	none	598529	599446	-	tRNA pseudouridine55 synthase	NA
2585069100	9.17715	3.24894	0.870511	3.73222	0.00220668	upregulated	599482	599856	-	ribosome-binding factor A	NA
2585069101	559.255	1.89757	0.457365	4.14893	0.000544374	upregulated	599934	602849	-	translation initiation factor IF-2	NA
2585069102	355.169	1.56598	0.440077	3.55842	0.00384636	upregulated	602983	604497	-	NusA antitermination factor	NA
2585069103	55.9014	2.5018	0.482906	5.18073	8.33e-06	upregulated	604542	605147	-	ribosome maturation factor RimP	NA
2585069104	11.5969	0.593507	0.617907	0.960512	0.547472	none	605585	606214	+	T5orf172 domain-containing protein	NA
2585069105	17.147	-0.114191	0.604271	-0.188974	0.924155	none	606222	607220	-	Transcriptional regulator GlxA family, contains an amidase domain and an AraC-type DNA-binding HTH domain	NA
2585069106	13.6506	-1.41007	0.615805	-2.28981	0.0875672	none	607217	607780	-	Nicotinamidase-related amidase	NA
2585069107	14.6818	-0.621791	0.645644	-0.963055	0.546481	none	607867	608310	-	Uncharacterized conserved protein	NA
2585069108	11.8529	-1.30049	0.643641	-2.02052	0.141893	none	608326	608922	-	2'-5' RNA ligase	NA
2585069109	11.5276	0.211083	0.676655	0.31195	0.86854	none	608891	610051	-	Predicted ATPase	NA
2585069110	229.907	0.721796	0.559716	1.28958	0.393132	none	610162	612645	-	xanthomonalisin	NA
2585069111	0.962764	0.170318	1.85069	0.0920291	NA	none	613009	613476	-	Protein of unknown function (DUF2384)	NA
2585069112	25.5212	0.26365	0.490177	0.537868	0.75374	none	613619	615469	+	beta-galactosidase	NA
2585069113	61.7953	-1.74328	0.501855	-3.47368	0.00501545	downregulated	615602	616372	-	PKD domain-containing protein	NA
2585069114	34.3676	-2.21834	0.545499	-4.06662	0.00072956	downregulated	616574	617035	-	Uncharacterized membrane protein YccF, DUF307 family	NA
2585069115	11.6886	0.165573	0.75814	0.218394	0.912451	none	617190	618830	-	Ankyrin repeat-containing protein	NA
2585069116	13.2952	-0.706146	0.67133	-1.05186	0.502398	none	619045	620280	+	Predicted arabinose efflux permease, MFS family	NA
2585069117	10.3564	-0.350976	0.744618	-0.47135	0.788007	none	620672	622417	+	FAD/FMN-containing dehydrogenase	NA
2585069118	25.0009	0.147403	0.537004	0.274492	0.88496	none	622563	623525	-	hypothetical protein	NA
2585069119	101.969	-1.08933	0.495584	-2.19807	0.103153	none	623568	623837	-	hypothetical protein	NA
2585069120	NA	NA	NA	NA	NA	NA	623982	624058	-	transcript_id0557	NA
2585069121	19.7953	1.52406	0.548998	2.77608	0.0318165	none	624298	625758	-	NADH-quinone oxidoreductase subunit N	NA
2585069122	27.7747	1.91643	0.507829	3.77376	0.00191975	upregulated	625772	627283	-	NADH-quinone oxidoreductase subunit M	NA
2585069123	63.0569	2.76031	0.482109	5.72549	6.5e-07	upregulated	627298	629352	-	NADH-quinone oxidoreductase subunit L	NA
2585069124	6.2309	2.15326	0.909119	2.36852	0.0744716	none	629357	629662	-	NADH-quinone oxidoreductase subunit K	NA
2585069125	15.9652	2.54225	0.639598	3.97476	0.00100736	upregulated	629659	630318	-	NADH-quinone oxidoreductase subunit J	NA
2585069126	17.3409	0.932975	0.545554	1.71014	0.228582	none	630338	630829	-	NADH-quinone oxidoreductase subunit I	NA
2585069127	21.6977	1.55671	0.540431	2.88049	0.0247795	none	630835	631857	-	NADH-quinone oxidoreductase subunit H	NA
2585069128	221.614	1.33075	0.34865	3.81686	0.00167028	upregulated	631861	634173	-	NADH-quinone oxidoreductase subunit G	NA
2585069129	193.76	0.803693	0.361761	2.22161	0.0989788	none	634170	635513	-	NADH-quinone oxidoreductase subunit F	NA
2585069130	94.1909	0.591622	0.409488	1.44478	0.329849	none	635524	636051	-	NADH-quinone oxidoreductase subunit E	NA
2585069131	160.408	0.958464	0.484317	1.979	0.151871	none	636073	637326	-	NADH-quinone oxidoreductase subunit D	NA
2585069132	72.2922	0.67307	0.425542	1.58168	0.275237	none	637330	638058	-	NADH-quinone oxidoreductase subunit C	NA
2585069133	85.0195	-0.0757268	0.40545	-0.186772	0.924953	none	638073	638627	-	NADH-quinone oxidoreductase subunit B	NA
2585069134	38.7027	1.37616	0.517987	2.65674	0.0409537	none	638618	638974	-	NADH-quinone oxidoreductase subunit A	NA
2585069135	19.4332	-0.426866	0.574242	-0.743356	0.654089	none	639295	639654	-	type IV pilus assembly protein PilZ	NA
2585069136	32.014	0.154345	0.630343	0.244859	0.897127	none	639689	640651	-	N-acetylglucosaminyl deacetylase, LmbE family	NA
2585069137	26.5493	1.19451	0.677505	1.76311	0.211695	none	640715	641650	-	DNA polymerase-3 subunit delta'	NA
2585069138	17.9792	1.60973	0.629294	2.55799	0.0503719	none	641706	642737	-	UPF0755 protein	NA
2585069139	4.57374	2.56262	1.07822	2.37672	NA	none	642734	643570	-	4-amino-4-deoxychorismate lyase	NA
2585069140	14.461	2.33157	0.720512	3.23599	0.00987756	upregulated	643567	644913	-	anthranilate synthase component 1	NA
2585069141	298.474	0.049271	0.425255	0.115862	0.952766	none	644918	646207	-	3-oxoacyl-[acyl-carrier-protein] synthase II	NA
2585069142	472.368	-0.831231	0.436438	-1.90458	0.17133	none	646363	646602	-	acyl carrier protein	NA
2585069143	69.2135	1.56672	0.499204	3.13844	0.0128778	none	646773	647516	-	3-oxoacyl-[acyl-carrier-protein] reductase	NA
2585069144	63.9937	1.32763	0.478998	2.77167	0.0320692	none	647560	648510	-	[acyl-carrier-protein] S-malonyltransferase	NA
2585069145	125.415	1.48565	0.414959	3.58024	0.00357851	upregulated	648620	649588	-	3-oxoacyl-[acyl-carrier-protein] synthase-3	NA
2585069146	83.4273	1.16837	0.430645	2.71306	0.0364552	none	649678	649872	-	large subunit ribosomal protein L32	ribosomal protein
2585069147	193.692	0.417429	0.412277	1.0125	0.521209	none	649891	650406	-	uncharacterized protein	NA
2585069148	17.5567	-0.814621	0.573489	-1.42047	0.338594	none	650564	651010	+	hypothetical protein	NA
2585069149	12.983	0.174872	0.682595	0.256187	0.894656	none	651012	651593	+	septum formation protein	NA
2585069150	18.9937	1.13028	0.600959	1.8808	0.177289	none	651598	653217	-	Dolichyl-phosphate-mannose-protein mannosyltransferase	NA
2585069151	25.6957	0.200475	0.51048	0.392719	0.831827	none	653223	654164	+	MoxR-like ATPase	NA
2585069152	7.72377	1.27961	0.742256	1.72395	0.224581	none	654164	655120	+	Protein of unknown function DUF58	NA
2585069153	57.7192	0.166692	0.56247	0.296356	0.875317	none	655117	657108	+	protein of unknown function (DUF4129)	NA
2585069154	458.555	-1.83339	0.571106	-3.21025	0.0106899	none	657151	657753	+	outer membrane lipoprotein	NA
2585069155	15.1464	2.27728	0.696541	3.26941	0.00907923	upregulated	657813	658157	-	histidine triad (HIT) family protein	NA
2585069156	52.4304	2.79451	0.570641	4.89714	2.86e-05	upregulated	658174	658776	-	DNA replication and repair protein RecR	NA
2585069157	98.9644	1.98819	0.472277	4.2098	0.000437561	upregulated	658796	659119	-	hypothetical protein	NA
2585069158	160.233	1.90267	0.511007	3.72338	0.00227123	upregulated	659116	660813	-	DNA polymerase-3 subunit gamma/tau	NA
2585069159	NA	NA	NA	NA	NA	NA	660889	660986	-	transcript_id0596	NA
2585069160	NA	NA	NA	NA	NA	NA	661217	661307	-	transcript_id0597	NA
2585069161	30.3827	0.138204	0.480907	0.287382	0.879652	none	661388	662146	-	Ribonuclease BN, tRNA processing enzyme	NA
2585069162	26.3425	1.36985	0.605519	2.26228	0.0922287	none	662143	662871	-	3-deoxy-D-manno-octulosonic acid kinase	NA
2585069163	57.1854	-0.0165143	0.444473	-0.0371548	0.986296	none	662915	663991	+	heptosyltransferase I	NA
2585069164	55.7579	0.0458022	0.468529	0.0977576	0.959668	none	663992	664396	-	Protein of unknown function (DUF4254)	NA
2585069165	14.8943	0.00444921	0.672445	0.00661647	0.997661	none	664414	665337	-	transcriptional regulator, LysR family	NA
2585069166	18.0984	0.472575	0.712186	0.663556	0.690337	none	665427	666380	+	Nucleoside-diphosphate-sugar epimerase	NA
2585069167	55.2091	0.598382	0.428088	1.3978	0.345847	none	666395	667678	-	manganese transport protein	NA
2585069168	32.1814	1.50624	0.654487	2.3014	0.0856622	none	667761	668777	-	membrane protein	NA
2585069169	10.699	1.01592	0.883565	1.14979	0.459574	none	668880	669533	+	two component transcriptional regulator, LuxR family	NA
2585069170	17.0175	2.04424	0.921033	2.21951	0.0994145	none	669543	672176	-	histidine kinase	NA
2585069171	4.01765	0.521723	1.06926	0.487928	NA	none	672292	673620	+	aerobic C4-dicarboxylate transport protein	NA
2585069172	5.21867	1.66493	1.04321	1.59597	0.270054	none	673617	674645	+	Acetyl esterase/lipase	NA
2585069173	10.3899	0.611068	0.69612	0.877821	0.587944	none	674672	676186	+	phosphate-selective porin OprO and OprP	NA
2585069174	8.09994	0.539152	0.730409	0.738151	0.657093	none	676171	676878	-	Methyltransferase domain-containing protein	NA
2585069175	6.00337	-0.503093	0.796419	-0.631694	0.707934	none	677037	677279	+	hypothetical protein	NA
2585069176	8.9696	-0.354492	0.738035	-0.480319	0.784181	none	677300	678313	-	Pimeloyl-ACP methyl ester carboxylesterase	NA
2585069177	16.7937	0.748623	0.622885	1.20186	0.43351	none	678566	679450	+	hypothetical protein	NA
2585069178	2.33969	0.653867	1.19614	0.546648	NA	none	679579	679794	-	hypothetical protein	NA
2585069179	1.21549	1.14734	1.60057	0.716835	NA	none	679791	679970	-	Protein of unknown function (DUF3606)	NA
2585069180	4.619	-0.833155	0.974359	-0.855081	NA	none	680044	680292	-	hypothetical protein	NA
2585069181	17.3043	-0.974715	0.582164	-1.6743	0.242015	none	680484	681155	+	hypothetical protein	NA
2585069182	450.514	1.9197	0.433041	4.43305	0.000185417	upregulated	681214	682752	+	2-polyprenyl-6-methoxyphenol hydroxylase	NA
2585069183	70.1451	2.15247	0.438004	4.91427	2.64e-05	upregulated	682749	683378	+	transcriptional regulator, TetR family	NA
2585069184	7.06983	0.833925	0.787274	1.05926	0.498546	none	683455	683799	-	Immunity protein 40	NA
2585069185	14.4665	-0.00313453	0.567704	-0.00552142	0.998001	none	683882	684154	-	hypothetical protein	NA
2585069186	3.87414	0.334636	0.993554	0.336807	NA	none	684196	684315	-	hypothetical protein	NA
2585069187	18.175	-0.347297	0.56076	-0.619333	0.714244	none	684364	684756	-	hypothetical protein	NA
2585069188	114.848	-0.294714	0.408442	-0.721556	0.66496	none	684833	685963	-	Calpain family cysteine protease	NA
2585069189	162.737	-0.984434	0.448964	-2.19268	0.104022	none	686027	686641	+	hypothetical protein	NA
2585069190	26.0596	-0.419755	0.50904	-0.824602	0.615634	none	686832	687293	+	hypothetical protein	NA
2585069191	NA	NA	NA	NA	NA	NA	687386	687475	-	transcript_id0628	NA
2585069192	14.5375	-1.3533	0.628537	-2.15309	0.112252	none	687622	688329	+	Serine/threonine protein phosphatase PrpC	NA
2585069193	92.7697	-0.913135	0.393486	-2.32063	0.0826455	none	688414	689136	-	DNA polymerase-3 subunit epsilon	NA
2585069194	58.2772	-0.518252	0.471781	-1.0985	0.48266	none	689133	689603	-	ribonuclease HI	NA
2585069195	46.8479	-0.0233002	0.542585	-0.042943	0.985014	none	689609	690301	-	Methyltransferase domain-containing protein	NA
2585069196	71.1516	-0.339337	0.495218	-0.685227	0.681355	none	690443	691204	+	hydroxyacylglutathione hydrolase	NA
2585069197	133.169	0.541727	0.412331	1.31382	0.383108	none	691207	692493	+	membrane-bound lytic murein transglycosylase D	NA
2585069198	68.6616	-0.00418477	0.423527	-0.00988075	0.996388	none	692542	693801	-	enoyl-[acyl-carrier protein] reductase / trans-2-enoyl-CoA reductase (NAD+)	NA
2585069199	120.557	1.27104	0.412948	3.07798	0.0150153	none	693894	695804	-	peptidyl-prolyl cis-trans isomerase D	NA
2585069200	NA	NA	NA	NA	NA	NA	695891	695967	-	transcript_id0637	NA
2585069201	NA	NA	NA	NA	NA	NA	695977	696051	-	transcript_id0638	NA
2585069202	418.97	-0.25176	0.495146	-0.508457	0.767929	none	696070	696342	-	DNA-binding protein HU-beta	NA
2585069203	2473.42	0.514667	0.584629	0.880331	0.587135	none	696654	699164	-	ATP-dependent Lon protease	NA
2585069204	1871.72	-0.750303	0.391323	-1.91735	0.167601	none	699336	700631	-	ATP-dependent Clp protease ATP-binding subunit ClpX	NA
2585069205	710.653	0.502559	0.553201	0.908457	0.570447	none	700737	701369	-	ATP-dependent Clp protease, protease subunit	NA
2585069206	765.364	0.646513	0.394461	1.63898	0.254716	none	701419	702711	-	trigger factor	NA
2585069207	33.8342	-1.85448	0.607788	-3.0512	0.0161716	none	702853	703287	-	MerR family transcriptional regulator, redox-sensitive transcriptional activator SoxR	NA
2585069208	17.1613	0.248431	0.550919	0.45094	0.800193	none	703382	704767	+	Predicted arabinose efflux permease, MFS family	NA
2585069209	NA	NA	NA	NA	NA	NA	704841	704925	-	transcript_id0646	NA
2585069210	10.011	0.182039	0.668059	0.272489	0.885063	none	704970	706622	-	lipid A ethanolaminephosphotransferase	NA
2585069211	NA	NA	NA	NA	NA	NA	706717	706792	-	transcript_id0648	NA
2585069212	NA	NA	NA	NA	NA	NA	706821	706897	-	transcript_id0649	NA
2585069213	NA	NA	NA	NA	NA	NA	706912	706988	-	transcript_id0650	NA
2585069214	NA	NA	NA	NA	NA	NA	707013	707089	-	transcript_id0651	NA
2585069215	NA	NA	NA	NA	NA	NA	707235	707311	-	transcript_id0652	NA
2585069216	2852.28	0.248673	0.47297	0.52577	0.759133	none	707497	709425	-	cell division protease FtsH	NA
2585069217	239.984	0.957241	0.576256	1.66114	0.247467	none	709422	710072	-	23S rRNA (uridine2552-2'-O)-methyltransferase	NA
2585069218	27.7657	-0.0606591	0.498684	-0.121638	0.950711	none	710157	710453	+	RNA-binding protein	NA
2585069219	18.2573	0.111823	0.524324	0.21327	0.913347	none	710459	710836	+	Uncharacterized conserved protein, contains Mth938-like domain	NA
2585069220	24.6949	0.476523	0.490904	0.970704	0.54341	none	710842	711771	+	2-dehydropantoate 2-reductase	NA
2585069221	44.1782	0.834257	0.446103	1.8701	0.179645	none	711764	712765	-	lipoprotein NlpD	NA
2585069222	6.02519	1.39148	0.806239	1.7259	0.224288	none	712789	713397	-	membrane protein YqaA, SNARE-associated domain	NA
2585069223	30.9125	0.112462	0.467728	0.240443	0.899396	none	713427	714110	-	protein-L-isoaspartate(D-aspartate) O-methyltransferase	NA
2585069224	29.329	0.993057	0.470478	2.11074	0.120794	none	714110	714892	-	5'-nucleotidase /3'-nucleotidase /exopolyphosphatase	NA
2585069225	47.3378	-0.0717748	0.463174	-0.154963	0.937384	none	715009	715551	+	DNA-nicking endonuclease, Smr domain	NA
2585069226	13.9557	0.464095	0.641382	0.723586	0.664455	none	715558	716577	-	tRNA pseudouridine13 synthase	NA
2585069227	14.5967	2.22861	0.673439	3.3093	0.00813978	upregulated	716588	718015	-	magnesium transporter	NA
2585069228	6.57587	1.09739	0.816224	1.34447	0.369268	none	718012	718485	-	2-C-methyl-D-erythritol 2,4-cyclodiphosphate synthase	NA
2585069229	19.1464	1.7195	0.598977	2.87073	0.0250961	none	718485	719174	-	2-C-methyl-D-erythritol 4-phosphate cytidylyltransferase	NA
2585069230	34.9067	1.5571	0.580428	2.68268	0.0386613	none	719174	719518	-	cell division protein FtsB	NA
2585069231	349.096	0.360663	0.439647	0.820346	0.617715	none	719527	720825	-	enolase	NA
2585069232	14.0579	0.135198	0.585448	0.230932	0.904692	none	720836	721219	-	hypothetical protein	NA
2585069233	422.466	0.0737696	0.364358	0.202464	0.919511	none	721317	723008	-	CTP synthase	NA
2585069234	110.027	-0.519969	0.435863	-1.19296	0.438507	none	723113	724912	+	Xaa-Pro aminopeptidase	NA
2585069235	122.164	0.367524	0.475125	0.773532	0.639885	none	725037	726926	+	topoisomerase-4 subunit B	NA
2585069236	7.48122	0.471327	0.71287	0.661169	0.691301	none	726940	727797	-	hypothetical protein	NA
2585069237	409.045	-0.0728146	0.454579	-0.16018	0.9354	none	727955	729589	-	glucose-6-phosphate isomerase	NA
2585069238	447.821	0.868316	0.633254	1.3712	0.356885	none	729846	730226	-	L-aspartate 1-decarboxylase	NA
2585069239	29.1743	0.792144	0.498463	1.58917	0.273067	none	730364	731209	-	pantoate--beta-alanine ligase	NA
2585069240	73.3437	0.799326	0.426529	1.87402	0.178698	none	731220	732047	-	3-methyl-2-oxobutanoate hydroxymethyltransferase	NA
2585069241	4.35657	1.85939	1.03114	1.80325	NA	none	732117	732602	-	2-amino-4-hydroxy-6-hydroxymethyldihydropteridine diphosphokinase	NA
2585069242	61.4661	0.291768	0.446206	0.653886	0.695732	none	732599	733963	-	poly(A) polymerase	NA
2585069243	NA	NA	NA	NA	NA	NA	734147	734222	+	transcript_id0680	NA
2585069244	80.7598	0.405898	0.538782	0.753362	0.649441	none	734252	734575	+	ferredoxin	NA
2585069245	12.6695	1.54327	0.63479	2.43115	0.0652392	none	734933	735934	-	hypothetical protein	NA
2585069246	4.2698	2.04758	0.985896	2.07688	NA	none	735965	736888	-	hypothetical protein	NA
2585069247	4.71092	3.33503	1.14956	2.90112	NA	none	736998	737282	-	hypothetical protein	NA
2585069248	2.01309	0.723448	1.33379	0.542399	NA	none	737375	737605	+	hypothetical protein	NA
2585069249	13.1544	-0.0846555	0.585668	-0.144545	0.941766	none	737727	738689	-	hypothetical protein	NA
2585069250	109.643	-1.20762	0.483699	-2.49663	0.0568391	none	738898	739482	-	hypothetical protein	NA
2585069251	104.073	-0.743742	0.500367	-1.48639	0.312157	none	739512	740438	-	4-hydroxy-tetrahydrodipicolinate synthase	NA
2585069252	17.6548	-0.771572	0.552113	-1.39749	0.345847	none	740586	741146	+	glycine cleavage system transcriptional repressor	NA
2585069253	11.4555	-0.933021	0.662029	-1.40934	0.342627	none	741169	741630	+	peroxiredoxin Q/BCP	NA
2585069254	105.277	-0.955249	0.459274	-2.07991	0.127342	none	741713	743101	+	PhoH-like ATPase	NA
2585069255	8.79045	-0.279268	0.681093	-0.410029	0.822568	none	743376	744143	+	hydroxymethylpyrimidine/phosphomethylpyrimidine kinase	NA
2585069256	95.385	0.317667	0.412528	0.770049	0.641037	none	744220	745167	+	beta-hydroxylase	NA
2585069257	89.4575	-1.55156	0.471565	-3.29023	0.00861507	downregulated	745240	745698	+	hypothetical protein	NA
2585069258	4.74191	-0.415003	0.914659	-0.453725	NA	none	745990	746250	-	hypothetical protein	NA
2585069259	257.158	0.499276	0.401698	1.24292	0.414686	none	747069	748091	-	isocitrate dehydrogenase (NAD+)	NA
2585069260	495.205	0.34464	0.587758	0.586364	0.730716	none	748224	748628	-	alkylhydroperoxidase AhpD family core domain-containing protein	NA
2585069261	319.158	0.319414	0.612761	0.52127	0.760865	none	748628	748897	-	glutaredoxin 3	NA
2585069262	52.1184	0.31	0.588661	0.526618	0.758899	none	749057	750709	+	Putative Zn-dependent protease, contains TPR repeats	NA
2585069263	19.3207	-0.504331	0.591714	-0.852322	0.60194	none	750778	751467	+	two-component system, OmpR family, phosphate regulon response regulator PhoB	NA
2585069264	24.5414	0.0533439	0.506324	0.105355	0.95686	none	751527	752804	+	two-component system, OmpR family, phosphate regulon sensor histidine kinase PhoR	NA
2585069265	43.399	-0.299285	0.450967	-0.663652	0.690337	none	752904	754979	+	polyphosphate kinase	NA
2585069266	9.74992	0.219844	0.770678	0.285261	0.880426	none	755024	756121	+	processive 1,2-diacylglycerol beta-glucosyltransferase	NA
2585069267	2.16905	1.17328	1.3702	0.856282	NA	none	756118	756621	+	hypothetical protein	NA
2585069268	58.1412	0.594889	0.418942	1.41998	0.338594	none	756688	758244	+	exopolyphosphatase / guanosine-5'-triphosphate,3'-diphosphate pyrophosphatase	NA
2585069269	36.2264	0.147015	0.5137	0.286189	0.879983	none	758241	759032	+	peptidyl-prolyl cis-trans isomerase A (cyclophilin A)	NA
2585069270	20.263	0.525232	0.520095	1.00988	0.522604	none	759029	759757	+	UDP-2,3-diacylglucosamine hydrolase	NA
2585069271	23.0164	1.96076	0.641918	3.05454	0.016023	none	759789	760598	-	Uncharacterized conserved protein, contains ferritin-like DUF455 domain	NA
2585069272	321.173	1.16564	0.422258	2.76049	0.0328838	none	760638	762116	-	amidophosphoribosyltransferase	NA
2585069273	88.5217	1.52309	0.600241	2.53747	0.0526622	none	762128	762763	-	membrane protein required for colicin V production	NA
2585069274	126.792	0.911126	0.439711	2.0721	0.129205	none	762803	763876	-	Cell division protein DedD (protein involved in septation)	NA
2585069275	34.6661	2.07948	0.639467	3.2519	0.00948619	upregulated	763952	765229	-	dihydrofolate synthase / folylpolyglutamate synthase	NA
2585069276	8.33992	0.885266	0.842951	1.0502	0.503158	none	765226	765852	-	Acetyltransferase (GNAT) family	NA
2585069277	36.1881	2.47001	0.67465	3.66117	0.0027969	upregulated	765937	766992	+	Sterol desaturase/sphingolipid hydroxylase, fatty acid hydroxylase superfamily	NA
2585069278	158.976	0.92783	0.489865	1.89405	0.173323	none	767054	768361	-	Adenylosuccinate synthetase	NA
2585069279	57.3884	-0.335903	0.46643	-0.720157	0.665672	none	768414	769283	-	membrane protease subunit HflC	NA
2585069280	129.965	0.289875	0.361091	0.802776	0.626161	none	769280	770422	-	membrane protease subunit HflK	NA
2585069281	145.477	1.23248	0.537152	2.29447	0.0870535	none	770584	771891	-	GTP-binding protein HflX	NA
2585069282	43.2909	-2.00984	0.555969	-3.61502	0.00327365	downregulated	771987	772247	-	host factor-I protein	NA
2585069283	38.763	-0.588091	0.482612	-1.21856	0.427386	none	772338	773318	-	tRNA dimethylallyltransferase	NA
2585069284	31.1798	-1.00016	0.49422	-2.02371	0.141264	none	773399	774361	+	hypothetical protein	NA
2585069285	5.86992	1.58137	0.92772	1.70458	0.230859	none	774832	775023	+	hypothetical protein	NA
2585069286	117.181	0.6482	0.474201	1.36693	0.35847	none	775042	777204	-	V8-like Glu-specific endopeptidase	NA
2585069287	166.562	-0.395837	0.406082	-0.974772	0.540809	none	777288	779408	-	Peptidase S46	NA
2585069288	280.259	-0.0176518	0.376976	-0.0468248	0.98428	none	779600	780634	+	L-threonine 3-dehydrogenase	NA
2585069289	150.919	1.17905	0.550826	2.14052	0.114089	none	780625	781830	+	2-amino-3-ketobutyrate coenzyme A ligase	NA
2585069290	68.3081	-0.494098	0.438762	-1.12612	0.469869	none	781892	782659	-	23S rRNA pseudouridine2605 synthase	NA
2585069291	168.853	-0.426639	0.381059	-1.11962	0.473028	none	783625	784341	-	Cell wall-associated hydrolase, NlpC family	NA
2585069292	36.2967	0.769239	0.527895	1.45718	0.324379	none	784609	785331	-	hypothetical protein	NA
2585069293	154.811	0.372467	0.402014	0.926502	0.563435	none	785328	786770	-	Acetylornithine deacetylase/Succinyl-diaminopimelate desuccinylase	NA
2585069294	3.19807	0.724315	1.34159	0.539893	NA	none	786967	787308	+	competence protein ComEA	NA
2585069295	11.4241	-0.853859	0.772816	-1.10487	0.480358	none	787407	787868	+	SET domain-containing protein	NA
2585069296	38.1418	1.48969	0.501065	2.97306	0.0194756	none	787885	788427	+	Protein N-acetyltransferase, RimJ/RimL family	NA
2585069297	14.7617	1.02774	0.587384	1.74968	0.215723	none	788438	789346	-	hypothetical protein	NA
2585069298	33.6187	-0.376552	0.476712	-0.789894	0.630811	none	789343	791574	-	Peptidase MA superfamily	NA
2585069299	91.0253	-0.181046	0.478931	-0.378022	0.840015	none	791664	792515	-	prolyl 4-hydroxylase	NA
2585069300	32.8085	-0.972146	0.502693	-1.93388	0.163593	none	792605	793006	+	Protein of unknown function (DUF3224)	NA
2585069301	22.7546	0.293243	0.519944	0.563989	0.740917	none	793003	793245	-	putative endonuclease	NA
2585069302	225.13	1.37192	0.599668	2.2878	0.087938	none	793290	794111	-	tRNA A37 threonylcarbamoyladenosine dehydratase	NA
2585069303	37.5239	0.793375	0.58909	1.34678	0.36814	none	794177	794566	+	Cytochrome C'	NA
2585069304	15.8736	0.0959688	0.597293	0.160673	0.935317	none	794570	795967	+	two-component system, CAI-1 autoinducer sensor kinase/phosphatase CqsS	NA
2585069305	151.384	-0.984454	0.480408	-2.0492	0.134759	none	795964	797004	+	Response regulator receiver domain-containing protein	NA
2585069306	87.6556	-0.751154	0.480306	-1.56391	0.281366	none	797210	798535	+	CAI-1 autoinducer synthase	NA
2585069307	40.0353	-0.626018	0.546457	-1.1456	0.461395	none	798546	799415	-	hypothetical protein	NA
2585069308	7.02335	2.79908	0.982435	2.84913	0.0265166	none	799426	800289	-	Predicted alpha/beta hydrolase	NA
2585069309	1511.85	-1.25948	0.509492	-2.47203	0.0596897	none	800387	800590	-	cold-shock DNA-binding protein family	NA
2585069310	143.079	0.995844	0.40245	2.47445	0.0593562	none	800896	801105	-	cold shock protein (beta-ribbon, CspA family)	NA
2585069311	59.0437	-2.38402	0.530573	-4.49329	0.00014871	downregulated	801435	801917	+	hypothetical protein	NA
2585069312	41.8542	0.123314	0.520505	0.236913	0.900794	none	801918	803144	-	hypothetical protein	NA
2585069313	70.3757	-0.516345	0.457694	-1.12815	0.468776	none	803301	803801	+	hypothetical protein	NA
2585069314	23.2014	-0.260081	0.803493	-0.323688	0.864221	none	804022	805089	+	phospholipase A1	NA
2585069315	0.24556	1.46938	3.74386	0.392476	NA	none	805207	805533	+	Homeodomain-like domain-containing protein	NA
2585069316	6.82928	1.05049	0.82135	1.27898	0.398816	none	805530	806345	+	Transposase InsO and inactivated derivatives	NA
2585069317	209.867	1.05647	0.448811	2.35394	0.0766869	none	806460	806942	-	FKBP-type peptidyl-prolyl cis-trans isomerase SlyD	NA
2585069318	41.3848	0.655612	0.524357	1.25032	0.410703	none	807132	809126	+	3-methylcrotonyl-CoA carboxylase alpha subunit	NA
2585069319	159.972	-0.0752871	0.564229	-0.133434	0.946609	none	809138	810037	+	hydroxymethylglutaryl-CoA lyase	NA
2585069320	45.7569	-0.990129	0.456913	-2.167	0.109338	none	810117	811088	+	Acetyltransferase (GNAT) family protein	NA
2585069321	14.5359	0.283697	0.594915	0.47687	0.785661	none	811085	811654	+	phosphinothricin acetyltransferase	NA
2585069322	27.7536	0.201506	0.553989	0.363736	0.847019	none	811751	812518	+	NAD(P)-dependent dehydrogenase, short-chain alcohol dehydrogenase family	NA
2585069323	45.6432	0.263213	0.42424	0.620434	0.714135	none	812542	813105	+	elongation factor P	NA
2585069324	5.46023	1.68356	0.938249	1.79437	0.202706	none	813221	813841	+	FUSC-like inner membrane protein yccS	NA
2585069325	13.0608	3.43875	1.05464	3.2606	0.00928277	upregulated	813838	815289	+	Fusaric acid resistance protein-like	NA
2585069326	34.1706	-1.62501	0.635249	-2.55807	0.0503719	none	815473	816498	+	aminocarboxymuconate-semialdehyde decarboxylase	NA
2585069327	20.1594	-0.758101	0.567857	-1.33502	0.373754	none	816674	817096	+	hypothetical protein	NA
2585069328	25.887	-0.932884	0.527633	-1.76805	0.210356	none	817115	818395	+	Kynureninase	NA
2585069329	16.6937	-0.391584	0.635621	-0.616066	0.715351	none	818392	819093	+	hypothetical protein	NA
2585069330	3.43378	-0.0807538	1.02089	-0.0791013	NA	none	819113	819421	-	hypothetical protein	NA
2585069331	3.22315	0.679995	1.10902	0.613147	NA	none	819424	819762	-	hypothetical protein	NA
2585069332	3.27218	0.587884	1.03089	0.570267	NA	none	819836	820192	-	hypothetical protein	NA
2585069333	3.02061	-0.605406	1.13064	-0.535453	NA	none	820336	820581	-	hypothetical protein	NA
2585069334	24.796	-0.486438	0.546244	-0.890515	0.581083	none	820624	821889	-	glutamate-5-semialdehyde dehydrogenase	NA
2585069335	11.801	4.29612	1.18567	3.62336	0.00318262	upregulated	821901	823016	-	glutamate 5-kinase	NA
2585069336	25.5405	1.59899	0.533413	2.99766	0.0184607	none	823130	824422	-	argininosuccinate lyase	NA
2585069337	25.063	1.76171	0.572264	3.07849	0.0150153	none	824433	825380	-	N-acetyl-gamma-glutamyl-phosphate reductase	NA
2585069338	25.7412	1.90546	0.581376	3.2775	0.00888294	upregulated	825387	826703	-	N-acetylglutamate kinase	NA
2585069339	36.2816	1.72401	0.507103	3.39972	0.00626229	upregulated	826693	827790	-	acetylornithine deacetylase	NA
2585069340	64.8427	1.07148	0.490767	2.18327	0.105647	none	827800	829005	-	argininosuccinate synthase	NA
2585069341	56.6497	0.171684	0.427688	0.401422	0.827242	none	829042	830076	-	N-acetylornithine carbamoyltransferase	NA
2585069342	429.605	-2.28199	0.536574	-4.25289	0.000369741	downregulated	830833	831393	-	Uncharacterized conserved protein YcfJ, contains glycine zipper 2TM domain	NA
2585069343	87.465	0.144321	0.387788	0.372164	0.843569	none	831598	832977	+	cysteinyl-tRNA synthetase	NA
2585069344	21.6752	0.518507	0.509205	1.01827	0.518262	none	832974	833405	+	cysteine desulfuration protein SufE	NA
2585069345	1.09623	-0.676535	1.73777	-0.389313	NA	none	833571	834386	-	Transposase InsO and inactivated derivatives	NA
2585069346	NA	NA	NA	NA	NA	NA	834383	834709	-	Homeodomain-like domain-containing protein	NA
2585069347	278.082	-0.394925	0.364515	-1.08343	0.488173	none	834852	835868	-	transcriptional regulator, TraR/DksA family	NA
2585069348	19.5992	-0.758806	0.517988	-1.46491	0.321369	none	835985	836245	+	hypothetical protein	NA
2585069349	183.686	-0.585996	0.462315	-1.26753	0.402732	none	836238	837602	+	dihydroorotase	NA
2585069350	47.4393	0.0238621	0.452718	0.0527085	0.982176	none	837599	838390	+	Peptidase family M23	NA
2585069351	1.9092	-1.45195	1.40885	-1.03059	NA	none	838467	839282	-	Transposase InsO and inactivated derivatives	NA
2585069352	4.49681	1.18129	1.25541	0.940956	NA	none	839279	839605	-	Homeodomain-like domain-containing protein	NA
2585069353	242.968	0.341325	0.66394	0.514091	0.764517	none	839753	840676	-	GTP cyclohydrolase I	NA
2585069354	24.1662	1.19619	0.511087	2.34047	0.0793328	none	840774	841610	-	phytoene synthase	NA
2585069355	36.3441	0.354137	0.461062	0.768091	0.641659	none	841607	842287	-	phosphoglycolate phosphatase	NA
2585069356	26.4724	-0.0364823	0.495067	-0.0736916	0.970377	none	842284	842997	-	3-demethylubiquinone-9 3-methyltransferase	NA
2585069357	9.16817	0.791319	0.669076	1.1827	0.442991	none	843001	843282	-	Uncharacterized conserved protein YciI, contains a putative active-site phosphohistidine	NA
2585069358	91.4743	-0.0974412	0.394263	-0.247148	0.897127	none	843275	844618	-	Cytosine/adenosine deaminase	NA
2585069359	375.542	0.0715186	0.401957	0.177926	0.928653	none	844739	845317	-	elongation factor P	NA
2585069360	33.1583	0.409324	0.468059	0.874512	0.58937	none	845405	846430	+	EF-P beta-lysylation protein EpmB	NA
2585069361	257.411	-0.848781	0.429662	-1.97546	0.153011	none	846529	848592	+	PAS domain S-box-containing protein/diguanylate cyclase (GGDEF) domain-containing protein	NA
2585069362	183.079	2.40875	0.413931	5.81921	4.33e-07	upregulated	848649	849053	-	large subunit ribosomal protein L19	ribosomal protein
2585069363	114.759	2.76716	0.535976	5.16285	8.9e-06	upregulated	849064	849846	-	tRNA (guanine37-N1)-methyltransferase	NA
2585069364	303.14	2.12023	0.350378	6.05126	1.31e-07	upregulated	849864	850379	-	16S rRNA processing protein RimM	NA
2585069365	236.345	1.5814	0.355498	4.44843	0.000173561	upregulated	850379	850630	-	small subunit ribosomal protein S16	ribosomal protein
2585069366	274.916	1.61372	0.372828	4.32832	0.000276224	upregulated	850730	852112	-	signal recognition particle subunit FFH/SRP54 (srp54)	NA
2585069367	12.387	1.96841	0.670479	2.93582	0.0214053	none	852241	853038	+	ABC-type uncharacterized transport system, permease component	NA
2585069368	40.0369	1.04071	0.441169	2.35897	0.0760743	none	853066	854460	-	DNA repair protein RadA/Sms	NA
2585069369	9.49487	1.40577	0.719126	1.95483	0.158699	none	854539	855627	-	alanine racemase	NA
2585069370	4.79506	2.9632	1.04353	2.83958	NA	none	855723	856691	-	Curli production assembly/transport component CsgG	NA
2585069371	35.6712	0.173158	0.480631	0.360271	0.847923	none	856849	857607	-	Lysophospholipase L1	NA
2585069372	157.327	-0.136439	0.452479	-0.301537	0.872922	none	857649	859079	-	replicative DNA helicase	NA
2585069373	23.3248	1.59827	0.524512	3.04716	0.0162364	none	859200	860426	-	Alginate export	NA
2585069374	493.293	1.98055	0.464142	4.26711	0.000350243	upregulated	860849	861295	-	large subunit ribosomal protein L9	ribosomal protein
2585069375	250.311	2.16784	0.455377	4.76053	5.15e-05	upregulated	861374	861604	-	small subunit ribosomal protein S18	ribosomal protein
2585069376	412.786	2.54459	0.444611	5.72317	6.5e-07	upregulated	861620	862042	-	small subunit ribosomal protein S6	ribosomal protein
2585069377	183.317	0.0142754	0.66722	0.0213953	0.991699	none	862287	862613	-	iron-sulfur cluster assembly protein	NA
2585069378	116.914	0.154323	0.45007	0.342886	0.85493	none	862738	864141	+	asparaginyl-tRNA synthetase	NA
2585069379	112.444	-0.893678	0.545382	-1.63863	0.254729	none	864162	864974	+	Maltose operon substrate-binding protein precursor (MalM)	NA
2585069380	10.4932	0.391661	0.707871	0.553294	0.746737	none	864982	865314	+	hypothetical protein	NA
2585069381	37.4387	0.162451	0.493146	0.329417	0.861671	none	865343	866131	+	3-oxoacyl-[acyl-carrier protein] reductase	NA
2585069382	66.4716	-0.122288	0.434626	-0.281364	0.882207	none	866139	867590	+	aminomuconate-semialdehyde/2-hydroxymuconate-6-semialdehyde dehydrogenase	NA
2585069383	31.4018	-0.222246	0.532842	-0.417096	0.819306	none	867565	868002	+	2-aminomuconate deaminase	NA
2585069384	80.4935	-0.988037	0.448368	-2.20363	0.102103	none	868019	868813	-	N-formylglutamate deformylase	NA
2585069385	41.7106	-0.205261	0.440362	-0.466119	0.791236	none	868830	870191	-	NADPH-glutathione reductase	NA
2585069386	71.2174	-0.375732	0.437915	-0.858002	0.598116	none	870259	871518	-	D-amino-acid dehydrogenase	NA
2585069387	50.744	-1.05459	0.45421	-2.32181	0.0824861	none	871707	872228	+	Cell wall-associated hydrolase, NlpC family	NA
2585069388	146.452	-1.09561	0.399267	-2.74405	0.0339045	none	872355	872807	+	peroxiredoxin, Ohr subfamily	NA
2585069389	116.543	0.226466	0.390154	0.580452	0.733355	none	872948	873493	-	FKBP-type peptidyl-prolyl cis-trans isomerase SlyD	NA
2585069390	135.915	-0.130189	0.47346	-0.274974	0.884809	none	873490	874725	-	MFS transporter, SHS family, lactate transporter	NA
2585069391	733.261	-1.65296	0.48798	-3.38734	0.00648722	downregulated	874854	875129	+	hypothetical protein	NA
2585069392	88.44	-0.067493	0.448433	-0.150509	0.939744	none	875192	875854	+	2-polyprenyl-3-methyl-5-hydroxy-6-metoxy-1,4-benzoquinol methylase	NA
2585069393	94.9926	2.27777	0.475414	4.79114	4.45e-05	upregulated	876083	877495	+	ATP-dependent RNA helicase RhlE	NA
2585069394	19.742	2.07992	0.61709	3.37052	0.00682914	upregulated	877538	878092	-	ribosomal-protein-alanine N-acetyltransferase	NA
2585069395	42.3122	0.479862	0.513859	0.933841	0.560719	none	878089	878937	-	S-formylglutathione hydrolase	NA
2585069396	756.701	0.406295	0.462467	0.878538	0.587909	none	879086	880945	+	ATP-dependent RNA helicase DeaD	NA
2585069397	13.423	-1.66891	0.625157	-2.66958	0.0398075	none	881018	881362	-	hypothetical protein	NA
2585069398	124.556	-1.44273	0.420074	-3.43446	0.00563826	downregulated	881373	882263	-	hypothetical protein	NA
2585069399	16.0974	0.540387	0.561169	0.962967	0.546481	none	882367	882798	+	MAPEG family protein	NA
2585069400	50.6016	0.857218	0.447392	1.91603	0.167836	none	882842	884419	-	Membrane protein TerC, possibly involved in tellurium resistance	NA
2585069401	9.13586	0.906523	0.691237	1.31145	0.383108	none	884542	885321	+	hypothetical protein	NA
2585069402	5.93217	0.241596	0.865226	0.279229	0.883258	none	885318	885941	-	Methyltransferase domain-containing protein	NA
2585069403	13.8741	-2.99038	0.750941	-3.98218	0.000993735	downregulated	886013	886312	+	hypothetical protein	NA
2585069404	154.124	0.809406	0.427569	1.89304	0.173522	none	886413	887921	+	Uncharacterized conserved protein, DUF1800 family	NA
2585069405	135.637	0.9537	0.417692	2.28326	0.0885696	none	887930	889120	+	Uncharacterized conserved protein, DUF1501 family	NA
2585069406	26.853	0.230343	0.531299	0.433547	0.809514	none	889117	890919	-	Glucoamylase (glucan-1,4-alpha-glucosidase), GH15 family	NA
2585069407	80.0327	-2.72861	0.540095	-5.0521	1.47e-05	downregulated	890995	893223	-	Domain of unknown function (DUF1083)	NA
2585069408	9.63397	-1.25784	0.698256	-1.80141	0.201321	none	893305	894192	-	transcriptional regulator, LysR family	NA
2585069409	7.54671	-0.0298007	0.767442	-0.0388313	0.986296	none	894291	895715	+	aldehyde dehydrogenase (NAD+)	NA
2585069410	48.5835	-1.18305	0.460091	-2.57133	0.048911	none	895804	896724	+	peptidylprolyl isomerase	NA
2585069411	40.0553	-0.572327	0.566254	-1.01072	0.522159	none	896831	897700	-	Protein of unknown function (DUF3014)	NA
2585069412	22.2488	-1.89221	0.562928	-3.36136	0.00702542	downregulated	897892	898299	+	biopolymer transport protein ExbD	NA
2585069413	26.0696	-1.33021	0.521723	-2.54964	0.0512663	none	898296	899105	-	hypothetical protein	NA
2585069414	293.519	-1.13033	0.437578	-2.58315	0.0477605	none	899187	902639	-	methylmalonyl-CoA mutase	NA
2585069415	65.6147	-1.78069	0.647394	-2.75055	0.0335003	none	902751	903248	-	hypothetical protein	NA
2585069416	41.9909	-0.598619	0.665885	-0.898983	0.576633	none	903284	904198	-	Alpha/beta hydrolase family protein	NA
2585069417	19.9926	-0.95071	0.592556	-1.60442	0.266869	none	904353	904694	+	YXWGXW repeat-containing protein	NA
2585069418	181.892	-1.25781	0.387778	-3.24362	0.00970148	downregulated	904886	905989	+	leucine dehydrogenase	other amino acid-related
2585069419	17.8763	-1.06765	0.547806	-1.94895	0.160214	none	906140	906331	+	hypothetical protein	NA
2585069420	27.8287	-3.05664	0.672087	-4.54798	0.000122507	downregulated	906518	906649	-	hypothetical protein	NA
2585069421	25.3236	-0.762965	0.687741	-1.10938	0.478005	none	907144	907413	+	acyl carrier protein	NA
2585069422	12.116	0.174323	0.639031	0.272792	0.885063	none	907422	908207	+	Glycosyltransferase, GT2 family	NA
2585069423	3.9513	0.877488	0.998737	0.878598	NA	none	908207	908815	+	Outer membrane lipoprotein-sorting protein	NA
2585069424	19.549	2.48007	0.832465	2.97919	0.019295	none	908812	911163	+	Predicted exporter	NA
2585069425	18.9511	1.53141	0.630381	2.42933	0.0654904	none	911160	912422	+	3-oxoacyl-[acyl-carrier-protein] synthase II	NA
2585069426	12.1988	2.37664	0.840992	2.826	0.0280097	none	912422	913648	+	3-oxoacyl-[acyl-carrier-protein] synthase-1	NA
2585069427	5.12151	3.42411	1.23347	2.776	0.0318165	none	913645	914379	+	Beta-ketoacyl synthase, N-terminal domain	NA
2585069428	6.50056	3.48021	1.05389	3.30224	0.00830529	upregulated	914355	915143	+	1-acyl-sn-glycerol-3-phosphate acyltransferases	NA
2585069429	3.07302	1.38082	1.12839	1.2237	NA	none	915140	915409	+	acyl carrier protein	NA
2585069430	4.49323	3.45155	1.41213	2.44421	NA	none	915397	916569	+	Uncharacterized membrane protein	NA
2585069431	4.49057	1.94901	1.14916	1.69603	NA	none	916562	917515	+	Predicted acyltransferase, LPLAT superfamily	NA
2585069432	1.25743	1.16478	1.68332	0.691953	NA	none	917505	917945	+	acyl-CoA thioester hydrolase	NA
2585069433	5.81997	1.4102	1.00262	1.40651	0.343414	none	917964	918686	+	Methyltransferase domain-containing protein	NA
2585069434	9.42282	1.51299	0.789508	1.91638	0.167836	none	918683	919861	+	3-oxoacyl-[acyl-carrier-protein] synthase-1	NA
2585069435	4.95509	2.36852	0.991226	2.38949	NA	none	919858	920334	+	Predicted 3-hydroxylacyl-ACP dehydratase, HotDog domain	NA
2585069436	8.48224	0.900408	0.732443	1.22932	0.421917	none	920331	921059	+	3-oxoacyl-[acyl-carrier protein] reductase	NA
2585069437	46.9055	0.637344	0.487774	1.30664	0.385191	none	921130	923244	+	TIGR01666 family membrane protein	NA
2585069438	148.645	-1.24203	0.3878	-3.20275	0.0109485	none	923325	924482	+	isovaleryl-CoA dehydrogenase	NA
2585069439	46.9223	0.626309	0.564608	1.10928	0.478005	none	924492	927325	-	Uncharacterized conserved protein, contains a C-terminal beta-barrel porin domain	NA
2585069440	184.552	-0.467627	0.42547	-1.09908	0.48266	none	927588	928763	+	acetyl-CoA C-acetyltransferase	NA
2585069441	454.175	-0.397455	0.41381	-0.960476	0.547472	none	928926	929312	+	hypothetical protein	NA
2585069442	49.7033	0.25483	0.45751	0.556992	0.744766	none	929437	931044	+	3-methylcrotonyl-CoA carboxylase beta subunit	NA
2585069443	16.7342	2.73779	0.777007	3.52351	0.00429742	upregulated	931143	932489	+	Exodeoxyribonuclease VII large subunit	NA
2585069444	34.8542	-0.398835	0.495599	-0.804755	0.625378	none	932544	933974	+	Alpha/beta hydrolase family	NA
2585069445	46.3247	-0.667379	0.481556	-1.38588	0.350671	none	933980	935356	-	Pyruvate/2-oxoglutarate dehydrogenase complex, dihydrolipoamide dehydrogenase (E3) component	NA
2585069446	NA	NA	NA	NA	NA	NA	935384	935460	-	transcript_id0883	NA
2585069447	7.68869	0.284233	0.767106	0.370527	0.843962	none	935661	936677	+	hypothetical protein	NA
2585069448	43.4252	0.290941	0.467115	0.622845	0.712709	none	936732	941942	+	RHS repeat-associated core domain-containing protein	NA
2585069449	5.88035	0.175822	0.803168	0.218911	0.912276	none	942141	943160	+	hypothetical protein	NA
2585069450	48.9022	0.764841	0.526031	1.45399	0.325931	none	943180	948411	+	RHS repeat-associated core domain-containing protein	NA
2585069451	11.7977	0.250045	0.648365	0.385655	0.835415	none	948487	949680	+	hypothetical protein	NA
2585069452	14.8184	-0.776605	0.609795	-1.27355	0.40007	none	949691	950239	+	hypothetical protein	NA
2585069453	2.087	-0.124647	1.31448	-0.0948258	NA	none	950251	950514	-	hypothetical protein	NA
2585069454	106.432	0.32359	0.414597	0.780493	0.636657	none	950691	952226	+	aldehyde dehydrogenase (NAD+)	NA
2585069455	19.0117	1.02099	0.570202	1.79058	0.203707	none	952242	953009	+	Methyltransferase domain-containing protein	NA
2585069456	17.9335	0.632852	0.593542	1.06623	0.495845	none	953009	954037	+	dihydroorotate oxidase A	NA
2585069457	18.8296	0.573616	0.594999	0.964062	0.54621	none	954034	955074	+	UDP-N-acetylmuramate dehydrogenase	NA
2585069458	48.4338	-0.963013	0.440787	-2.18475	0.105352	none	955173	957332	+	polyphosphate kinase	NA
2585069459	20.0187	0.453813	0.587342	0.772655	0.640288	none	957488	959209	+	diguanylate cyclase (GGDEF) domain-containing protein	NA
2585069460	37.4158	1.13965	0.620652	1.83621	0.190117	none	959223	961496	-	2-oxoisovalerate dehydrogenase E1 component	NA
2585069461	12.4816	1.45996	0.680195	2.14638	0.113285	none	961560	962096	-	Protein N-acetyltransferase, RimJ/RimL family	NA
2585069462	150.426	-0.690636	0.399566	-1.72847	0.223506	none	962107	963276	-	glutaryl-CoA dehydrogenase	NA
2585069463	10.1464	-0.960298	0.678021	-1.41633	0.339762	none	963416	964291	+	S-adenosylmethionine uptake transporter	NA
2585069464	25.6092	0.35174	0.493771	0.712355	0.669434	none	964365	966731	+	Type IV secretory pathway, VirD4 component, TraG/TraD family ATPase	NA
2585069465	20.9337	-0.0835246	0.502679	-0.166159	0.932766	none	966731	967969	+	hypothetical protein	NA
2585069466	12.3279	0.482843	0.882932	0.546863	0.750603	none	968259	969080	+	hypothetical protein	NA
2585069467	10.1257	0.11638	0.747442	0.155704	0.937028	none	969381	970202	+	hypothetical protein	NA
2585069468	2.76751	-1.31231	1.1634	-1.12799	NA	none	970202	970360	+	hypothetical protein	NA
2585069469	2.55483	0.0921954	1.22774	0.0750938	NA	none	970373	970684	+	hypothetical protein	NA
2585069470	40.0933	0.676904	0.57893	1.16923	0.449713	none	970710	971681	-	5'-nucleotidase	NA
2585069471	8.61839	0.459956	0.743007	0.619046	0.714244	none	971709	972467	-	NAD+ kinase	NA
2585069472	145.031	0.939512	0.447635	2.09884	0.12336	none	972670	977589	-	glutamate dehydrogenase	NA
2585069473	136.355	2.05801	0.540342	3.80871	0.00171491	upregulated	977860	978516	+	transcriptional regulator, TetR family	NA
2585069474	275.218	1.82158	0.500341	3.64067	0.00298482	upregulated	978513	979733	+	membrane fusion protein, multidrug efflux system	NA
2585069475	616.144	2.55529	0.529013	4.83029	3.83e-05	upregulated	979746	983072	+	multidrug efflux pump	NA
2585069476	147.5	-0.719811	0.413763	-1.73967	0.21915	none	983201	984361	-	Acyl-CoA dehydrogenase	NA
2585069477	58.452	-0.897415	0.412771	-2.17412	0.107702	none	984533	985471	+	ArsR family transcriptional regulator	NA
2585069478	232.105	-0.732888	0.425303	-1.72322	0.224581	none	985468	986550	+	5-methyltetrahydrofolate--homocysteine methyltransferase	NA
2585069479	203.278	0.477691	0.419335	1.13916	0.463787	none	986547	989246	+	methionine synthase (B12-dependent)	NA
2585069480	12.0437	1.89144	0.668239	2.83048	0.0276643	none	989271	989603	-	Uncharacterized N-terminal domain of lipid-A-disaccharide synthase	NA
2585069481	NA	NA	NA	NA	NA	NA	989702	989776	-	transcript_id0918	NA
2585069482	12.9884	0.485512	0.632709	0.767354	0.641659	none	989847	990452	-	type IV fimbrial biogenesis protein FimT	NA
2585069483	12.2775	0.551436	0.678992	0.812139	0.621819	none	990452	990886	-	protein of unknown function (DUF4124)	NA
2585069484	11.8635	0.493594	0.687609	0.717841	0.66693	none	990888	991310	-	type IV pilus assembly protein PilE	NA
2585069485	520.934	-1.33649	0.413775	-3.22998	0.0100656	none	991313	996808	-	type IV pilus assembly protein PilY1	NA
2585069486	44.0675	-1.66886	0.621642	-2.6846	0.0386049	none	996829	997509	-	Tfp pilus assembly protein PilX	NA
2585069487	61.8994	-1.97575	0.738459	-2.6755	0.0393803	none	997515	998648	-	prepilin-type N-terminal cleavage/methylation domain-containing protein	NA
2585069488	90.0461	-1.67029	0.734437	-2.27425	0.0898904	none	998660	999169	-	type IV pilus assembly protein PilV	NA
2585069489	5.23666	-0.387167	0.972846	-0.397974	0.829754	none	999350	999532	+	hypothetical protein	NA
2585069490	7.88245	0.403102	0.693411	0.581333	0.732872	none	999646	999906	+	hypothetical protein	NA
2585069491	40.2477	-0.843643	0.491817	-1.71536	0.226756	none	1000067	1000615	-	Protein N-acetyltransferase, RimJ/RimL family	NA
2585069492	41.7708	-1.89143	0.462163	-4.09255	0.000666227	downregulated	1000652	1001077	-	transcriptional regulator, HxlR family	NA
2585069493	32.9842	-0.335665	0.499472	-0.67204	0.686149	none	1001191	1001955	+	uncharacterized oxidoreductase	NA
2585069494	2.90832	-0.214744	1.06109	-0.202381	NA	none	1002052	1002489	+	hypothetical protein	NA
2585069495	NA	NA	NA	NA	NA	NA	1002591	1002666	-	transcript_id0932	NA
2585069496	203.199	-0.836627	0.418978	-1.99683	0.147111	none	1002710	1003651	-	4-hydroxy-3-methylbut-2-enyl diphosphate reductase	NA
2585069497	6.22375	0.230025	0.809544	0.284142	0.880863	none	1003700	1004218	-	signal peptidase II	NA
2585069498	184.717	1.3499	0.528204	2.55563	0.0505846	none	1004282	1007140	-	Isoleucyl-tRNA synthetase	NA
2585069499	35.5951	1.45095	0.468072	3.09985	0.0142103	none	1007189	1008145	-	riboflavin kinase / FMN adenylyltransferase	NA
2585069500	8.5336	0.109839	0.683289	0.16075	0.935317	none	1008246	1009853	-	putative peptidoglycan lipid II flippase	NA
2585069501	68.2653	1.94139	0.578914	3.35351	0.0071756	upregulated	1010064	1010327	+	small subunit ribosomal protein S20	ribosomal protein
2585069502	92.7565	1.70214	0.446828	3.80939	0.00171491	upregulated	1010542	1011609	-	GTP-binding protein	NA
2585069503	466.282	1.04092	0.416114	2.50153	0.0563486	none	1011700	1011957	-	large subunit ribosomal protein L27	ribosomal protein
2585069504	752.537	1.15327	0.379738	3.037	0.0165752	none	1011978	1012292	-	large subunit ribosomal protein L21	ribosomal protein
2585069505	55.7952	-0.547977	0.524947	-1.04387	0.504424	none	1012648	1013166	-	hypothetical protein	NA
2585069506	263.283	2.19413	0.478339	4.58697	0.000106901	upregulated	1013368	1016355	+	excinuclease ABC subunit A	NA
2585069507	25.5022	2.48064	0.715931	3.46492	0.0051281	upregulated	1016352	1016777	+	acyl-CoA thioester hydrolase	NA
2585069508	135.739	-0.450582	0.464637	-0.969752	0.54371	none	1016843	1018303	+	hypothetical protein	NA
2585069509	41.999	-0.0223268	0.486336	-0.0459082	0.984487	none	1018318	1019073	+	Enoyl-CoA hydratase/carnithine racemase	NA
2585069510	12.544	1.37133	0.656181	2.08986	0.125072	none	1019160	1020092	-	8-oxo-dGTP diphosphatase	NA
2585069511	15.691	-0.245933	0.605108	-0.406428	0.824761	none	1020092	1020580	-	dihydrofolate reductase	NA
2585069512	8.88139	-0.720231	0.707337	-1.01823	0.518262	none	1020689	1021111	-	transcriptional regulator, HxlR family	NA
2585069513	71.0698	1.01743	0.687558	1.47978	0.314813	none	1021156	1022214	+	Nucleoside-diphosphate-sugar epimerase	NA
2585069514	11.6731	-0.217645	0.643335	-0.338307	0.85727	none	1022324	1022539	-	Protein of unknown function (DUF2945)	NA
2585069515	25.5958	2.81723	0.698287	4.03448	0.000820187	upregulated	1022627	1024747	-	iron complex outermembrane recepter protein	NA
2585069516	15.9138	-1.53914	0.594457	-2.58916	0.047244	none	1024851	1025789	+	hypothetical protein	NA
2585069517	41.1393	-0.175756	0.435114	-0.403932	0.826172	none	1025822	1026616	-	thymidylate synthase	NA
2585069518	20.0818	0.951498	0.519893	1.83018	0.191955	none	1026630	1027457	-	phosphatidylglycerol:prolipoprotein diacylglycerol transferase	NA
2585069519	24.1876	-0.779489	0.561072	-1.38928	0.34894	none	1027589	1029538	+	Dipeptidyl aminopeptidase/acylaminoacyl peptidase	NA
2585069520	43.2877	0.699937	0.507999	1.37783	0.353763	none	1029634	1032513	+	iron complex outermembrane recepter protein	NA
2585069521	24.1476	2.42447	0.542733	4.46714	0.000161663	upregulated	1032659	1035802	+	TonB-dependent Receptor Plug Domain	NA
2585069522	25.3701	-0.147769	0.484646	-0.304901	0.871344	none	1036187	1036942	+	hypothetical protein	NA
2585069523	7.42364	-0.0337401	0.802259	-0.0420564	0.985466	none	1037503	1037763	+	hypothetical protein	NA
2585069524	30.091	0.740315	0.522351	1.41727	0.339753	none	1038282	1038782	-	Uncharacterized membrane protein	NA
2585069525	44.0409	0.399479	0.432105	0.924494	0.563775	none	1038782	1039684	-	uncharacterized protein	NA
2585069526	70.8493	-0.531162	0.470225	-1.12959	0.467901	none	1039684	1040334	-	LemA protein	NA
2585069527	16.2246	0.833793	0.590915	1.41102	0.342148	none	1040403	1040777	-	diacylglycerol kinase (ATP)	NA
2585069528	76.9291	0.146016	0.474845	0.307502	0.870899	none	1041063	1042598	+	proton-dependent oligopeptide transporter, POT family	NA
2585069529	21.1412	0.705898	0.522772	1.3503	0.366408	none	1042657	1043937	+	two-component system, sensor histidine kinase RegB	NA
2585069530	29.0894	-0.00830679	0.524903	-0.0158254	0.993685	none	1043934	1044515	+	two-component system, response regulator RegA	NA
2585069531	97.0048	0.311534	0.388153	0.802606	0.626161	none	1044562	1045554	-	Signal transduction histidine kinase	NA
2585069532	304.72	-1.11836	0.507098	-2.20542	0.101942	none	1045581	1046309	-	DNA-binding response regulator, OmpR family, contains REC and winged-helix (wHTH) domain	NA
2585069533	43.218	0.0195432	0.433976	0.045033	0.984661	none	1046428	1047039	-	acyl-CoA thioesterase-1	NA
2585069534	61.3689	1.43994	0.536744	2.68274	0.0386613	none	1047068	1047724	+	putative ABC transport system ATP-binding protein	NA
2585069535	81.2017	1.93242	0.583475	3.31192	0.00809836	upregulated	1047721	1050204	+	putative ABC transport system permease protein	NA
2585069536	20.0206	1.4232	0.557958	2.55073	0.0511711	none	1050211	1050684	-	ribosomal-protein-alanine N-acetyltransferase	NA
2585069537	19.7661	0.586531	0.714607	0.820774	0.617663	none	1050692	1051156	-	hypothetical protein	NA
2585069538	23.7721	-0.308792	0.545039	-0.566549	0.739826	none	1051156	1051947	-	CDP-diacylglycerol---serine O-phosphatidyltransferase	NA
2585069539	44.4665	-1.19865	0.492569	-2.43347	0.0649729	none	1052107	1052520	+	protein of unknown function (DUF4124)	NA
2585069540	135.106	-0.130956	0.408003	-0.320967	0.864221	none	1052580	1054280	+	prolyl-tRNA synthetase	NA
2585069541	180.682	-1.15612	0.582724	-1.98399	0.15055	none	1054348	1055253	-	hypothetical protein	NA
2585069542	28.11	-1.39807	0.529927	-2.63823	0.0426058	none	1055446	1055769	+	DNA-binding protein H-NS	NA
2585069543	28.6364	-0.0914995	0.540694	-0.169226	0.931782	none	1056794	1057174	+	Tautomerase enzyme	NA
2585069544	21.1086	-0.397999	0.52322	-0.760672	0.644629	none	1057179	1058462	-	Uncharacterized membrane protein YjjP, DUF1212 family	NA
2585069545	17.377	-0.689516	0.576043	-1.19699	0.435988	none	1058455	1058907	-	hypothetical protein	NA
2585069546	97.1431	-1.39907	0.443149	-3.15711	0.0124146	none	1058912	1059886	-	Regulator of protease activity HflC, stomatin/prohibitin superfamily	NA
2585069547	31.5284	-1.91363	0.678585	-2.82002	0.0284916	none	1059939	1061303	-	HAMP domain-containing protein	NA
2585069548	459.746	-2.72401	0.624092	-4.36477	0.000243554	downregulated	1061341	1062675	-	DNA-binding transcriptional response regulator, NtrC family, contains REC, AAA-type ATPase, and a Fis-type DNA-binding domains	NA
2585069549	45.7216	-1.12211	0.482164	-2.32725	0.0815678	none	1062751	1063968	-	putative ABC transport system permease protein	NA
2585069550	74.0557	-1.38075	0.456477	-3.02479	0.0171317	none	1063970	1065283	-	putative ABC transport system permease protein	NA
2585069551	193.799	-2.55817	0.472131	-5.41835	2.64e-06	downregulated	1065287	1066501	-	putative ABC transport system permease protein	NA
2585069552	197.502	-2.10436	0.604943	-3.47861	0.00494995	downregulated	1066512	1067819	-	putative ABC transport system permease protein	NA
2585069553	85.6899	-1.3803	0.484729	-2.84756	0.0266042	none	1067852	1068562	-	putative ABC transport system ATP-binding protein	NA
2585069554	132.543	-0.915619	0.588552	-1.55571	0.284534	none	1068597	1069868	-	HlyD family secretion protein	NA
2585069555	164.375	0.765055	0.756003	1.01197	0.521393	none	1070031	1070594	-	hypothetical protein	NA
2585069556	111.407	1.20146	0.717639	1.67418	0.242015	none	1070684	1070884	-	Hemin uptake protein HemP	NA
2585069557	17.3944	0.292837	0.561127	0.521873	0.760865	none	1070994	1071485	-	chemosensory pili system protein ChpC	NA
2585069558	74.2866	0.200495	0.412498	0.48605	0.781988	none	1071482	1073197	-	two-component system, chemotaxis family, response regulator CheB	chemotaxis
2585069559	359.838	-0.0357533	0.382964	-0.0933594	0.96223	none	1073190	1079843	-	chemosensory pili system protein ChpA (sensor histidine kinase/response regulator)	chemotaxis
2585069560	224.183	-1.06655	0.46157	-2.3107	0.0844843	none	1079848	1081881	-	twitching motility protein PilJ	twitching motility
2585069561	40.7047	-0.806567	0.538845	-1.49684	0.308363	none	1082053	1082598	-	twitching motility protein PilI	twitching motility
2585069562	17.2805	-0.919723	0.637635	-1.4424	0.330236	none	1082606	1082980	-	twitching motility two-component system response regulator PilH	twitching motility
2585069563	84.8463	-1.8927	0.593074	-3.19134	0.0112687	none	1083018	1083419	-	twitching motility two-component system response regulator PilG	twitching motility
2585069564	48.7522	0.548291	0.481527	1.13865	0.46395	none	1083675	1084619	+	glutathione synthase	NA
2585069565	39.6385	0.332869	0.43558	0.764197	0.643087	none	1084616	1085476	+	protein TonB	NA
2585069566	131.445	-1.91932	0.460471	-4.16817	0.000504812	downregulated	1085646	1085975	-	hypothetical protein	NA
2585069567	71.4605	-0.152972	0.449122	-0.340603	0.856128	none	1086067	1086633	+	putative transcriptional regulator	NA
2585069568	12.6696	0.343699	0.825371	0.416418	0.819641	none	1086647	1087066	+	putative holliday junction resolvase	NA
2585069569	66.5486	-0.389726	0.424862	-0.9173	0.567684	none	1087091	1088017	+	aspartate carbamoyltransferase	NA
2585069570	200.34	-0.383572	0.403573	-0.950439	0.551634	none	1088082	1089830	+	hypothetical protein	NA
2585069571	1176.51	-1.49304	0.387618	-3.85184	0.00148818	downregulated	1090048	1090413	+	hyperosmotically inducible protein	NA
2585069572	184.129	-3.1934	0.581138	-5.49509	1.92e-06	downregulated	1090537	1091700	-	twitching motility protein PilU	twitching motility
2585069573	56.231	-2.12655	0.569501	-3.73406	0.00219742	downregulated	1091794	1092831	-	twitching motility protein PilT	twitching motility
2585069574	24.0037	-0.259618	0.625387	-0.415132	0.819717	none	1092847	1093773	+	pyrroline-5-carboxylate reductase	NA
2585069575	21.6328	0.570018	0.527644	1.08031	0.489223	none	1093770	1094351	+	YggT family protein	NA
2585069576	89.9136	0.0812601	0.383781	0.211736	0.914124	none	1094377	1096506	-	GTP pyrophosphokinase	NA
2585069577	95.8362	0.77704	0.415083	1.87201	0.179292	none	1096503	1100519	-	ATP-dependent helicase HrpA	NA
2585069578	101.403	-0.140045	0.383805	-0.364885	0.846759	none	1100695	1101162	+	starvation-inducible DNA-binding protein	NA
2585069579	130.939	0.484026	0.438252	1.10445	0.480362	none	1101400	1104036	+	Exo-beta-1,3-glucanase, GH17 family	NA
2585069580	29.0172	0.795255	0.479475	1.65859	0.247774	none	1104186	1105952	+	autotransporter secretion outer membrane protein TamA	NA
2585069581	40.8661	1.18921	0.473207	2.51309	0.0550049	none	1105964	1109710	+	autotransporter secretion inner membrane protein TamB	NA
2585069582	9.11386	1.06922	0.729133	1.46643	0.320825	none	1109882	1112176	+	oxidoreductase alpha (molybdopterin) subunit	NA
2585069583	7.53445	0.0963369	0.79993	0.120432	0.950892	none	1112261	1112662	-	hypothetical protein	NA
2585069584	17.2532	-0.566435	0.556454	-1.01794	0.518262	none	1112819	1113223	-	Protein of unknown function (DUF2802)	NA
2585069585	16.285	0.614415	0.586005	1.04848	0.503281	none	1113369	1113818	-	purine-binding chemotaxis protein CheW	chemotaxis
2585069586	20.8497	0.207013	0.60482	0.342272	0.855202	none	1113815	1114387	-	hypothetical protein	NA
2585069587	53.9841	-0.0250048	0.630566	-0.0396546	0.986296	none	1114387	1115214	-	chromosome partitioning protein	NA
2585069588	81.5158	0.144089	0.620612	0.232172	0.90437	none	1115214	1116119	-	chemotaxis protein MotB	chemotaxis
2585069589	74.8838	-0.23186	0.667674	-0.347266	0.853079	none	1116116	1116856	-	chemotaxis protein MotA	chemotaxis
2585069590	747.985	-1.56335	0.55089	-2.83786	0.0270757	none	1116858	1118921	-	two-component system, chemotaxis family, sensor kinase CheA	chemotaxis
2585069591	740.956	-2.65316	0.562563	-4.7162	6.1e-05	downregulated	1118929	1119570	-	chemotaxis protein CheZ	chemotaxis
2585069592	913.331	-2.69724	0.568496	-4.74452	5.49e-05	downregulated	1119581	1119970	-	two-component system, chemotaxis family, response regulator CheY	chemotaxis
2585069593	1222.96	-2.5788	0.562533	-4.58427	0.00010761	downregulated	1120036	1120767	-	RNA polymerase sigma factor for flagellar operon FliA	flagellum
2585069594	717.978	-2.20265	0.598583	-3.67978	0.00262404	downregulated	1120764	1121639	-	flagellar biosynthesis protein FlhG	flagellum
2585069595	915.109	-2.15198	0.63278	-3.40084	0.00626229	downregulated	1121710	1123077	-	flagellar biosynthesis protein FlhF	flagellum
2585069596	308.385	-1.50163	0.579225	-2.59249	0.0469754	none	1123111	1125222	-	flagellar biosynthesis protein FlhA	flagellum
2585069597	176.591	-1.27109	0.510658	-2.48911	0.0575126	none	1125226	1126371	-	flagellar biosynthetic protein FlhB	flagellum
2585069598	20.6564	-0.756464	0.581533	-1.30081	0.388103	none	1126378	1127145	-	flagellar biosynthetic protein FliR	flagellum
2585069599	9.23249	-1.11805	0.875683	-1.27678	0.399352	none	1127145	1127414	-	flagellar biosynthetic protein FliQ	flagellum
2585069600	73.2781	-1.21093	0.645373	-1.87633	0.17839	none	1127411	1128199	-	flagellar biosynthetic protein FliP	flagellum
2585069601	66.2584	-2.54121	0.697508	-3.64326	0.00298051	downregulated	1128196	1128609	-	flagellar protein FliO/FliZ	flagellum
2585069602	298.675	-3.19791	0.706058	-4.52924	0.000131449	downregulated	1128615	1128947	-	flagellar motor switch protein FliN/FliY	flagellum
2585069603	792.09	-1.91998	0.62941	-3.05045	0.0161814	none	1129158	1130180	-	flagellar motor switch protein FliM	flagellum
2585069604	534.24	-1.98844	0.637995	-3.1167	0.0136203	none	1130197	1130697	-	flagellar FliL protein	flagellum
2585069605	1456.56	-1.85436	0.563939	-3.28822	0.0086498	downregulated	1130898	1132091	-	flagellar hook-length control protein FliK	flagellum
2585069606	157.618	-3.54826	0.537821	-6.59748	6e-09	downregulated	1132110	1132544	-	flagellar FliJ protein	flagellum
2585069607	877.761	-2.21269	0.499445	-4.4303	0.000186801	downregulated	1132544	1133905	-	flagellum-specific ATP synthase	flagellum
2585069608	732.513	-2.0278	0.547613	-3.70297	0.00240982	downregulated	1133902	1134567	-	flagellar assembly protein FliH	flagellum
2585069609	1768.71	-2.38753	0.591455	-4.0367	0.000815747	downregulated	1134567	1135580	-	flagellar motor switch protein FliG	flagellum
2585069610	1213.8	-1.97266	0.64982	-3.0357	0.0165851	none	1135570	1137282	-	flagellar M-ring protein FliF	flagellum
2585069611	577.14	-3.09308	0.74112	-4.17352	0.000497472	downregulated	1137335	1137664	-	flagellar hook-basal body complex protein FliE	flagellum
2585069612	3180.67	-4.22664	0.811458	-5.2087	7.32e-06	downregulated	1137732	1139156	-	sigma-54 specific transcriptional regulator, flagellar regulatory protein A	flagellum
2585069613	65.3298	-0.545743	0.564863	-0.96615	0.545431	none	1139448	1140023	-	Atypical PilZ domain-containing protein, cyclic di-GMP receptor	motility - upstream
2585069614	33.4869	-0.345362	0.641638	-0.53825	0.75374	none	1140053	1140349	-	protein FliT	flagellum
2585069615	125.169	-1.31274	0.721679	-1.819	0.195769	none	1140346	1140762	-	flagellar protein FliS	flagellum
2585069616	887.381	-2.38843	0.725966	-3.29	0.00861507	downregulated	1140783	1142147	-	flagellar hook-associated protein 2	flagellum
2585069617	1520.61	-1.1434	0.668684	-1.70992	0.228582	none	1142282	1143736	-	flagellin	flagellum
2585069618	7.88466	0.251029	0.844493	0.297254	0.874802	none	1144060	1145397	-	flagellin	flagellum
2585069619	1088.61	-1.10325	0.72401	-1.5238	0.296972	none	1145626	1146822	-	flagellar hook-associated protein 3 FlgL	flagellum
2585069620	2165.78	-1.3196	0.670933	-1.96681	0.155226	none	1146826	1148697	-	flagellar hook-associated protein 1 FlgK	flagellum
2585069621	1211.11	-1.17851	0.661344	-1.78199	0.206344	none	1148734	1149741	-	flagellar protein FlgJ	flagellum
2585069622	1282.29	-1.29677	0.659491	-1.96632	0.155273	none	1149743	1150867	-	flagellar P-ring protein precursor FlgI	flagellum
2585069623	1120.92	-1.86697	0.711232	-2.62498	0.0438792	none	1150867	1151547	-	flagellar L-ring protein precursor FlgH	flagellum
2585069624	2920	-2.67104	0.691919	-3.86034	0.00145215	downregulated	1151556	1152341	-	flagellar basal-body rod protein FlgG	flagellum
2585069625	1580.6	-1.87115	0.667853	-2.80174	0.0298669	none	1152404	1153144	-	flagellar basal-body rod protein FlgF	flagellum
2585069626	4175.05	-1.57336	0.668058	-2.35513	0.0765894	none	1153202	1154425	-	flagellar hook protein FlgE	flagellum
2585069627	933.025	-1.48866	0.694507	-2.14348	0.113613	none	1154447	1155094	-	flagellar basal-body rod modification protein FlgD	flagellum
2585069628	644.745	-2.68077	0.771062	-3.47672	0.00497191	downregulated	1155104	1155517	-	flagellar basal-body rod protein FlgC	flagellum
2585069629	1051.23	-3.57885	0.813604	-4.39876	0.000212729	downregulated	1155514	1155933	-	flagellar basal-body rod protein FlgB	flagellum
2585069630	36.3343	-1.52099	0.50098	-3.03602	0.0165851	none	1156107	1157024	-	two-component system, chemotaxis family, response regulator CheV	chemotaxis
2585069631	777.416	-2.18951	0.610539	-3.58619	0.0035275	downregulated	1157181	1158491	+	methyl-accepting chemotaxis protein	chemotaxis
2585069632	216.894	-0.837128	0.503231	-1.66351	0.246437	none	1158488	1159189	+	flagella basal body P-ring formation protein FlgA	flagellum
2585069633	356.03	-2.15017	0.512565	-4.19492	0.000460955	downregulated	1159292	1159606	+	anti-sigma-28 factor, FlgM family	flagellum
2585069634	270.434	-2.03578	0.515518	-3.94901	0.00110102	downregulated	1159603	1160046	+	flagella synthesis protein FlgN	flagellum
2585069635	180.41	-1.0224	0.483682	-2.11379	0.12012	none	1160100	1161368	+	EAL and modified HD-GYP domain-containing signal transduction protein	NA
2585069636	15.1581	-0.49044	0.591355	-0.829351	0.61412	none	1161381	1161791	-	hypothetical protein	NA
2585069637	49.7573	-0.386065	0.460043	-0.839194	0.608774	none	1161808	1162869	-	Protein of unknown function (DUF1625)	NA
2585069638	50.7375	0.065551	0.430414	0.152298	0.939092	none	1162889	1164589	-	gamma-glutamyltranspeptidase / glutathione hydrolase	NA
2585069639	12.7414	-1.62034	0.72136	-2.24623	0.0950891	none	1164653	1164910	-	4Fe-4S dicluster domain-containing protein	NA
2585069640	102.944	-0.915125	0.472655	-1.93614	0.163278	none	1164985	1165488	-	hypothetical protein	NA
2585069641	15.5746	-0.0731827	0.566699	-0.129139	0.948333	none	1165506	1166009	-	Phosphopantetheine adenylyltransferase	NA
2585069642	13.389	0.721013	0.680292	1.05986	0.498305	none	1166037	1166606	-	16S rRNA (guanine966-N2)-methyltransferase	NA
2585069643	140.862	0.39412	0.530177	0.743375	0.654089	none	1166671	1167822	+	fused signal recognition particle receptor	NA
2585069644	27.5025	1.12178	0.5542	2.02415	0.14124	none	1167852	1168916	+	AsmA protein	NA
2585069645	13.8344	0.709368	0.592387	1.19747	0.435851	none	1168913	1169959	+	A/G-specific DNA-adenine glycosylase	NA
2585069646	2.23283	0.973992	1.24819	0.780322	NA	none	1169956	1170234	+	Fe-S cluster biosynthesis and repair protein YggX	NA
2585069647	NA	NA	NA	NA	NA	NA	1170301	1170376	+	transcript_id1084	NA
2585069648	33.0906	-0.180424	0.522828	-0.345093	0.854308	none	1170736	1171311	-	hypothetical protein	NA
2585069649	51.6321	-0.848118	0.498468	-1.70145	0.232227	none	1171314	1172315	-	RHS repeat-associated core domain-containing protein	NA
2585069650	31.2486	0.0894916	0.496976	0.180072	0.927679	none	1173003	1176065	-	Carboxypeptidase regulatory-like domain-containing protein	NA
2585069651	23.1104	-0.556427	0.581142	-0.957472	0.549453	none	1176423	1176905	-	hypothetical protein	NA
2585069652	13.9286	-0.292418	0.612187	-0.477661	0.785485	none	1177074	1177907	+	Metal-dependent hydrolase, endonuclease/exonuclease/phosphatase family	NA
2585069653	3.62842	1.76465	1.03343	1.70757	NA	none	1177957	1178418	+	Rrf2 family protein	NA
2585069654	6.97915	-0.564636	0.808723	-0.698182	0.675469	none	1178408	1179301	+	Thioredoxin reductase	NA
2585069655	5.88657	1.54701	0.918084	1.68505	0.238215	none	1179287	1180540	-	Peptidoglycan/LPS O-acetylase OafA/YrhL, contains acyltransferase and SGNH-hydrolase domains	NA
2585069656	56.7947	-2.12257	0.473133	-4.4862	0.000151535	downregulated	1180707	1181747	+	proline iminopeptidase	NA
2585069657	94.4012	0.891428	0.456788	1.95151	0.159662	none	1181847	1184087	+	topoisomerase-4 subunit A	NA
2585069658	17.4683	0.594022	0.546008	1.08794	0.485766	none	1184170	1184658	-	8-oxo-dGTP diphosphatase	NA
2585069659	16.2076	-0.471342	0.580234	-0.812331	0.621819	none	1184763	1185575	+	Uncharacterized protein YigE, DUF2233 family	NA
2585069660	38.2788	1.02823	0.555567	1.85078	0.185705	none	1185578	1187164	-	hypothetical protein	NA
2585069661	113.001	1.42255	0.380402	3.73959	0.00216316	upregulated	1187265	1188395	-	succinyldiaminopimelate desuccinylase	NA
2585069662	57.8677	0.91711	0.433402	2.11607	0.119657	none	1188396	1188749	-	transcriptional regulator, Spx/MgsR family	NA
2585069663	135.838	0.707063	0.403978	1.75025	0.215612	none	1188753	1189586	-	2,3,4,5-tetrahydropyridine-2-carboxylate N-succinyltransferase	NA
2585069664	249.063	0.196307	0.428493	0.458133	0.796198	none	1189567	1192224	-	UTP--GlnB (protein PII) uridylyltransferase, GlnD	NA
2585069665	471.619	-0.148024	0.504661	-0.293315	0.877164	none	1192262	1193029	-	methionyl aminopeptidase	NA
2585069666	443.022	1.3852	0.43787	3.1635	0.0121707	none	1193381	1194229	+	small subunit ribosomal protein S2	ribosomal protein
2585069667	641.601	1.62201	0.561988	2.88621	0.0244714	none	1194315	1195193	+	elongation factor Ts	NA
2585069668	37.6338	-0.0594967	0.494667	-0.120276	0.950892	none	1195392	1196114	+	uridylate kinase	NA
2585069669	96.2964	0.493137	0.386738	1.27512	0.39982	none	1196232	1196789	+	ribosome recycling factor	NA
2585069670	56.5766	0.734405	0.433837	1.69281	0.235504	none	1196810	1197550	+	undecaprenyl diphosphate synthase	NA
2585069671	12.145	2.2328	0.859424	2.59801	0.0463483	none	1197563	1198381	+	phosphatidate cytidylyltransferase	NA
2585069672	18.9678	1.88383	0.684004	2.75412	0.0332775	none	1198385	1199569	+	1-deoxy-D-xylulose 5-phosphate reductoisomerase	NA
2585069673	197.715	-0.945	0.442117	-2.13745	0.114642	none	1199617	1200960	+	regulator of sigma E protease	NA
2585069674	517.786	0.262189	0.543925	0.482032	0.783189	none	1201096	1203540	+	Beta-barrel assembly machine subunit BamA	NA
2585069675	73.2725	-0.671593	0.427457	-1.57113	0.279482	none	1203662	1204690	+	UDP-3-O-[3-hydroxymyristoyl] glucosamine N-acyltransferase	NA
2585069676	26.5481	-0.623857	0.499677	-1.24852	0.411337	none	1204687	1205160	+	3-hydroxyacyl-[acyl-carrier-protein] dehydratase	NA
2585069677	54.6736	-0.440904	0.454406	-0.970287	0.543512	none	1205157	1205930	+	acyl-[acyl-carrier-protein]--UDP-N-acetylglucosamine O-acyltransferase	NA
2585069678	18.0931	0.44383	0.571721	0.776306	0.638767	none	1206001	1207227	+	lipid-A-disaccharide synthase	NA
2585069679	20.2058	0.740188	0.580793	1.27444	0.39987	none	1207238	1207885	+	RNase HII	NA
2585069680	75.0247	-2.27934	0.58078	-3.92461	0.00119189	downregulated	1208852	1209217	+	hypothetical protein	NA
2585069681	49.8542	-0.336928	0.484093	-0.695998	0.677119	none	1209259	1210449	-	molybdopterin molybdotransferase	NA
2585069682	20.1592	0.141271	0.527622	0.267751	0.887529	none	1210449	1211387	-	molybdenum cofactor biosynthesis protein MoaC	NA
2585069683	7.54955	0.532359	0.760579	0.69994	0.674694	none	1211384	1211869	-	molybdopterin synthase catalytic subunit	NA
2585069684	4.6024	0.586514	1.0368	0.565695	NA	none	1211873	1212124	-	molybdopterin synthase sulfur carrier subunit	NA
2585069685	31.5984	-0.412155	0.596191	-0.691314	0.678196	none	1212149	1213123	-	cyclic pyranopterin phosphate synthase	NA
2585069686	15.1136	0.452519	0.6444	0.702233	0.674046	none	1213210	1214187	+	xanthine dehydrogenase accessory factor	NA
2585069687	5.33028	0.761846	0.929489	0.81964	0.617887	none	1214184	1214768	+	molybdenum cofactor cytidylyltransferase	NA
2585069688	5.61394	-1.00109	0.865445	-1.15673	0.455914	none	1214903	1215514	+	xanthine dehydrogenase YagT iron-sulfur-binding subunit	NA
2585069689	6.7394	0.444153	0.986725	0.450128	0.800625	none	1215511	1216503	+	xanthine dehydrogenase YagS FAD-binding subunit	NA
2585069690	26.8555	0.0127177	0.533988	0.0238164	0.991091	none	1216500	1218719	+	xanthine dehydrogenase YagR molybdenum-binding subunit	NA
2585069691	248.803	-1.13834	0.453234	-2.51159	0.0551717	none	1218888	1219292	+	DNA-binding protein	NA
2585069692	21.5365	-1.28537	0.620859	-2.07031	0.129653	none	1219450	1219836	+	Predicted transcriptional regulator	NA
2585069693	103.92	-0.771384	0.449508	-1.71607	0.226577	none	1219838	1221613	+	Signal transducer regulating beta-lactamase production, contains metallopeptidase domain	NA
2585069694	46.2573	-0.0570526	0.491977	-0.115966	0.952766	none	1221666	1222331	+	sugar-phosphatase	NA
2585069695	17.9498	2.50818	0.749675	3.34569	0.00733322	upregulated	1222335	1223771	-	sulfite reductase (NADPH) flavoprotein alpha-component	NA
2585069696	52.7975	2.74386	0.647955	4.23465	0.000393676	upregulated	1223803	1224870	-	thiamine biosynthesis lipoprotein	NA
2585069697	78.7462	2.15536	0.684967	3.14666	0.0126668	none	1224867	1225685	-	Uncharacterized conserved protein, contains GH25 family domain	NA
2585069698	22.496	1.72501	0.667619	2.58383	0.0477296	none	1225698	1226210	-	Hypothetical protein	NA
2585069699	34.879	1.06513	0.519716	2.04945	0.134759	none	1226222	1226845	-	hypothetical protein	NA
2585069700	60.3209	0.131272	0.455843	0.287976	0.879652	none	1226991	1227665	+	two-component system, OmpR family, response regulator	NA
2585069701	19.173	2.0569	0.749782	2.74333	0.0339285	none	1227658	1229076	+	two-component system, OmpR family, sensor histidine kinase TctE	NA
2585069702	180.588	1.476	0.495132	2.98103	0.0192137	none	1229129	1229965	+	carboxylesterase	NA
2585069703	21.7917	1.33946	0.543488	2.46457	0.0605855	none	1229969	1230328	+	EamA-like transporter family protein	NA
2585069704	6.00821	2.61517	0.965428	2.70882	0.036574	none	1230325	1230723	+	Multidrug transporter EmrE	NA
2585069705	43.1517	2.13441	0.620011	3.44254	0.0055146	upregulated	1230707	1231918	+	dTDP-4-amino-4,6-dideoxygalactose transaminase	NA
2585069706	28.2682	0.0659599	0.501489	0.131528	0.947398	none	1231933	1232622	-	tRNA threonylcarbamoyladenosine biosynthesis protein TsaB	NA
2585069707	11.9558	1.01588	0.636035	1.59721	0.269907	none	1232619	1233956	-	inner membrane protein	NA
2585069708	33.3543	0.873056	0.541835	1.61129	0.264568	none	1234433	1236358	-	ATP-dependent DNA helicase DinG	NA
2585069709	345.206	0.984793	0.479228	2.05496	0.133253	none	1236438	1239197	+	valyl-tRNA synthetase	NA
2585069710	38.7469	0.873282	0.536611	1.6274	0.258231	none	1239369	1239791	-	DNA polymerase III, chi subunit	NA
2585069711	286.178	0.505535	0.418139	1.20901	0.429822	none	1239802	1241295	-	leucyl aminopeptidase	NA
2585069712	34.0336	1.62233	0.534115	3.03743	0.0165752	none	1241393	1242496	+	lipopolysaccharide export system permease protein	NA
2585069713	38.5111	1.52578	0.580805	2.62701	0.0437381	none	1242496	1243593	+	lipopolysaccharide export system permease protein	NA
2585069714	27.3035	1.67339	0.773598	2.16313	0.110195	none	1243605	1247108	-	Signal transduction histidine kinase	NA
2585069715	41.9696	0.0250803	0.459977	0.054525	0.981232	none	1247224	1248678	+	hypothetical protein	NA
2585069716	8.85904	-0.355168	0.685228	-0.518321	0.762598	none	1248783	1249409	+	Polyisoprenoid-binding protein YceI	NA
2585069717	6.58148	-0.18837	0.754827	-0.249553	0.896813	none	1249393	1249977	+	cytochrome b561	NA
2585069718	104.453	-0.450797	0.472985	-0.953089	0.550109	none	1249974	1250534	+	Polyisoprenoid-binding protein YceI	NA
2585069719	50.0774	0.45427	0.476004	0.954341	0.549869	none	1250542	1251885	+	hypothetical protein	NA
2585069720	3.49727	0.919138	1.11371	0.825292	NA	none	1251906	1252130	-	Glutaredoxin-like domain (DUF836)	NA
2585069721	83.1317	0.385226	0.410621	0.938154	0.558381	none	1252204	1253586	+	L-serine dehydratase	NA
2585069722	13.2468	-0.0133292	0.675929	-0.0197199	0.992511	none	1253651	1254031	-	hypothetical protein	NA
2585069723	64.362	-0.306674	0.431649	-0.710471	0.670569	none	1254192	1255862	+	Amino acid transporter	NA
2585069724	1141.82	-1.95424	0.407794	-4.79223	4.45e-05	downregulated	1255932	1256999	-	homoserine dehydrogenase	NA
2585069725	1199.36	-2.09548	0.420304	-4.98562	1.97e-05	downregulated	1256996	1258195	-	cystathionine gamma-synthase	NA
2585069726	2224	-4.27901	0.418686	-10.2201	3.01e-21	downregulated	1258199	1259239	-	homoserine O-acetyltransferase	methionine-related
2585069727	127.757	1.72766	0.395373	4.36969	0.000239359	upregulated	1259811	1261412	+	peptide chain release factor 3	NA
2585069728	90.807	-1.7825	0.406627	-4.38362	0.000226878	downregulated	1261501	1263159	-	thioredoxin reductase (NADPH)	NA
2585069729	12.5766	-0.435456	0.640564	-0.6798	0.683669	none	1263290	1264198	+	hypothetical protein	NA
2585069730	249.083	-0.614438	0.396478	-1.54974	0.287013	none	1264303	1267956	+	Signal transduction histidine kinase	NA
2585069731	19.802	0.0252053	0.535281	0.047088	0.98428	none	1267958	1268797	+	chemotaxis protein methyltransferase CheR	chemotaxis
2585069732	5.67883	0.554546	0.852294	0.650651	0.697293	none	1268794	1269363	+	two-component system, chemotaxis family, response regulator CheB	chemotaxis
2585069733	23.8896	-0.331605	0.507625	-0.653248	0.695732	none	1269360	1270349	+	diguanylate cyclase (GGDEF) domain-containing protein	NA
2585069734	12.3294	0.595466	0.765007	0.77838	0.637853	none	1270412	1271293	-	DNA-binding transcriptional regulator, LysR family	NA
2585069735	14.1922	2.01167	0.779459	2.58086	0.0479541	none	1271382	1272395	+	conserved hypothetical integral membrane protein	NA
2585069736	31.106	2.60621	0.648395	4.01948	0.000870706	upregulated	1272452	1273306	-	Arginase family	NA
2585069737	475.965	-0.421172	0.441268	-0.954459	0.549869	none	1273284	1274348	-	Acetyltransferase (GNAT) domain-containing protein	NA
2585069738	1149.65	0.42572	0.444972	0.956735	0.549534	none	1274366	1275769	-	4-aminobutyrate aminotransferase	NA
2585069739	109.443	0.939122	0.619624	1.51563	0.300256	none	1275766	1276482	-	Haloacid Dehalogenase superfamily, subfamily IB, phosphoserine phosphatase-like/2,3-diketo-5-methylthio-1-phosphopentane phosphatase	NA
2585069740	9.47182	0.160149	0.74665	0.214489	0.913347	none	1276616	1277380	+	Outer membrane scaffolding protein for murein synthesis, MipA/OmpV family	NA
2585069741	9.65937	-0.654221	0.717377	-0.911962	0.569463	none	1277391	1278170	-	hypothetical protein	NA
2585069742	17.0724	-1.14766	0.584313	-1.96412	0.155682	none	1278265	1278579	-	3-phenylpropionate/trans-cinnamate dioxygenase ferredoxin subunit	NA
2585069743	21.6711	-0.437676	0.517218	-0.846212	0.604555	none	1278576	1279106	-	Ribosomal protein S18 acetylase RimI	NA
2585069744	255.542	-1.21778	0.419651	-2.90189	0.0236227	none	1279139	1280386	-	cysteine desulfurase / selenocysteine lyase	NA
2585069745	267.964	-0.979107	0.391508	-2.50086	0.0563863	none	1280405	1281730	-	Fe-S cluster assembly protein SufD	NA
2585069746	250.415	-0.806045	0.377411	-2.13572	0.114764	none	1281727	1282518	-	Fe-S cluster assembly ATP-binding protein	NA
2585069747	67.0797	-1.13819	0.428337	-2.65724	0.0409502	none	1282533	1282940	-	hypothetical protein	NA
2585069748	1152.33	-2.18973	0.377712	-5.79734	4.66e-07	downregulated	1282943	1284421	-	Fe-S cluster assembly protein SufB	NA
2585069749	142.907	-1.68105	0.391635	-4.2924	0.000315615	downregulated	1284418	1284870	-	transcriptional regulator, BadM/Rrf2 family	NA
2585069750	1.2192	-0.312709	2.04602	-0.152838	NA	none	1284943	1285242	-	hypothetical protein	NA
2585069751	2.11976	1.21417	1.27702	0.95078	NA	none	1285163	1285909	-	phospholipid-binding lipoprotein MlaA	NA
2585069752	5.46987	1.25761	0.840959	1.49545	0.308625	none	1286163	1286873	+	DNA-binding response regulator, OmpR family, contains REC and winged-helix (wHTH) domain	NA
2585069753	9.7207	1.00391	0.725037	1.38463	0.35075	none	1286873	1288222	+	Signal transduction histidine kinase	NA
2585069754	5.65711	-0.63221	1.03777	-0.609198	0.718074	none	1288391	1288729	+	nitrogen regulatory protein P-II family	NA
2585069755	28.6816	-0.817309	0.630067	-1.29718	0.389769	none	1288719	1290047	+	ammonium transporter, Amt family	NA
2585069756	14.7727	-1.80145	0.72659	-2.47932	0.058732	none	1290123	1290347	-	hypothetical protein	NA
2585069757	14.0822	0.210446	0.573689	0.36683	0.845887	none	1290484	1291761	-	UDP-N-acetyl-D-galactosamine dehydrogenase	NA
2585069758	24.2517	-1.48145	0.519936	-2.84929	0.0265166	none	1291839	1292333	-	Enamine deaminase RidA, house cleaning of reactive enamine intermediates, YjgF/YER057c/UK114 family	NA
2585069759	10.6833	-1.40156	0.673219	-2.08188	0.12696	none	1292337	1292759	-	Cytochrome c, mono- and diheme variants	NA
2585069760	75.1389	-1.28389	0.479941	-2.67509	0.0393803	none	1292756	1294330	-	monoamine oxidase	NA
2585069761	22.8382	-1.21607	0.56108	-2.16736	0.109338	none	1294512	1295525	+	hypothetical protein	NA
2585069762	19.8361	-1.67111	0.567479	-2.9448	0.0208659	none	1295522	1296193	+	Nucleotidyl transferase	NA
2585069763	297.908	-3.39677	0.415039	-8.18422	1.28e-13	downregulated	1296254	1296481	-	hypothetical protein	NA
2585069764	106.563	-1.28197	0.38458	-3.33343	0.00762225	downregulated	1296571	1297611	-	chemotaxis protein MotB	chemotaxis
2585069765	112.469	-2.05932	0.489723	-4.20507	0.000444765	downregulated	1297618	1298472	-	chemotaxis protein MotA	chemotaxis
2585069766	150.775	-1.5548	0.488162	-3.18501	0.0114692	none	1298552	1299865	-	PAS domain S-box-containing protein	NA
2585069767	13.6974	0.29179	0.578885	0.504055	0.770249	none	1299986	1300264	-	hypothetical protein	NA
2585069768	70.1011	-2.73519	0.554585	-4.93195	2.45e-05	downregulated	1300466	1300705	+	hypothetical protein	NA
2585069769	67.6412	1.07542	0.669766	1.60567	0.26672	none	1301693	1302655	-	preprotein translocase subunit SecF	NA
2585069770	199.511	1.0166	0.525863	1.93321	0.163709	none	1302668	1304548	-	preprotein translocase subunit SecD	NA
2585069771	54.5373	0.29851	0.592165	0.504099	0.770249	none	1304608	1304949	-	preprotein translocase subunit YajC	NA
2585069772	46.3138	-0.49079	0.439532	-1.11662	0.474691	none	1305092	1306312	-	queuine tRNA-ribosyltransferase	NA
2585069773	73.2591	-1.99125	0.509837	-3.90566	0.00126604	downregulated	1306442	1307614	+	hook-length control protein FliK	NA
2585069774	3.80638	0.354776	1.16072	0.305653	NA	none	1307611	1307874	+	flagellar biosynthesis protein	flagellum
2585069775	24.7277	1.46423	0.515063	2.84282	0.0268299	none	1307911	1309263	-	UDP-N-acetylmuramoylalanine--D-glutamate ligase	NA
2585069776	61.2808	0.956303	0.418125	2.28712	0.0879913	none	1309250	1310599	-	hypothetical protein	NA
2585069777	177.845	0.679219	0.384104	1.76832	0.210356	none	1310596	1313157	-	aspartate kinase	NA
2585069778	24.1457	0.852012	0.582787	1.46196	0.322405	none	1313340	1314653	+	basic amino acid/polyamine antiporter, APA family	NA
2585069779	135.864	-0.759663	0.406021	-1.87099	0.179485	none	1314701	1315252	+	isoquinoline 1-oxidoreductase, alpha subunit	NA
2585069780	134.235	0.773829	0.519205	1.49041	0.310695	none	1315249	1317531	+	isoquinoline 1-oxidoreductase, beta subunit	NA
2585069781	17.5692	1.13149	0.537413	2.10544	0.12173	none	1317557	1318321	+	Methyltransferase domain-containing protein	NA
2585069782	103.328	-0.568609	0.384484	-1.47889	0.315159	none	1318405	1319688	+	poly(3-hydroxybutyrate) depolymerase	NA
2585069783	50.6754	-2.71192	0.630031	-4.30442	0.000300396	downregulated	1319733	1320836	-	transporter, YbiR family	NA
2585069784	2126.74	-4.45545	0.661382	-6.73657	2.75e-09	downregulated	1320902	1321681	-	Domain of unknown function (DUF4098)	NA
2585069785	220.636	-2.78821	0.483192	-5.77039	5.37e-07	downregulated	1321847	1322407	+	hypothetical protein	NA
2585069786	31.1184	0.234188	0.487327	0.480556	0.784181	none	1322495	1323289	-	ATP diphosphatase	NA
2585069787	15.5365	0.167476	0.668204	0.250636	0.89635	none	1323286	1324107	-	3'(2'), 5'-bisphosphate nucleotidase	NA
2585069788	30.3586	-0.0906904	0.495832	-0.182906	0.926677	none	1324104	1324661	-	ADP-ribose diphosphatase	NA
2585069789	13.9746	0.627091	0.675216	0.928726	0.562634	none	1324658	1325446	-	histidinol-phosphatase	NA
2585069790	19.3895	0.916961	0.627508	1.46127	0.322634	none	1325443	1326216	-	type II secretion system protein N (GspN)	NA
2585069791	38.0008	0.281643	0.451043	0.624426	0.711831	none	1326274	1327617	+	adenosylmethionine-8-amino-7-oxononanoate aminotransferase	NA
2585069792	53.1093	-0.336714	0.439917	-0.765403	0.642546	none	1327694	1329214	-	N-acetylmuramoyl-L-alanine amidase	NA
2585069793	21.3442	-1.21857	0.557123	-2.18726	0.104992	none	1329375	1330004	-	2-hydroxychromene-2-carboxylate isomerase	NA
2585069794	22.9665	-0.724734	0.553331	-1.30976	0.38405	none	1330088	1330822	+	16S rRNA (uracil1498-N3)-methyltransferase	NA
2585069795	36.4612	-1.23275	0.475739	-2.59124	0.0470836	none	1331139	1332110	-	voltage-dependent potassium channel beta subunit, animal	NA
2585069796	4.801	0.833695	0.885065	0.941959	NA	none	1332120	1332620	-	phosphatidylglycerophosphatase A	NA
2585069797	29.2037	0.557299	0.491548	1.13376	0.466132	none	1332617	1333570	-	thiamine-monophosphate kinase	NA
2585069798	57.0099	1.06631	0.413004	2.58184	0.0478804	none	1333606	1334052	-	NusB antitermination factor	NA
2585069799	51.5668	0.896551	0.441937	2.02869	0.140455	none	1334049	1334516	-	6,7-dimethyl-8-ribityllumazine synthase	NA
2585069800	35.0742	1.17682	0.470867	2.49925	0.0565732	none	1334562	1335494	-	muramoyltetrapeptide carboxypeptidase	NA
2585069801	117.992	1.24669	0.515697	2.41748	0.0671942	none	1335565	1336656	-	3,4-dihydroxy 2-butanone 4-phosphate synthase / GTP cyclohydrolase II	NA
2585069802	106.759	0.904962	0.499005	1.81353	0.19735	none	1336668	1337309	-	riboflavin synthase alpha chain	NA
2585069803	8.42493	2.54824	0.81309	3.13402	0.0130266	none	1337675	1338661	-	Predicted dehydrogenase	NA
2585069804	22.8223	3.07839	0.681577	4.51657	0.000136369	upregulated	1338658	1339761	-	diaminohydroxyphosphoribosylaminopyrimidine deaminase	NA
2585069805	56.8742	1.95384	0.50348	3.88067	0.00136887	upregulated	1339764	1340279	-	transcriptional repressor NrdR	NA
2585069806	391.839	0.485662	0.399844	1.21463	0.428302	none	1340283	1341539	-	glycine hydroxymethyltransferase	NA
2585069807	7.06115	1.17836	0.861742	1.36742	0.358353	none	1341769	1342734	+	hypothetical protein	NA
2585069808	9.85466	1.429	0.762002	1.87532	0.178514	none	1342740	1343930	-	hypothetical protein	NA
2585069809	592.9	1.09657	0.444799	2.46532	0.0605304	none	1344188	1345846	+	ATP-binding cassette protein, ChvD family	NA
2585069810	40.9369	1.61579	0.465327	3.47237	0.00501694	upregulated	1346004	1346819	+	orotidine-5'-phosphate decarboxylase	NA
2585069811	44.6354	0.00837186	0.482363	0.0173559	0.993071	none	1346939	1347322	+	hypothetical protein	NA
2585069812	68.7073	-0.555793	0.498859	-1.11413	0.475416	none	1347455	1347997	-	peptide deformylase	NA
2585069813	27.5527	-1.70639	0.510057	-3.3455	0.00733322	downregulated	1348191	1350266	+	carbon starvation protein	NA
2585069814	5.99587	-2.15122	0.897629	-2.39655	0.0700282	none	1350277	1350483	+	Uncharacterized short protein YbdD, DUF466 family	NA
2585069815	10.6977	-0.726094	0.672522	-1.07966	0.489499	none	1350531	1351238	-	DNA-binding transcriptional regulator, FadR family	NA
2585069816	105.646	-2.36457	0.474921	-4.97888	2.02e-05	downregulated	1351376	1352506	+	aldose 1-epimerase	NA
2585069817	11.4274	0.556795	0.717373	0.776159	0.638767	none	1352510	1353412	-	Permease of the drug/metabolite transporter (DMT) superfamily	NA
2585069818	19.0369	2.08191	0.604208	3.44569	0.00546472	upregulated	1353409	1354263	-	hypothetical protein	NA
2585069819	566.589	1.77534	0.435138	4.07995	0.000694675	upregulated	1354280	1358143	-	phosphoribosylformylglycinamidine synthase	NA
2585069820	62.7276	0.0406887	0.507885	0.080114	0.967703	none	1358239	1358988	-	thiol:disulfide interchange protein DsbC	NA
2585069821	18.8394	0.762131	0.576121	1.32286	0.379696	none	1359077	1360009	-	integrase/recombinase XerD	NA
2585069822	12.5111	-0.424781	0.645385	-0.658182	0.693444	none	1360064	1360414	-	hypothetical protein	NA
2585069823	7.4927	0.590404	0.747574	0.789759	0.630811	none	1360599	1361087	+	Uncharacterized membrane protein YckC, RDD family	NA
2585069824	67.3977	0.413491	0.480865	0.85989	0.597503	none	1361080	1363092	-	hypothetical protein	NA
2585069825	56.9162	-0.109806	0.585075	-0.187679	0.924719	none	1363151	1364155	-	hypothetical protein	NA
2585069826	223.699	-0.508163	0.465754	-1.09105	0.484292	none	1364339	1366378	+	elongation factor G	NA
2585069827	36.6566	-1.20091	0.521337	-2.30352	0.0855776	none	1366473	1367018	-	protease I	NA
2585069828	56.6628	-1.25164	0.460281	-2.7193	0.0360857	none	1367123	1367602	-	hypothetical protein	NA
2585069829	5.55321	0.626394	0.859546	0.72875	0.663244	none	1367755	1368255	+	hypothetical protein	NA
2585069830	74.2556	-0.861622	0.394101	-2.1863	0.105043	none	1368295	1370070	+	hypothetical protein	NA
2585069831	57.5815	-1.68418	0.470531	-3.57932	0.00358109	downregulated	1370162	1370638	+	Acetyltransferase (GNAT) family protein	NA
2585069832	199.446	-0.622626	0.442236	-1.4079	0.343144	none	1370702	1371460	-	SapC protein	NA
2585069833	104.782	-2.0286	0.444124	-4.56765	0.000112928	downregulated	1371724	1372332	+	5-methylcytosine-specific restriction endonuclease McrA	NA
2585069834	218.115	0.164961	0.383773	0.429839	0.812267	none	1372409	1374304	+	1-deoxy-D-xylulose-5-phosphate synthase	NA
2585069835	24.9114	0.0768447	0.54005	0.142292	0.94321	none	1374331	1375467	-	hypothetical protein	NA
2585069836	22.0087	0.0441788	0.498538	0.0886166	0.964	none	1375464	1376288	-	release factor glutamine methyltransferase	NA
2585069837	5.5426	1.39622	0.846522	1.64937	0.251866	none	1376355	1377212	+	Acetyl esterase/lipase	NA
2585069838	8.9995	-0.401307	0.710532	-0.564799	0.740718	none	1377355	1378251	+	Acetyl esterase/lipase	NA
2585069839	5.40863	-2.14398	0.962475	-2.22757	0.0977693	none	1378317	1379219	-	Ectoine hydroxylase-related dioxygenase, phytanoyl-CoA dioxygenase (PhyH) family	NA
2585069840	5.97226	-0.110701	0.797341	-0.138838	0.94413	none	1379361	1380479	+	Predicted dehydrogenase	NA
2585069841	26.7439	-1.43792	0.530101	-2.71253	0.0364552	none	1380515	1381546	-	transcriptional regulator, LacI family	NA
2585069842	2.60229	0.759526	1.22131	0.621897	NA	none	1381590	1381997	-	hypothetical protein	NA
2585069843	3.4816	-0.629271	2.75371	-0.228517	NA	none	1382224	1382670	+	protein of unknown function (DUF4879)	NA
2585069844	78.2605	0.842434	0.470366	1.79102	0.203663	none	1382741	1385425	-	alanyl aminopeptidase	NA
2585069845	61.231	1.98122	0.521984	3.79557	0.00177913	upregulated	1385605	1386147	-	alkyl hydroperoxide reductase subunit D	NA
2585069846	421.12	1.38054	0.406072	3.39973	0.00626229	upregulated	1386408	1386956	-	peroxiredoxin (alkyl hydroperoxide reductase subunit C)	NA
2585069847	20.6594	-0.544849	0.518969	-1.04987	0.503158	none	1387110	1388069	+	LysR family transcriptional regulator, hydrogen peroxide-inducible genes activator	NA
2585069848	8.9531	-0.249235	0.697042	-0.357561	0.848438	none	1388082	1388687	+	hypothetical protein	NA
2585069849	7.61538	-0.496325	0.78462	-0.632567	0.707934	none	1388697	1389215	-	adenine phosphoribosyltransferase	NA
2585069850	23.5243	-0.588579	0.512671	-1.14806	0.45998	none	1389246	1389521	-	Putative signal transducing protein	NA
2585069851	100.002	0.0661839	0.385204	0.171815	0.930396	none	1389622	1391349	+	glutaminyl-tRNA synthetase	NA
2585069852	9.97559	1.05615	0.685091	1.54163	0.289745	none	1391349	1391906	+	tRNA(Arg) A34 adenosine deaminase TadA	NA
2585069853	2.68172	1.91053	1.23596	1.54579	NA	none	1391923	1392615	+	Uncharacterized membrane protein YdjX, TVP38/TMEM64 family, SNARE-associated domain	NA
2585069854	17.2527	-0.259126	0.560388	-0.462405	0.793994	none	1392679	1394589	+	Signal transduction histidine kinase	NA
2585069855	83.9427	-1.12988	0.513322	-2.20112	0.102658	none	1394677	1395441	+	two component transcriptional regulator, LuxR family	NA
2585069856	11.8097	-1.66903	0.670677	-2.48857	0.0575308	none	1395510	1396547	+	phosphonate transport system substrate-binding protein	NA
2585069857	7.57523	2.131	0.868599	2.45338	0.0621366	none	1396652	1398040	+	Signal transduction histidine kinase	NA
2585069858	22.3119	-0.278293	0.528276	-0.526795	0.758899	none	1398118	1399062	+	membrane protein DedA, SNARE-associated domain	NA
2585069859	NA	NA	NA	NA	NA	NA	1399129	1399204	+	transcript_id1296	NA
2585069860	56.2312	0.701053	0.437581	1.60211	0.26777	none	1399226	1399909	-	7-cyano-7-deazaguanine synthase	NA
2585069861	21.9774	1.13985	0.509081	2.23904	0.0956911	none	1399933	1400625	-	7-carboxy-7-deazaguanine synthase	NA
2585069862	70.9117	0.749348	0.421439	1.77807	0.207262	none	1400630	1401445	-	tol-pal system protein YbgF	NA
2585069863	3313.31	-0.632948	0.504307	-1.25508	0.408819	none	1401491	1402000	-	peptidoglycan-associated lipoprotein	NA
2585069864	236.426	-0.568933	0.41719	-1.36373	0.359466	none	1402246	1403574	-	TolB protein	NA
2585069865	130.303	-0.4661	0.54621	-0.853336	0.601327	none	1403685	1404626	-	colicin import membrane protein	NA
2585069866	67.671	-0.594813	0.499834	-1.19002	0.4397	none	1404613	1405065	-	biopolymer transport protein TolR	NA
2585069867	124.566	-0.278797	0.574477	-0.485305	0.782218	none	1405078	1405761	-	biopolymer transport protein TolQ	NA
2585069868	17.1186	-0.342608	0.601887	-0.569223	0.739649	none	1405794	1406198	-	acyl-CoA thioester hydrolase	NA
2585069869	47.2174	-0.202812	0.440365	-0.460554	0.794464	none	1406195	1407235	-	Holliday junction DNA helicase subunit RuvB	NA
2585069870	28.7958	0.652979	0.468751	1.39302	0.347142	none	1407258	1409159	-	KUP system potassium uptake protein	NA
2585069871	8.88704	0.486976	0.70373	0.691992	0.678196	none	1409163	1409762	-	Holliday junction DNA helicase subunit RuvA	NA
2585069872	16.6169	0.443895	0.551111	0.805456	0.625306	none	1409759	1410280	-	Holliday junction endonuclease RuvC	NA
2585069873	140.122	-0.0360896	0.422913	-0.0853357	0.964522	none	1410322	1411071	-	DNA-binding regulatory protein, YebC/PmpR family	NA
2585069874	10.0443	1.72008	0.829973	2.07246	0.129205	none	1411122	1411766	-	Alpha/beta hydrolase family protein	NA
2585069875	156.915	0.0898298	0.367358	0.24453	0.897127	none	1411787	1413559	-	aspartyl-tRNA synthetase	NA
2585069876	304.731	-1.89896	0.413295	-4.5947	0.000105023	downregulated	1413633	1414193	-	Protein of unknown function (DUF3011)	NA
2585069877	62.836	0.236265	0.472357	0.500182	0.771856	none	1414293	1414604	-	putative regulatory protein, FmdB family	NA
2585069878	129.849	0.659235	0.56376	1.16935	0.449713	none	1414919	1417411	+	iron complex outermembrane recepter protein	NA
2585069879	3588.62	0.63548	0.748089	0.84947	0.603372	none	1417489	1420071	-	ATP-dependent Clp protease ATP-binding subunit ClpB	NA
2585069880	25.2554	-0.799229	0.524357	-1.52421	0.296972	none	1420237	1421022	+	trehalose 6-phosphate phosphatase	NA
2585069881	98.4236	0.0694866	0.411951	0.168677	0.931786	none	1421019	1422434	+	trehalose 6-phosphate synthase	NA
2585069882	30.2503	0.438887	0.464757	0.944335	0.555099	none	1422445	1423179	-	conserved hypothetical protein	NA
2585069883	88.1673	0.178894	0.428798	0.417199	0.819306	none	1423182	1424156	-	23S rRNA pseudouridine1911/1915/1917 synthase	NA
2585069884	171.863	-0.288795	0.401512	-0.719269	0.66594	none	1424226	1425053	+	Beta-barrel assembly machine subunit BamD	NA
2585069885	105.133	0.40394	0.433486	0.931842	0.560946	none	1426071	1427687	-	NAD+ synthase (glutamine-hydrolysing)	NA
2585069886	9.88351	0.73723	0.760491	0.969414	0.543748	none	1427748	1428506	-	D-alanyl-D-alanine dipeptidase	NA
2585069887	12.1047	0.52161	0.606971	0.859364	0.597701	none	1428531	1429679	+	Uncharacterized membrane protein	NA
2585069888	30.1938	0.0408318	0.475243	0.0859176	0.964522	none	1429693	1431087	+	NlpC/P60 family protein	NA
2585069889	30.6449	-0.60817	0.470202	-1.29342	0.39131	none	1431097	1432188	+	o-succinylbenzoate synthase	NA
2585069890	23.3188	-0.336618	0.536669	-0.627236	0.71064	none	1432189	1432956	+	L,D-peptidoglycan transpeptidase YkuD, ErfK/YbiS/YcfS/YnhG family	NA
2585069891	2.52423	-0.906478	1.25866	-0.720191	NA	none	1433334	1434032	+	Metallo-peptidase family M12B Reprolysin-like	NA
2585069892	195.439	0.980728	0.555809	1.7645	0.211518	none	1434210	1435082	-	succinyl-CoA synthetase alpha subunit	NA
2585069893	293.571	0.437177	0.43037	1.01582	0.519489	none	1435096	1436256	-	succinyl-CoA synthetase beta subunit	NA
2585069894	38.7788	-0.558446	0.45824	-1.21868	0.427386	none	1436530	1438173	+	two-component system, NtrC family, sensor histidine kinase PilS	NA
2585069895	101.4	0.0981794	0.403747	0.243171	0.897851	none	1438241	1439647	+	two-component system, NtrC family, response regulator PilR	NA
2585069896	3.00309	2.05863	1.15795	1.77782	NA	none	1439655	1440062	-	hypothetical protein	NA
2585069897	34.8146	0.68833	0.464789	1.48095	0.314397	none	1440139	1441701	-	Signal transduction histidine kinase	NA
2585069898	10.6336	0.053791	0.624416	0.086146	0.964522	none	1441729	1442175	-	two-component system, unclassified family, response regulator	NA
2585069899	46.9512	0.385978	0.422705	0.913114	0.569228	none	1442172	1443968	-	PAS domain S-box-containing protein	NA
2585069900	360.435	-0.0989418	0.407975	-0.242519	0.898144	none	1444204	1446552	-	alpha-1,2-mannosidase, putative	NA
2585069901	89.3897	-0.344947	0.434184	-0.79447	0.629503	none	1446698	1447747	+	LacI family transcriptional regulator	NA
2585069902	108.465	0.0240608	0.446074	0.0539389	0.981441	none	1447768	1449099	+	MFS transporter, FHS family, L-fucose permease	NA
2585069903	24.1492	1.02898	0.517157	1.98968	0.14898	none	1449175	1450155	+	fructokinase	NA
2585069904	111.475	1.67937	0.561756	2.98951	0.0188234	none	1450152	1451369	+	Mannose or cellobiose epimerase, N-acyl-D-glucosamine 2-epimerase family	NA
2585069905	14.7065	-1.17781	0.700145	-1.68224	0.238876	none	1451420	1452301	-	bifunctional non-homologous end joining protein LigD	NA
2585069906	23.4578	-1.51084	0.65656	-2.30115	0.0856622	none	1452306	1453259	-	DNA end-binding protein Ku	NA
2585069907	40.3037	-0.315348	0.520359	-0.60602	0.719977	none	1453344	1455254	-	hypothetical protein	NA
2585069908	74.5571	0.0677201	0.479482	0.141236	0.943638	none	1455433	1455666	-	hypothetical protein	NA
2585069909	30.9126	0.752797	0.492408	1.52881	0.295178	none	1455981	1458968	+	autotransporter family porin	NA
2585069910	9.21095	-0.793841	0.67897	-1.16918	0.449713	none	1459024	1459923	-	inner membrane transporter RhtA	NA
2585069911	16.6429	0.533045	0.567926	0.938582	0.558268	none	1460048	1461181	+	Aspartate/methionine/tyrosine aminotransferase	NA
2585069912	9.67914	0.918847	0.653406	1.40624	0.343414	none	1461187	1461603	-	hypothetical protein	NA
2585069913	100.179	-0.0409507	0.379151	-0.108006	0.956002	none	1461676	1462290	-	single-strand DNA-binding protein	NA
2585069914	17.4092	-1.1796	0.588656	-2.00388	0.145544	none	1462475	1462990	-	Pilin (type 1 fimbria component protein)	NA
2585069915	12.9191	0.837278	0.688909	1.21537	0.428302	none	1462987	1465434	-	outer membrane usher protein	NA
2585069916	1.61798	0.677109	1.50865	0.448817	NA	none	1465450	1466187	-	chaperone protein EcpD	NA
2585069917	4.89648	0.794705	0.913195	0.870247	NA	none	1466262	1466816	-	major type 1 subunit fimbrin (pilin)	NA
2585069918	16.4435	0.266624	0.560784	0.475449	0.786087	none	1467023	1468219	-	Predicted arabinose efflux permease, MFS family	NA
2585069919	63.2664	0.0586954	0.457978	0.128162	0.948334	none	1468248	1469348	+	octaprenyl-diphosphate synthase	NA
2585069920	74.4159	-1.16425	0.508233	-2.29079	0.0875091	none	1469353	1470150	-	Dienelactone hydrolase	NA
2585069921	71.8111	-0.340896	0.41566	-0.820131	0.617715	none	1470213	1471424	-	2-octaprenylphenol hydroxylase	NA
2585069922	60.889	-0.179717	0.409518	-0.43885	0.80681	none	1471421	1472644	-	2-octaprenyl-6-methoxyphenol hydroxylase	NA
2585069923	30.126	0.42536	0.477814	0.89022	0.581083	none	1472718	1473278	+	cob(I)alamin adenosyltransferase	NA
2585069924	203.937	-0.578482	0.377517	-1.53233	0.293506	none	1473340	1475982	+	LPS-assembly protein	NA
2585069925	256.215	-0.0146149	0.479759	-0.030463	0.98841	none	1476013	1477386	+	peptidyl-prolyl cis-trans isomerase SurA	NA
2585069926	18.4425	0.131828	0.580078	0.22726	0.906983	none	1477394	1478389	+	4-hydroxythreonine-4-phosphate dehydrogenase	NA
2585069927	10.3502	0.181774	0.686791	0.264672	0.889455	none	1478386	1479165	+	16S rRNA (adenine1518-N6/adenine1519-N6)-dimethyltransferase	NA
2585069928	47.8003	-0.714685	0.483572	-1.47793	0.315549	none	1479218	1479601	+	ApaG protein	NA
2585069929	17.897	-0.176861	0.609879	-0.289994	0.87845	none	1479658	1480509	+	Bis(5'nucleosyl)-tetraphosphatase, ApaH	NA
2585069930	946.903	1.46985	0.541767	2.71307	0.0364552	none	1480612	1483329	-	preprotein translocase subunit SecA	NA
2585069931	55.2666	0.520635	0.483696	1.07637	0.490489	none	1483461	1484399	-	Peptidase family M23	NA
2585069932	64.9145	0.223252	0.473338	0.471656	0.788007	none	1484430	1484888	+	hypothetical protein	NA
2585069933	15.3156	-0.417772	0.584066	-0.715282	0.6684	none	1485436	1486149	+	hypothetical protein	NA
2585069934	1694.66	-0.163978	0.452467	-0.36241	0.847032	none	1486094	1487005	-	UDP-3-O-[3-hydroxymyristoyl] N-acetylglucosamine deacetylase	NA
2585069935	552.454	-1.10505	0.545718	-2.02494	0.14124	none	1487333	1488523	-	cell division protein FtsZ	NA
2585069936	140.689	-0.505311	0.460741	-1.09674	0.48266	none	1488660	1489895	-	cell division protein FtsA	NA
2585069937	31.6058	0.267095	0.475755	0.561414	0.742671	none	1489904	1490644	-	cell division protein FtsQ	NA
2585069938	52.6013	0.102715	0.429171	0.239334	0.899548	none	1490641	1491615	-	D-alanine-D-alanine ligase	NA
2585069939	84.4659	0.524427	0.414222	1.26605	0.403421	none	1491615	1493054	-	UDP-N-acetylmuramate--L-alanine ligase	NA
2585069940	33.6903	0.299249	0.537795	0.556437	0.74484	none	1493051	1494145	-	UDP-N-acetylglucosamine-N-acetylmuramylpentapeptide N-acetylglucosamine transferase	NA
2585069941	22.1942	0.637483	0.568639	1.12107	0.472141	none	1494142	1495362	-	cell division protein FtsW	NA
2585069942	47.5235	-0.145595	0.451904	-0.322181	0.864221	none	1495369	1496451	-	Phospho-N-acetylmuramoyl-pentapeptide-transferase	NA
2585069943	72.3241	0.0829515	0.388885	0.213306	0.913347	none	1496441	1497805	-	UDP-N-acetylmuramoyl-tripeptide--D-alanyl-D-alanine ligase	NA
2585069944	89.0408	-0.464329	0.392234	-1.18381	0.442394	none	1497802	1499295	-	UDP-N-acetylmuramoylalanyl-D-glutamate--2,6-diaminopimelate ligase	NA
2585069945	107.034	-0.265842	0.429167	-0.619439	0.714244	none	1499292	1501100	-	cell division protein FtsI (penicillin-binding protein 3)	NA
2585069946	9.88755	-0.373975	0.728482	-0.513361	0.764643	none	1501097	1501369	-	cell division protein FtsL	NA
2585069947	165.417	-1.14684	0.364492	-3.1464	0.0126668	none	1501366	1502313	-	16S rRNA (cytosine1402-N4)-methyltransferase	NA
2585069948	147.51	-0.720613	0.440589	-1.63557	0.255479	none	1502337	1502783	-	MraZ protein	NA
2585069949	NA	NA	NA	NA	NA	NA	1503110	1503476	-	transcript_id1386	NA
2585069950	109.294	-0.462882	0.373298	-1.23998	0.415924	none	1503539	1504366	+	16S rRNA (cytidine1402-2'-O)-methyltransferase	NA
2585069951	64.735	0.366921	0.459217	0.799014	0.627648	none	1504465	1506267	+	hypothetical protein	NA
2585069952	49.9627	1.28042	0.636457	2.01179	0.143545	none	1506297	1506665	+	putative endonuclease	NA
2585069953	197.578	0.521786	0.715659	0.729099	0.663193	none	1506688	1507362	-	FMN phosphatase YigB, HAD superfamily	NA
2585069954	152.696	-0.87296	0.480629	-1.81629	0.1966	none	1507481	1510222	-	PAS domain S-box-containing protein/diguanylate cyclase (GGDEF) domain-containing protein	NA
2585069955	80.7966	-0.845264	0.528598	-1.59907	0.269247	none	1510281	1511057	-	Pyrroloquinoline quinone (PQQ) biosynthesis protein C	NA
2585069956	90.7837	-0.768965	0.448958	-1.71278	0.227682	none	1511238	1513289	+	putative endopeptidase	NA
2585069957	10.0305	1.01784	0.660439	1.54116	0.289745	none	1513313	1514026	-	osmoprotectant transport system permease protein	osmoprotection
2585069958	8.96982	0.930455	0.6985	1.33208	0.374912	none	1514023	1514952	-	osmoprotectant transport system ATP-binding protein	osmoprotection
2585069959	10.5727	4.29509	1.11353	3.85719	0.00146595	upregulated	1514949	1516112	-	osmoprotectant transport system permease protein	osmoprotection
2585069960	6.98286	1.14409	0.844429	1.35487	0.363987	none	1516109	1517020	-	osmoprotectant transport system substrate-binding protein	osmoprotection
2585069961	149.558	-0.135857	0.42296	-0.321206	0.864221	none	1517024	1519627	-	Alpha-glucosidase, glycosyl hydrolase family GH31	NA
2585069962	45.4718	-1.75028	0.479012	-3.65395	0.00286828	downregulated	1519783	1520037	+	Uncharacterized conserved protein YjbJ, UPF0337 family	NA
2585069963	148.775	-1.9922	0.497373	-4.00544	0.000911367	downregulated	1520045	1521271	-	diguanylate cyclase	NA
2585069964	13.3511	-3.17105	0.884211	-3.5863	0.0035275	downregulated	1521390	1521590	-	hypothetical protein	NA
2585069965	143.183	-1.09867	0.408455	-2.68981	0.0381708	none	1521742	1522728	+	tRNA-dihydrouridine synthase B	NA
2585069966	13.8431	-0.307401	0.590981	-0.520154	0.7615	none	1522823	1524115	-	aerobic C4-dicarboxylate transport protein	NA
2585069967	4.99548	-0.0955142	0.891584	-0.107129	NA	none	1524134	1525015	-	Predicted metal-dependent hydrolase, TIM-barrel fold	NA
2585069968	4.1303	1.09266	1.20494	0.906812	NA	none	1525008	1525700	-	4-carboxy-4-hydroxy-2-oxoadipate aldolase (EC 4.1.3.-)	NA
2585069969	5.09464	1.24817	0.909057	1.37304	0.356079	none	1525697	1526419	-	4-oxalomesaconate hydratase	NA
2585069970	7.83775	0.883751	0.805451	1.09721	0.48266	none	1526441	1527523	-	4-oxalomesaconate tautomerase	NA
2585069971	6.93208	-0.497219	0.780045	-0.637423	0.70476	none	1527661	1528587	-	LysR family transcriptional regulator, nitrogen assimilation regulatory protein	NA
2585069972	12.6124	0.667531	0.63278	1.05492	0.50103	none	1528634	1529986	-	porin	NA
2585069973	15.228	0.779665	0.727724	1.07138	0.493202	none	1530152	1531156	-	hypothetical protein	NA
2585069974	345.546	-0.674936	0.413017	-1.63416	0.255962	none	1531316	1533655	+	oxidoreductase alpha (molybdopterin) subunit	NA
2585069975	20.1032	0.288501	0.549821	0.524718	0.759287	none	1533642	1534454	+	FdhD protein	NA
2585069976	7.6602	-1.26416	0.841533	-1.50221	0.305927	none	1534483	1534821	-	hypothetical protein	NA
2585069977	11.0446	-0.56605	0.706792	-0.800873	0.626996	none	1534818	1535351	-	molybdopterin-guanine dinucleotide biosynthesis protein A	NA
2585069978	41.9399	-0.576736	0.443931	-1.29916	0.389032	none	1535348	1536544	-	molybdopterin molybdotransferase	NA
2585069979	93.381	-0.916668	0.513275	-1.78592	0.205031	none	1536700	1538775	-	elongation factor G	NA
2585069980	28.4656	0.0243076	0.466356	0.0521224	0.982286	none	1539320	1541707	-	quinoprotein glucose dehydrogenase	NA
2585069981	21.947	-0.675053	0.58258	-1.15873	0.454862	none	1541845	1542825	+	Predicted oxidoreductase	NA
2585069982	21.0953	-0.540197	0.742236	-0.727796	0.663821	none	1542847	1544148	-	UDP:flavonoid glycosyltransferase YjiC, YdhE family	NA
2585069983	1768.35	-1.65507	0.48254	-3.42992	0.00571896	downregulated	1544651	1546942	+	methionine synthase (B12-independent)	methionine-related
2585069984	1400.17	-1.85624	0.381953	-4.85988	3.37e-05	downregulated	1547217	1548437	+	methionine adenosyltransferase	methionine-related
2585069985	35.6938	-1.73748	0.505295	-3.43854	0.00558228	downregulated	1548603	1549145	+	putative membrane protein	NA
2585069986	9.287	0.114078	0.710343	0.160596	0.935317	none	1549240	1549614	-	uncharacterized domain TIGR03067 protein	NA
2585069987	36.7389	-0.357887	0.480151	-0.745363	0.653923	none	1549626	1550771	-	xylose ABC transporter membrane protein	NA
2585069988	112.347	-1.23283	0.405102	-3.04327	0.0163554	none	1550812	1552359	-	xylose ABC transporter ATP-binding protein	NA
2585069989	386.04	-1.53959	0.535249	-2.8764	0.0249174	none	1552411	1553424	-	xylose-binding protein	NA
2585069990	44.8309	0.368298	0.470988	0.781968	0.636262	none	1553477	1554958	-	xylulokinase	NA
2585069991	39.9176	-0.213966	0.603454	-0.354569	0.850003	none	1554975	1556291	-	D-xylose isomerase	NA
2585069992	29.5354	-1.04917	0.502904	-2.08623	0.125846	none	1556445	1557620	+	LacI family transcriptional regulator	NA
2585069993	9.62525	1.68049	0.761977	2.20543	0.101942	none	1557648	1558691	+	aldose 1-epimerase	NA
2585069994	105.369	0.854228	0.380809	2.24319	0.0953482	none	1558727	1560607	+	ATP-binding cassette, subfamily F, uup	NA
2585069995	96.0527	0.081879	0.416268	0.196698	0.921886	none	1560671	1563376	-	Phosphoenolpyruvate carboxylase, type 1	NA
2585069996	1457.1	-0.345757	0.462527	-0.747539	0.653478	none	1563573	1565003	+	adenosylhomocysteinase	NA
2585069997	17.8277	-1.27628	0.617013	-2.06848	0.129988	none	1565054	1565545	-	Protein of unknown function (DUF4232)	NA
2585069998	308.197	-3.6527	0.475071	-7.68876	5.04e-12	downregulated	1565675	1566496	+	methylenetetrahydrofolate reductase (NADPH)	NA
2585069999	37.1109	-1.58494	0.527407	-3.00515	0.0180975	none	1566556	1567593	+	CDP-glycerol glycerophosphotransferase, TagB/SpsB family	NA
2585070000	13.6717	-0.329811	0.613819	-0.537309	0.75374	none	1567597	1568385	-	Glycosyltransferase involved in cell wall bisynthesis	NA
2585070001	4.0719	0.310694	1.11845	0.277789	NA	none	1568518	1569036	+	protein of unknown function (DUF4124)	NA
2585070002	61.232	0.0617666	0.478342	0.129126	0.948333	none	1569122	1570039	+	branched-chain amino acid aminotransferase	NA
2585070003	3.6259	1.71905	1.24763	1.37785	NA	none	1570100	1570975	-	hypothetical protein	NA
2585070004	3.27578	2.46724	1.19751	2.06031	NA	none	1570987	1572507	-	Uncharacterized conserved protein	NA
2585070005	7.02478	2.09743	0.820241	2.5571	0.0504369	none	1572507	1574855	-	iron complex outermembrane recepter protein	NA
2585070006	29.9791	0.598154	0.532745	1.12278	0.471474	none	1575053	1576336	-	Signal transduction histidine kinase	NA
2585070007	110.447	-0.242875	0.401821	-0.604434	0.720457	none	1576320	1577006	-	DNA-binding response regulator, OmpR family, contains REC and winged-helix (wHTH) domain	NA
2585070008	15.8704	-0.280892	0.639145	-0.43948	0.80681	none	1577202	1578137	-	ribosomal protein S6--L-glutamate ligase	NA
2585070009	3.35339	-0.643758	1.10487	-0.582653	NA	none	1578134	1578583	-	Uncharacterized conserved protein	NA
2585070010	20.134	-0.892536	0.552204	-1.61632	0.262742	none	1578770	1580077	-	Predicted arabinose efflux permease, MFS family	NA
2585070011	50.0144	-0.443975	0.467581	-0.949515	0.551915	none	1580212	1582080	+	Protein of unknown function (DUF1302)	NA
2585070012	51.3512	-0.363769	0.650798	-0.558958	0.74432	none	1582102	1582704	-	hypothetical protein	NA
2585070013	14.8791	0.864943	0.782011	1.10605	0.480042	none	1582701	1582982	-	hypothetical protein	NA
2585070014	29.6251	-0.717361	0.528075	-1.35844	0.362234	none	1583159	1583941	-	CAAX protease self-immunity	NA
2585070015	9.65058	0.164187	0.685429	0.239539	0.899548	none	1584038	1584247	-	phosphonoacetate hydrolase	NA
2585070016	12.7002	-0.105504	0.60484	-0.174433	0.92952	none	1584356	1585534	-	Signal transduction histidine kinase	NA
2585070017	15.2378	-0.125781	0.604061	-0.208225	0.916055	none	1585697	1586821	+	Predicted dehydrogenase	NA
2585070018	22.9028	-0.548325	0.54016	-1.01512	0.519815	none	1586827	1587603	-	NagD protein	NA
2585070019	11.0028	1.07902	0.658025	1.63978	0.254466	none	1587671	1588867	-	Na+:H+ antiporter, NhaA family	NA
2585070020	11.295	-1.94081	0.843469	-2.30098	0.0856622	none	1588979	1589434	-	Hemerythrin HHE cation binding domain-containing protein	NA
2585070021	27.3862	-0.0510033	0.502159	-0.101568	0.958229	none	1589481	1590287	-	hypothetical protein	NA
2585070022	27.1554	-0.270459	0.486409	-0.556032	0.74484	none	1590327	1590980	-	transcriptional regulator, TetR family	NA
2585070023	107.142	-0.738523	0.541609	-1.36357	0.359466	none	1591023	1592144	+	Ferredoxin-NADP reductase	NA
2585070024	99.6886	-0.445378	0.610319	-0.729746	0.662883	none	1592154	1593275	+	linoleoyl-CoA desaturase	NA
2585070025	37.9014	0.193948	0.540036	0.359139	0.847923	none	1593774	1594835	+	uncharacterized protein	NA
2585070026	9.44275	-0.849952	0.725598	-1.17138	0.448967	none	1594914	1595096	+	hypothetical protein	NA
2585070027	4.40771	-0.828567	0.914771	-0.905765	NA	none	1595106	1595270	+	hypothetical protein	NA
2585070028	11.4385	-0.072899	0.650163	-0.112124	0.953922	none	1595351	1596658	+	putative ABC transport system permease protein	NA
2585070029	6.48182	1.49056	0.859979	1.73325	0.221547	none	1596655	1597863	+	putative ABC transport system permease protein	NA
2585070030	5.39877	1.80594	0.895505	2.01667	0.142697	none	1597869	1598984	+	hypothetical protein	NA
2585070031	14.1783	1.22639	0.632227	1.93979	0.162517	none	1598981	1601074	+	colicin V processing peptidase. Cysteine peptidase. MEROPS family C39	NA
2585070032	1.08436	0.525995	1.76802	0.297506	NA	none	1601155	1601574	-	hypothetical protein	NA
2585070033	5.7239	-0.297843	0.944468	-0.315356	0.866827	none	1601571	1602773	-	Threonine dehydrogenase	NA
2585070034	21.8211	-0.662424	0.612977	-1.08067	0.489173	none	1603088	1604533	-	Beta/Gamma crystallin	NA
2585070035	3.2149	-1.22778	1.08214	-1.13458	NA	none	1604761	1605270	-	hypothetical protein	NA
2585070036	4.41387	-0.34997	0.985921	-0.354968	NA	none	1605348	1606766	-	efflux transporter, outer membrane factor (OMF) lipoprotein, NodT family	NA
2585070037	12.4536	0.129204	0.612552	0.210928	0.914547	none	1606795	1607982	-	RND family efflux transporter, MFP subunit	NA
2585070038	14.0254	0.425987	0.698727	0.609661	0.718074	none	1607972	1611211	-	Multidrug efflux pump subunit AcrB	NA
2585070039	13.5368	0.436069	0.590037	0.739055	0.656812	none	1611400	1612812	-	two-component system, OmpR family, sensor histidine kinase QseC	NA
2585070040	17.7156	-0.408263	0.603911	-0.676033	0.684695	none	1612809	1613474	-	DNA-binding response regulator, OmpR family, contains REC and winged-helix (wHTH) domain	NA
2585070041	2.71484	0.0634134	1.10499	0.0573881	NA	none	1613696	1613899	-	hypothetical protein	NA
2585070042	4.92281	0.0819102	0.920766	0.0889588	NA	none	1613998	1614311	+	AMP-binding enzyme C-terminal domain-containing protein	NA
2585070043	25.9231	-0.394906	0.485788	-0.812918	0.621819	none	1614299	1614739	-	protein of unknown function (DUF4265)	NA
2585070044	11.6127	-0.223945	0.635602	-0.352335	0.850899	none	1615581	1615748	-	hypothetical protein	NA
2585070045	NA	NA	NA	NA	NA	NA	1615853	1615926	-	transcript_id1482	NA
2585070046	499.981	-1.39825	0.484268	-2.88734	0.0244506	none	1616062	1616757	+	hypothetical protein	NA
2585070047	9.7321	-0.577684	0.744203	-0.776245	0.638767	none	1616738	1616977	+	sulfur carrier protein	NA
2585070048	75.646	-1.28706	0.444891	-2.89297	0.0240979	none	1617005	1617805	+	thiazole synthase	NA
2585070049	49.851	-0.310276	0.459641	-0.67504	0.684998	none	1617808	1618524	+	tRNA (guanine-N7-)-methyltransferase	NA
2585070050	43.1054	0.0462805	0.425053	0.108882	0.955811	none	1618585	1620318	+	pyruvate dehydrogenase (quinone)	NA
2585070051	55.6996	0.104388	0.435424	0.23974	0.899548	none	1620491	1622332	+	Di- and tricarboxylate transporter	NA
2585070052	29.8453	0.0240827	0.540365	0.0445674	0.98477	none	1622359	1622700	-	Ferredoxin subunit of nitrite reductase or a ring-hydroxylating dioxygenase	NA
2585070053	29.4406	-0.117547	0.550702	-0.213449	0.913347	none	1622780	1623067	+	hypothetical protein	NA
2585070054	63.1203	-0.793347	0.432911	-1.83259	0.191217	none	1623141	1624019	+	AraC family transcriptional regulator, regulatory protein of adaptative response / methylated-DNA-[protein]-cysteine methyltransferase	NA
2585070055	25.2634	-0.853254	0.564539	-1.51142	0.301612	none	1624113	1625027	+	Permease of the drug/metabolite transporter (DMT) superfamily	NA
2585070056	9.0487	-0.24124	0.747983	-0.322521	0.864221	none	1625150	1625419	+	hypothetical protein	NA
2585070057	41.1694	-1.81398	0.452932	-4.00496	0.000911367	downregulated	1625424	1626746	-	putative ABC transport system permease protein	NA
2585070058	49.8844	-2.17996	0.452943	-4.81289	4.06e-05	downregulated	1626758	1627924	-	putative ABC transport system permease protein	NA
2585070059	19.6321	-1.50753	0.673233	-2.23924	0.0956911	none	1627939	1628625	-	putative ABC transport system ATP-binding protein	NA
2585070060	43.982	-0.786545	0.648484	-1.2129	0.428522	none	1628646	1629902	-	RND family efflux transporter, MFP subunit	NA
2585070061	15.3028	-0.662251	0.576255	-1.14923	0.459764	none	1630025	1630711	+	fumarylpyruvate hydrolase	NA
2585070062	96.5996	-1.22883	0.392536	-3.13048	0.013158	none	1630785	1631195	+	large conductance mechanosensitive channel	NA
2585070063	27.2026	-1.00356	0.601791	-1.66762	0.24484	none	1631382	1634378	-	Outer membrane receptor for ferrienterochelin and colicins	NA
2585070064	3.96663	-0.416495	1.05076	-0.396377	NA	none	1634566	1635570	-	AraC-type DNA-binding protein	NA
2585070065	5.1512	1.51301	1.33043	1.13724	0.4645	none	1635576	1635875	-	hypothetical protein	NA
2585070066	12.5576	-0.393949	0.63747	-0.617989	0.714678	none	1636022	1636735	+	two-component system, OmpR family, response regulator	NA
2585070067	19.9882	1.22385	0.760886	1.60845	0.265393	none	1636732	1638150	+	two-component system, OmpR family, sensor kinase	NA
2585070068	32.3541	1.17914	0.539329	2.18631	0.105043	none	1638258	1639700	+	Zn-dependent amino- or carboxypeptidase, M28 family	NA
2585070069	30.7274	0.833747	0.557405	1.49576	0.308625	none	1639734	1642835	-	hydrophobic/amphiphilic exporter-1, HAE1 family	NA
2585070070	45.9468	0.119399	0.488067	0.244637	0.897127	none	1642832	1643959	-	membrane fusion protein, multidrug efflux system	NA
2585070071	36.4756	-0.718091	0.464112	-1.54724	0.287892	none	1644082	1644543	-	DNA-binding transcriptional regulator, MarR family	NA
2585070072	36.9779	-0.71127	0.492369	-1.44459	0.329849	none	1644621	1645133	+	O-acetyl-ADP-ribose deacetylase (regulator of RNase III), contains Macro domain	NA
2585070073	55.234	0.935939	0.603473	1.55092	0.286524	none	1645130	1646815	-	Oxygen tolerance	NA
2585070074	117.977	0.354901	0.670196	0.529548	0.757697	none	1646812	1648734	-	Ca-activated chloride channel family protein	NA
2585070075	34.5051	-0.268204	0.66265	-0.404745	0.825719	none	1648731	1649717	-	Ca-activated chloride channel family protein	NA
2585070076	22.3431	-0.50117	0.835249	-0.600025	0.722032	none	1649704	1650213	-	protein of unknown function (DUF4381)	NA
2585070077	72.3278	-0.816353	0.743766	-1.09759	0.48266	none	1650213	1651133	-	Protein of unknown function DUF58	NA
2585070078	178.752	-1.79923	0.651352	-2.76229	0.0328535	none	1651130	1652122	-	MoxR-like ATPase	NA
2585070079	443.506	-2.15872	0.568013	-3.80047	0.0017543	downregulated	1652260	1654539	-	type IV pilus assembly protein PilQ	type IV pilus assembly
2585070080	36.8807	-1.48542	0.561263	-2.64657	0.0420304	none	1654559	1655086	-	type IV pilus assembly protein PilP	NA
2585070081	22.3741	-1.56206	0.585103	-2.66972	0.0398075	none	1655086	1655736	-	type IV pilus assembly protein PilO	NA
2585070082	31.8246	-1.07193	0.513012	-2.08949	0.125073	none	1655733	1656479	-	type IV pilus assembly protein PilN	NA
2585070083	40.0117	-1.41555	0.601093	-2.35496	0.0765894	none	1656479	1657537	-	type IV pilus assembly protein PilM	NA
2585070084	151.542	-0.198532	0.383423	-0.517787	0.762811	none	1657774	1660350	+	penicillin-binding protein 1A	NA
2585070085	116.725	-0.601873	0.472172	-1.27469	0.39987	none	1660385	1661041	+	hypothetical protein	NA
2585070086	384.339	0.651262	0.42735	1.52396	0.296972	none	1661171	1662466	-	citrate synthase	NA
2585070087	176.091	0.975046	0.378173	2.57831	0.0482463	none	1662733	1662978	-	large subunit ribosomal protein L31	ribosomal protein
2585070088	35.5795	0.472408	0.528824	0.893318	0.58074	none	1663067	1663999	-	purine nucleosidase	NA
2585070089	88.6308	-0.315697	0.386393	-0.817036	0.619616	none	1664049	1666934	-	glutamate-ammonia-ligase adenylyltransferase	NA
2585070090	170.141	-0.479009	0.468265	-1.02294	0.515438	none	1667113	1669005	+	Phosphoglycerol transferase MdoB	NA
2585070091	528.927	-1.2083	0.572918	-2.10903	0.121081	none	1669207	1670214	+	hypothetical protein	NA
2585070092	9691.41	0.619593	0.747931	0.828409	0.61412	none	1670303	1671946	-	chaperonin GroEL	NA
2585070093	742.174	1.31759	0.732838	1.79792	0.202103	none	1672007	1672300	-	chaperonin GroES	NA
2585070094	112.55	0.0379622	0.421954	0.0899676	0.963422	none	1672543	1674780	+	thiol:disulfide interchange protein DsbD	NA
2585070095	15.8097	0.272767	0.542571	0.502731	0.770387	none	1674777	1675310	+	Thiol-disulfide isomerase or thioredoxin	NA
2585070096	17.8269	0.556934	0.541028	1.0294	0.511709	none	1675331	1675885	+	hypothetical protein	NA
2585070097	18.2847	0.527886	0.641089	0.823421	0.616146	none	1676023	1676472	+	3-dehydroquinate dehydratase	NA
2585070098	21.3642	1.17206	0.543039	2.15834	0.111103	none	1676534	1677004	+	acetyl-CoA carboxylase biotin carboxyl carrier protein	NA
2585070099	74.7334	0.747078	0.533547	1.40021	0.345847	none	1677015	1678379	+	acetyl-CoA carboxylase, biotin carboxylase subunit	NA
2585070100	51.8117	-0.496458	0.426468	-1.16412	0.452677	none	1678475	1679374	-	ribosomal protein L11 methyltransferase	NA
2585070101	15.728	0.319858	0.707112	0.452344	0.799214	none	1679437	1680243	+	MJ0042 family finger-like domain-containing protein	NA
2585070102	9.21631	-0.136327	0.757652	-0.179933	0.927679	none	1680419	1680700	+	Fis family transcriptional regulator, factor for inversion stimulation protein	NA
2585070103	143.101	0.862129	0.377057	2.28647	0.0879913	none	1680772	1682361	+	phosphoribosylaminoimidazolecarboxamide formyltransferase / IMP cyclohydrolase	NA
2585070104	9.78269	0.519224	0.65099	0.797591	0.627821	none	1682407	1683396	-	solute carrier family 10 (sodium/bile acid cotransporter), member 7	NA
2585070105	8.14537	0.0783054	0.727662	0.107612	0.95606	none	1683493	1684383	+	DNA-binding transcriptional regulator, LysR family	NA
2585070106	34.4702	-0.299668	0.528508	-0.567007	0.739826	none	1684429	1685127	+	glutathione S-transferase	NA
2585070107	49.734	-0.0955228	0.454183	-0.210318	0.914801	none	1685175	1685708	-	Protein of unknown function (DUF2782)	NA
2585070108	119.653	0.212933	0.402177	0.52945	0.757697	none	1685818	1688568	+	DNA polymerase I	NA
2585070109	25.5411	-2.06806	0.675049	-3.06357	0.0156067	none	1688969	1689187	+	hypothetical protein	NA
2585070110	142.774	0.0687845	0.408005	0.168587	0.931786	none	1689234	1691441	+	DNA helicase-2 / ATP-dependent DNA helicase PcrA	NA
2585070111	50.5506	-0.544234	0.432187	-1.25926	0.407576	none	1691508	1693223	+	molecular chaperone HscC	NA
2585070112	11.994	0.633264	0.691204	0.916175	0.567901	none	1693229	1694146	+	hypothetical protein	NA
2585070113	18.9682	-0.183814	0.570154	-0.322393	0.864221	none	1694134	1695288	+	hypothetical protein	NA
2585070114	94.3909	-0.432569	0.419377	-1.03146	0.511186	none	1695289	1696542	-	HemY protein	NA
2585070115	117.071	-0.803553	0.383329	-2.09625	0.12392	none	1696539	1697711	-	uroporphyrin-3 C-methyltransferase	NA
2585070116	9.96797	1.44624	0.79666	1.81537	0.196698	none	1697758	1698528	-	uroporphyrinogen-III synthase	NA
2585070117	6.37846	1.90946	0.900843	2.11964	0.118824	none	1698650	1699114	+	thioesterase domain-containing protein, putative	NA
2585070118	14.2808	-0.471105	0.598221	-0.787509	0.632494	none	1699144	1699557	+	hypothetical protein	NA
2585070119	49.9911	0.466244	0.437687	1.06525	0.496155	none	1699605	1700051	+	Rhodanese-related sulfurtransferase	NA
2585070120	24.9062	0.534272	0.486461	1.09828	0.48266	none	1700140	1701228	-	CDP-4-dehydro-6-deoxyglucose reductase	NA
2585070121	14.2332	-0.155204	0.601652	-0.257963	0.893924	none	1701244	1701696	+	1,4-dihydroxy-2-naphthoyl-CoA hydrolase	NA
2585070122	20.5508	0.568107	0.54282	1.04658	0.503443	none	1701693	1702637	+	Ser/Thr protein kinase RdoA involved in Cpx stress response, MazF antagonist	NA
2585070123	1.92705	2.72255	1.54184	1.76578	NA	none	1702670	1703113	+	hypothetical protein	NA
2585070124	53.5714	0.349436	0.432309	0.808301	0.623399	none	1703133	1704302	+	23S rRNA (cytosine1962-C5)-methyltransferase	NA
2585070125	19.0846	-0.723942	0.588295	-1.23058	0.421381	none	1704351	1705433	+	DNA topoisomerase IB	NA
2585070126	13.8912	0.259004	0.579421	0.447004	0.802622	none	1705499	1706419	+	hypothetical protein	NA
2585070127	30.1553	-1.07988	0.472996	-2.28305	0.0885696	none	1706659	1707279	+	CDP-diacylglycerol---serine O-phosphatidyltransferase	NA
2585070128	20.366	0.634613	0.518581	1.22375	0.425229	none	1707301	1707882	-	nicotinamide mononucleotide transporter	NA
2585070129	206.66	0.418998	0.388264	1.07916	0.48966	none	1707872	1710052	-	iron complex outermembrane recepter protein	NA
2585070130	15.584	0.580288	0.671975	0.863556	0.594898	none	1710227	1711360	-	Ser/Thr protein kinase RdoA involved in Cpx stress response, MazF antagonist	NA
2585070131	133.814	-0.792258	0.452289	-1.75167	0.215268	none	1711474	1712496	+	MASE1 protein	NA
2585070132	176.957	-0.620893	0.48992	-1.26734	0.402732	none	1712546	1712995	-	hypothetical protein	NA
2585070133	402.501	-1.49368	0.561761	-2.65892	0.0408029	none	1713388	1713594	-	hypothetical protein	NA
2585070134	42.9538	-0.800269	0.538255	-1.48679	0.312112	none	1713694	1714539	-	hypothetical protein	NA
2585070135	56.7473	-1.26295	0.45343	-2.78533	0.0311331	none	1714611	1715324	-	hypothetical protein	NA
2585070136	8.36993	-0.356482	0.737932	-0.483082	0.782954	none	1715473	1715772	-	Helix-turn-helix domain-containing protein	NA
2585070137	4.644	-0.534102	0.962389	-0.554975	NA	none	1715903	1716301	+	hypothetical protein	NA
2585070138	13.7994	-1.32973	0.643826	-2.06535	0.130586	none	1716329	1716877	+	hypothetical protein	NA
2585070139	18.5016	-0.391387	0.595331	-0.657427	0.693851	none	1716903	1717643	+	hypothetical protein	NA
2585070140	124.098	-0.880936	0.43709	-2.01546	0.142697	none	1718098	1719015	-	RHS repeat-associated core domain-containing protein	NA
2585070141	22.9394	-0.066251	0.52721	-0.125663	0.948812	none	1719401	1719718	+	hypothetical protein	NA
2585070142	15.3655	-1.45938	0.695669	-2.0978	0.123561	none	1720089	1720265	+	hypothetical protein	NA
2585070143	134.101	-0.623338	0.413055	-1.50909	0.302607	none	1720351	1721406	+	Protein of unknown function (DUF4238)	NA
2585070144	282.761	-0.9484	0.453185	-2.09274	0.124418	none	1721434	1722390	-	Reverse transcriptase (RNA-dependent DNA polymerase)	NA
2585070145	197.243	-0.810374	0.476771	-1.69971	0.232754	none	1722332	1722682	-	DNA-binding transcriptional regulator, XRE-family HTH domain	NA
2585070146	162.275	-1.24793	0.477546	-2.61321	0.045175	none	1722727	1722867	-	hypothetical protein	NA
2585070147	13.5165	0.0747021	0.669068	0.111651	0.954048	none	1723651	1725153	+	Transposase	NA
2585070148	8.11018	1.15318	0.781862	1.47492	0.3168	none	1725147	1725890	+	DNA replication protein DnaC	NA
2585070149	33.9605	-0.143063	0.470202	-0.304258	0.871563	none	1726343	1727224	-	hypothetical protein	NA
2585070150	122.388	-1.38916	0.458315	-3.03102	0.0168132	none	1727324	1728655	-	hypothetical protein	NA
2585070151	71.9278	-0.0832514	0.416362	-0.19995	0.920173	none	1728757	1730409	-	MobA/MobL family protein	NA
2585070152	7.48717	0.150264	0.752694	0.199635	0.920173	none	1730866	1731126	+	hypothetical protein	NA
2585070153	34.8246	0.297117	0.529543	0.561083	0.742706	none	1731117	1731719	-	hypothetical protein	NA
2585070154	68.7312	-0.161984	0.413782	-0.391472	0.832129	none	1731751	1733151	-	hypothetical protein	NA
2585070155	NA	NA	NA	NA	NA	NA	1733236	1733309	-	transcript_id1592	NA
2585070156	487.777	1.06626	0.398847	2.67335	0.0394735	none	1733370	1733762	-	small subunit ribosomal protein S9	ribosomal protein
2585070157	653.251	1.68061	0.418274	4.01797	0.000872817	upregulated	1733772	1734200	-	LSU ribosomal protein L13P	ribosomal protein
2585070158	32.1184	-0.945035	0.466066	-2.02768	0.140668	none	1734470	1735111	+	ubiquinone biosynthesis monooxygenase Coq7	NA
2585070159	24.8059	-0.0641681	0.477275	-0.134447	0.946029	none	1735190	1736062	-	Predicted oxidoreductase	NA
2585070160	19.4653	1.00592	0.610927	1.64655	0.252734	none	1736177	1737088	+	DNA-binding transcriptional regulator, LysR family	NA
2585070161	221.247	-0.0926167	0.364812	-0.253875	0.894883	none	1737129	1737914	-	S-adenosylmethionine decarboxylase	NA
2585070162	72.0111	-0.604629	0.482007	-1.2544	0.409091	none	1738332	1738946	+	CRP/FNR family transcriptional regulator, cyclic AMP receptor protein	NA
2585070163	32.542	0.189669	0.511677	0.370681	0.843962	none	1738992	1739939	-	transcriptional regulator, MarR family with acetyltransferase activity	NA
2585070164	4.82735	1.85194	0.954322	1.94058	NA	none	1740075	1740821	+	hypothetical protein	NA
2585070165	9.90562	0.170128	0.783482	0.217143	0.912935	none	1740831	1741541	-	phosphatidylglycerophosphatase C	NA
2585070166	84.2041	-0.851416	0.485683	-1.75303	0.214947	none	1741549	1742388	-	indole-3-glycerol phosphate synthase	NA
2585070167	37.9107	0.0017839	0.460157	0.00387672	0.998512	none	1742437	1743468	-	anthranilate phosphoribosyltransferase	NA
2585070168	54.8569	-0.266287	0.494141	-0.538888	0.75374	none	1743492	1744079	-	anthranilate synthase component 2	NA
2585070169	142.273	-1.38774	0.42733	-3.24746	0.00959292	downregulated	1744365	1745273	+	FRG domain-containing protein	NA
2585070170	304.08	-1.14609	0.453209	-2.52883	0.0534552	none	1745276	1746340	+	Protein of unknown function DUF262	NA
2585070171	12.8429	1.69066	0.759258	2.22672	0.0978833	none	1746829	1747536	+	hypothetical protein	NA
2585070172	10.0107	-0.143651	0.666949	-0.215386	0.913147	none	1747554	1748084	+	Uncharacterized protein YjlB	NA
2585070173	13.3706	0.733095	0.603967	1.2138	0.428302	none	1748088	1748639	-	Nicotinamidase-related amidase	NA
2585070174	10.8024	0.356572	0.68052	0.52397	0.759687	none	1748755	1749216	-	DNA-binding transcriptional regulator, MarR family	NA
2585070175	11.9921	-0.748273	0.635587	-1.17729	0.445409	none	1749364	1749753	+	Catechol 2,3-dioxygenase	NA
2585070176	183.496	-2.80063	0.572161	-4.89483	2.87e-05	downregulated	1749766	1750710	+	Phosphoglycerate dehydrogenase	NA
2585070177	1100.99	-4.51483	0.560043	-8.06156	3.12e-13	downregulated	1750718	1751554	-	Protein of unknown function (DUF2884)	NA
2585070178	30.947	-0.441503	0.481201	-0.917502	0.567684	none	1751671	1752309	-	two component transcriptional regulator, LuxR family	NA
2585070179	41.8472	0.157471	0.446625	0.352581	0.850899	none	1752417	1755308	+	two-component system, NarL family, sensor histidine kinase EvgS	NA
2585070180	30.5847	-0.833648	0.679186	-1.22742	0.423005	none	1755417	1755638	+	hypothetical protein	NA
2585070181	296.661	-1.20197	0.696462	-1.72583	0.224288	none	1755642	1756076	-	conserved hypothetical protein	NA
2585070182	77.5264	-0.434998	0.49653	-0.876077	0.588757	none	1756143	1756895	-	Protein of unknown function (DUF2884)	NA
2585070183	24.8396	-0.205061	0.515517	-0.397777	0.829754	none	1756957	1757487	-	hypothetical protein	NA
2585070184	52.6039	-1.03515	0.482622	-2.14485	0.113559	none	1757490	1758014	-	peroxiredoxin Q/BCP	NA
2585070185	2039.87	-1.81245	0.37559	-4.8256	3.89e-05	downregulated	1758148	1758609	-	hypothetical protein	NA
2585070186	20.3655	-0.723419	0.528857	-1.36789	0.358353	none	1758809	1759222	+	Nucleotide-binding universal stress protein, UspA family	NA
2585070187	96.8028	-0.836006	0.420984	-1.98584	0.150082	none	1759294	1760115	+	hypothetical protein	NA
2585070188	48.8391	-1.26771	0.437766	-2.89586	0.024013	none	1760116	1760823	-	hypothetical protein	NA
2585070189	20.7227	-1.16573	0.602221	-1.93571	0.163304	none	1760924	1762183	+	Predicted arabinose efflux permease, MFS family	NA
2585070190	830.504	-2.7007	0.475026	-5.68537	7.73e-07	downregulated	1762246	1763550	+	Thioredoxin-like	NA
2585070191	29.2127	-1.69522	0.499957	-3.39073	0.0064234	downregulated	1763609	1763917	-	Protein of unknown function (DUF3247)	NA
2585070192	20.9481	-1.52268	0.557131	-2.73307	0.0348985	none	1764025	1764708	+	glutathione S-transferase	NA
2585070193	78.0426	-1.70075	0.417635	-4.07234	0.000714826	downregulated	1764804	1765127	+	hypothetical protein	NA
2585070194	6.43605	-0.934208	0.813651	-1.14817	0.45998	none	1765224	1765568	-	protein of unknown function (DUF4377)	NA
2585070195	569.111	1.12588	0.483548	2.32836	0.0815678	none	1765691	1768384	-	pyruvate dehydrogenase E1 component	NA
2585070196	199.974	0.333569	0.411489	0.810639	0.62186	none	1768521	1770821	-	malate dehydrogenase (oxaloacetate-decarboxylating)(NADP+)	NA
2585070197	9.87924	2.38867	0.911665	2.62012	0.0443897	none	1771018	1772904	+	Metallo-peptidase family M12B Reprolysin-like	NA
2585070198	14.0161	1.17791	0.693843	1.69766	0.233601	none	1773028	1775124	+	Metallo-peptidase family M12B Reprolysin-like	NA
2585070199	29.1914	0.083558	0.464803	0.179771	0.927679	none	1775135	1776415	-	conserved hypothetical protein	NA
2585070200	14.9029	-0.346877	0.612652	-0.566189	0.739826	none	1776427	1777173	-	Ferredoxin-NADP reductase	NA
2585070201	68.2854	1.10425	0.410851	2.68772	0.0383006	none	1777256	1778188	+	ABC-2 type transport system ATP-binding protein	NA
2585070202	47.2289	1.56558	0.493481	3.17251	0.0118933	none	1778185	1778958	+	ABC-2 type transport system permease protein	NA
2585070203	38.1647	1.89926	0.528267	3.59526	0.00344562	upregulated	1778963	1779682	+	23S rRNA pseudouridine2604 synthase	NA
2585070204	3.04814	2.08889	1.14272	1.82801	NA	none	1779795	1780076	+	hypothetical protein	NA
2585070205	93.5935	-0.884699	0.393256	-2.24967	0.0946327	none	1780099	1781493	+	ATP-independent RNA helicase DbpA	NA
2585070206	7.94544	-1.03015	0.79356	-1.29814	0.389521	none	1781502	1782353	-	The BURPS668_1122 family of deaminases	NA
2585070207	2.95449	0.107483	1.14395	0.0939582	NA	none	1782350	1783579	-	hypothetical protein	NA
2585070208	4.80903	-0.0263532	0.946256	-0.02785	NA	none	1783576	1784370	-	The BURPS668_1122 family of deaminases	NA
2585070209	6.45487	0.763444	0.779356	0.979582	0.538798	none	1784367	1785674	-	hypothetical protein	NA
2585070210	28.1642	0.412649	0.522215	0.79019	0.630811	none	1785786	1788296	-	ATP-dependent helicase HrpB	NA
2585070211	14.5341	0.661889	0.708588	0.934096	0.560719	none	1788341	1790512	-	general secretion pathway protein D	NA
2585070212	31.8004	0.736589	0.461366	1.59654	0.270029	none	1790552	1791322	-	general secretion pathway protein N	NA
2585070213	17.2716	0.21254	0.571527	0.371882	0.843569	none	1791319	1791921	-	general secretion pathway protein M	NA
2585070214	37.7309	0.902729	0.525664	1.71731	0.226424	none	1791902	1793146	-	general secretion pathway protein L	NA
2585070215	11.8308	1.97401	0.736131	2.6816	0.0387317	none	1793143	1793997	-	general secretion pathway protein K	NA
2585070216	3.8429	0.64552	0.93612	0.689569	NA	none	1793994	1794659	-	general secretion pathway protein J	NA
2585070217	7.17687	0.24866	0.721395	0.344693	0.854308	none	1794656	1795078	-	general secretion pathway protein I	NA
2585070218	23.8823	1.07199	0.578539	1.85293	0.185275	none	1795075	1795515	-	general secretion pathway protein H	NA
2585070219	45.9335	0.254955	0.474425	0.537399	0.75374	none	1795542	1795967	-	general secretion pathway protein G	NA
2585070220	27.8051	0.426869	0.485118	0.879927	0.58723	none	1795995	1797212	-	general secretion pathway protein F	NA
2585070221	83.2316	-0.49029	0.394924	-1.24148	0.415282	none	1797223	1798947	-	general secretion pathway protein E	NA
2585070222	505.487	-0.165397	0.39543	-0.418271	0.819306	none	1799146	1806078	-	Head domain of trimeric autotransporter adhesin	NA
2585070223	589.489	-0.706068	0.587047	-1.20275	0.433303	none	1806276	1808255	-	PA domain-containing protein	NA
2585070224	82.0508	-0.459569	0.544132	-0.844592	0.60554	none	1808252	1808695	-	hypothetical protein	NA
2585070225	174.224	-0.0170902	0.451526	-0.0378499	0.986296	none	1808845	1810809	-	serine protease	NA
2585070226	11.3042	0.648633	0.658523	0.984982	0.536449	none	1811145	1811930	+	TatD DNase family protein	NA
2585070227	24.6017	0.816002	0.552799	1.47613	0.316259	none	1811950	1813608	-	monovalent cation:H+ antiporter, CPA1 family	NA
2585070228	39.7428	0.465195	0.469635	0.990546	0.533226	none	1814148	1817204	+	TonB-dependent Receptor Plug Domain	NA
2585070229	23.22	0.290852	0.6402	0.454314	0.798524	none	1817715	1820828	+	TonB-dependent Receptor Plug Domain	NA
2585070230	32.0047	-2.14239	0.796324	-2.69035	0.0381637	none	1820965	1821561	-	hypothetical protein	NA
2585070231	3.69998	1.30607	1.33754	0.976471	NA	none	1821746	1822030	-	hypothetical protein	NA
2585070232	27.717	0.612954	0.497755	1.23144	0.421196	none	1822576	1823475	-	O-acetylserine/cysteine efflux transporter	NA
2585070233	44.3431	-0.036154	0.472062	-0.0765874	0.968468	none	1823605	1824390	-	AMP nucleosidase	NA
2585070234	98.6947	-1.12296	0.406964	-2.75935	0.0329484	none	1824555	1825499	+	EDD domain protein, DegV family	NA
2585070235	12.653	-0.36347	0.668315	-0.543861	0.751444	none	1825502	1826146	+	Domain of unknown function (DUF4124)	NA
2585070236	36.3136	-2.30019	0.511461	-4.4973	0.000146766	downregulated	1826159	1826941	-	Tropinone reductase 1	NA
2585070237	15.7541	-0.599245	0.596652	-1.00435	0.526341	none	1826988	1827788	+	iron complex transport system ATP-binding protein	NA
2585070238	12.4618	-0.895797	0.623416	-1.43692	0.33229	none	1827836	1828051	+	hypothetical protein	NA
2585070239	134.475	-0.522697	0.38283	-1.36535	0.358904	none	1828123	1830042	-	protease-4	NA
2585070240	28.2682	1.25395	0.580807	2.15898	0.111029	none	1830096	1831484	-	multidrug resistance protein, MATE family	NA
2585070241	24.6234	-1.25867	0.715801	-1.75841	0.21339	none	1831572	1832744	+	Protein of unknown function (DUF3667)	NA
2585070242	48.7458	0.996679	0.628051	1.58694	0.27354	none	1833116	1835290	+	replication restart DNA helicase PriA	NA
2585070243	463.083	0.166304	0.467127	0.356014	0.849266	none	1835379	1836332	+	transaldolase	NA
2585070244	33.8595	0.165205	0.461992	0.357593	0.848438	none	1836401	1837822	-	coniferyl-aldehyde dehydrogenase	NA
2585070245	80.6354	3.25228	0.496377	6.55204	7.56e-09	upregulated	1837920	1839371	-	efflux transporter, outer membrane factor (OMF) lipoprotein, NodT family	NA
2585070246	71.8906	2.38373	0.51924	4.5908	0.000105631	upregulated	1839400	1840575	-	RND family efflux transporter, MFP subunit	NA
2585070247	92.9717	3.50834	0.462022	7.59344	8.94e-12	upregulated	1840565	1843765	-	heavy metal efflux pump, CzcA family	NA
2585070248	86.5523	1.15788	0.572997	2.02075	0.141893	none	1843846	1845219	-	Signal transduction histidine kinase	NA
2585070249	104.696	0.480796	0.533308	0.901537	0.57499	none	1845203	1845883	-	DNA-binding response regulator, OmpR family, contains REC and winged-helix (wHTH) domain	NA
2585070250	6812.74	-0.020377	0.632923	-0.032195	0.987647	none	1845966	1846826	-	RNA polymerase sigma-32 factor	NA
2585070251	9.45121	0.978315	0.73362	1.33355	0.374335	none	1847068	1847775	-	Uracil-DNA glycosylase	NA
2585070252	22.1685	-0.0022	0.547414	-0.0040189	0.998512	none	1847772	1848611	-	Response regulator receiver domain-containing protein	NA
2585070253	18.069	0.898463	0.567745	1.58251	0.275147	none	1848627	1849607	-	cell division transport system permease protein	NA
2585070254	25.4277	0.464571	0.4808	0.966246	0.545431	none	1849604	1850281	-	cell division transport system ATP-binding protein	NA
2585070255	133.924	1.56099	0.374351	4.16985	0.00050332	upregulated	1850482	1852245	-	ATP-dependent RNA helicase RhlB	NA
2585070256	154.733	0.146428	0.463645	0.315819	0.866827	none	1852677	1853003	+	thioredoxin	NA
2585070257	396.583	0.959664	0.41212	2.3286	0.0815678	none	1853155	1855017	+	transcription termination factor Rho	NA
2585070258	20.2587	-0.793941	0.544621	-1.45779	0.324199	none	1855238	1856137	-	Protein of unknown function (DUF3800)	NA
2585070259	184.142	0.979229	0.529168	1.85051	0.185705	none	1856329	1857756	+	glutamate--cysteine ligase	NA
2585070260	69.7224	1.26604	0.629395	2.01151	0.143545	none	1857766	1858464	+	uncharacterized protein	NA
2585070261	323	-1.16539	0.430993	-2.70396	0.0370062	none	1858580	1860004	-	long-chain fatty acid transport protein	NA
2585070262	29.8696	-1.79836	0.661844	-2.7172	0.0361859	none	1860235	1860537	+	hypothetical protein	NA
2585070263	156.848	0.0687995	0.464083	0.148248	0.940621	none	1860603	1864058	+	hypothetical protein	NA
2585070264	71.5985	0.689228	0.4151	1.66039	0.247467	none	1864143	1865945	-	glutathione-regulated potassium-efflux system protein KefB	NA
2585070265	308.55	1.12128	0.444335	2.5235	0.0540684	none	1866017	1867006	-	porphobilinogen synthase	NA
2585070266	56.7006	-0.130522	0.442913	-0.294691	0.876233	none	1867163	1868257	-	multiple sugar transport system ATP-binding protein	NA
2585070267	227.399	-0.0673387	0.42492	-0.158474	0.935974	none	1868483	1869523	+	glucokinase	NA
2585070268	2.46557	0.465726	1.17726	0.395602	NA	none	1869543	1869629	-	hypothetical protein	NA
2585070269	134.409	1.88963	0.490366	3.85352	0.00148302	upregulated	1869675	1872647	-	Superfamily II DNA or RNA helicase, SNF2 family	NA
2585070270	33.5743	1.73765	0.493559	3.52065	0.00431887	upregulated	1872807	1873844	-	glycerol-3-phosphate dehydrogenase (NAD(P)+)	NA
2585070271	55.8561	0.456417	0.526108	0.867534	0.593503	none	1873848	1874342	-	preprotein translocase subunit SecB	NA
2585070272	428.431	1.32342	0.411271	3.21789	0.0104316	none	1874649	1874885	+	large subunit ribosomal protein L28	ribosomal protein
2585070273	157.728	1.37196	0.40763	3.3657	0.00693272	upregulated	1874897	1875061	+	large subunit ribosomal protein L33	ribosomal protein
2585070274	377.662	-0.848248	0.420839	-2.01561	0.142697	none	1875285	1876478	-	stearoyl-CoA desaturase (delta-9 desaturase)	NA
2585070275	8.79115	0.537864	0.832452	0.64612	0.699432	none	1876714	1877442	+	ABC-2 type transport system ATP-binding protein	NA
2585070276	3.24616	2.33615	1.35413	1.7252	NA	none	1877439	1878194	+	ABC-2 type transport system permease protein	NA
2585070277	9.43944	2.06336	0.7498	2.75188	0.0334546	none	1878194	1879540	+	ABC-type uncharacterized transport system involved in gliding motility, auxiliary component	gliding motility
2585070278	2.42434	3.95476	1.55759	2.53903	NA	none	1879542	1880033	+	hypothetical protein	NA
2585070279	40.5136	1.29914	0.683032	1.90202	0.171644	none	1880079	1880891	+	DNA-(apurinic or apyrimidinic site) lyase	NA
2585070280	62.0975	1.19417	0.727664	1.64111	0.254289	none	1880987	1881901	+	hypothetical protein	NA
2585070281	197.437	0.886223	0.727839	1.21761	0.427501	none	1881913	1882686	-	hypothetical protein	NA
2585070282	19.1644	0.163679	0.584759	0.279909	0.882935	none	1882683	1883336	-	thymidine kinase	NA
2585070283	28.5794	1.07804	0.481328	2.23972	0.0956911	none	1883493	1885487	+	ATP-dependent DNA helicase Rep	NA
2585070284	8.75287	1.24282	0.690554	1.79974	0.201816	none	1885586	1886029	+	Uncharacterized conserved protein YecT, DUF1311 family	NA
2585070285	11.1141	0.112055	0.658865	0.170072	0.931335	none	1886058	1887077	-	Predicted PurR-regulated permease PerM	NA
2585070286	19.9285	-0.247221	0.563539	-0.438693	0.80681	none	1887126	1888145	-	Predicted PurR-regulated permease PerM	NA
2585070287	29.8681	0.0177886	0.545287	0.0326224	0.987647	none	1888292	1889209	+	acid phosphatase	NA
2585070288	25.0766	0.480305	0.525175	0.914562	0.568578	none	1889428	1890399	+	hypothetical protein	NA
2585070289	93.2122	-0.26572	0.395238	-0.672302	0.686149	none	1890432	1893032	+	glycerol-3-phosphate acyltransferase	NA
2585070290	38.3871	2.00498	0.797141	2.51522	0.0547416	none	1893124	1896333	+	hypothetical protein	NA
2585070291	61.2404	-0.240711	0.409608	-0.587663	0.730404	none	1896401	1897150	+	demethylmenaquinone methyltransferase / 2-methoxy-6-polyprenyl-1,4-benzoquinol methylase	NA
2585070292	24.9375	1.38759	0.736312	1.88451	0.17622	none	1897290	1900559	+	hypothetical protein	NA
2585070293	68.2566	0.341719	0.472803	0.722752	0.664864	none	1900649	1902499	+	Leukotriene A4 hydrolase, C-terminal	NA
2585070294	78.5796	1.21257	0.521045	2.3272	0.0815678	none	1902600	1903598	+	Pimeloyl-ACP methyl ester carboxylesterase	NA
2585070295	57.7166	-0.154604	0.425412	-0.363422	0.847019	none	1903631	1904398	-	hypothetical protein	NA
2585070296	69.2818	0.744425	0.43355	1.71705	0.226424	none	1904471	1905379	-	recombination associated protein RdgC	NA
2585070297	68.185	0.292869	0.412933	0.70924	0.671218	none	1905456	1906643	-	aromatic-amino-acid transaminase	NA
2585070298	51.0774	0.673767	0.43148	1.56153	0.282524	none	1906678	1907550	-	tRNA 2-thiocytidine biosynthesis protein TtcA	NA
2585070299	16.9142	0.54577	0.558414	0.977357	0.539657	none	1907653	1907859	+	hypothetical protein	NA
2585070300	61.9748	0.234503	0.429202	0.54637	0.750639	none	1907869	1908465	+	Protein N-acetyltransferase, RimJ/RimL family	NA
2585070301	96.5944	1.76411	0.73007	2.41636	0.0673236	none	1908479	1909498	-	Multidrug resistance efflux pump	NA
2585070302	3.73478	1.7686	1.22571	1.44292	NA	none	1909510	1909707	-	Protein of unknown function (DUF1656)	NA
2585070303	96.6133	1.88349	0.78055	2.41303	0.0676009	none	1909697	1911823	-	Uncharacterized membrane protein YccC	NA
2585070304	86.5996	1.86855	0.811013	2.30397	0.0855776	none	1911836	1912327	-	MarR family transcriptional regulator, negative regulator of the multidrug operon emrRAB	NA
2585070305	21.8306	-0.179079	0.598474	-0.299226	0.873427	none	1912542	1912993	+	RepB plasmid partitioning protein	NA
2585070306	102.595	-1.4331	0.45535	-3.14725	0.0126668	none	1913231	1913845	-	hypothetical protein	NA
2585070307	49.5879	0.0136149	0.458113	0.0297195	0.988622	none	1914061	1914807	+	hypothetical protein	NA
2585070308	228.256	-0.126928	0.421334	-0.301252	0.872922	none	1914804	1916009	-	hypothetical protein	NA
2585070309	783.921	-0.655383	0.458458	-1.42954	0.334959	none	1916002	1916568	-	Zn-dependent peptidase ImmA, M78 family	NA
2585070310	46.2545	-1.20938	0.441099	-2.74174	0.0340422	none	1916991	1917677	+	hypothetical protein	NA
2585070311	66.8878	-1.13844	0.442613	-2.5721	0.0488662	none	1917668	1918513	+	Thermostable 8-oxoguanine DNA glycosylase	NA
2585070312	37.8655	-1.85332	0.514964	-3.59893	0.00342663	downregulated	1918454	1919128	-	SagB-type dehydrogenase domain-containing protein	NA
2585070313	60.4964	-1.88864	0.470901	-4.01069	0.000896595	downregulated	1919076	1919699	-	7-cyano-7-deazaguanine synthase	NA
2585070314	176.214	-1.73982	0.388539	-4.47784	0.000156331	downregulated	1919696	1920916	-	Nucleoside 2-deoxyribosyltransferase	NA
2585070315	53.6431	-1.4356	0.460693	-3.11618	0.0136203	none	1920913	1921239	-	hypothetical protein	NA
2585070316	67.1858	-0.256571	0.475529	-0.539548	0.753441	none	1921685	1922813	-	hypothetical protein	NA
2585070317	3.83726	-0.213015	1.04352	-0.20413	NA	none	1923207	1923506	+	hypothetical protein	NA
2585070318	13.5405	-0.879482	0.610456	-1.4407	0.330906	none	1923542	1923790	+	hypothetical protein	NA
2585070319	9.65292	-0.320058	0.72953	-0.438719	0.80681	none	1924313	1924762	-	DNA-binding transcriptional regulator, MarR family	NA
2585070320	6.9317	-0.187827	0.746571	-0.251587	0.895949	none	1924831	1925208	+	hypothetical protein	NA
2585070321	15.4874	-0.981476	0.7462	-1.3153	0.383108	none	1925224	1926438	-	putative ABC transport system permease protein	NA
2585070322	33.5995	-2.05182	0.657154	-3.12227	0.0134487	none	1926450	1927769	-	putative ABC transport system permease protein	NA
2585070323	24.2194	-1.0881	0.576887	-1.88615	0.175984	none	1928011	1928907	-	NADP-dependent 3-hydroxy acid dehydrogenase YdfG	NA
2585070324	22.0859	-1.36987	0.533596	-2.56725	0.0494269	none	1928909	1929649	-	3-oxoacyl-[acyl-carrier protein] reductase	NA
2585070325	14.1241	-0.406833	0.611471	-0.665335	0.689474	none	1929761	1930681	+	DNA-binding transcriptional regulator, LysR family	NA
2585070326	47.1235	-1.2684	0.525538	-2.41353	0.0676009	none	1930689	1931105	-	protein of unknown function (DUF4156)	NA
2585070327	157.486	0.285222	0.422948	0.674366	0.68513	none	1931193	1934087	-	Predicted Zn-dependent peptidase	NA
2585070328	15.1472	-2.40998	0.770673	-3.12711	0.0132559	none	1934306	1934437	+	hypothetical protein	NA
2585070329	10.3367	-2.3314	0.917403	-2.5413	0.0521728	none	1934469	1934663	+	hypothetical protein	NA
2585070330	17	-0.763046	0.655999	-1.16318	0.452837	none	1934671	1935135	+	tRNA (cytidine/uridine-2'-O-)-methyltransferase	NA
2585070331	39.0169	0.105219	0.466404	0.225596	0.907875	none	1935159	1935827	+	ubiquinone biosynthesis protein UbiJ	NA
2585070332	47.1398	0.14672	0.430223	0.341032	0.856024	none	1935824	1937473	+	2-octaprenylphenol hydroxylase	NA
2585070333	13.4776	0.817003	0.652359	1.25238	0.409878	none	1937479	1938207	+	tRNA pseudouridine65 synthase	NA
2585070334	6.20299	0.537578	0.777678	0.691261	0.678196	none	1938237	1938659	+	ribosome-associated protein	NA
2585070335	5.02498	0.913413	0.84821	1.07687	NA	none	1938656	1939255	+	Acyltransferase	NA
2585070336	2.66398	1.92016	1.45481	1.31987	NA	none	1939266	1939652	-	hypothetical protein	NA
2585070337	1.60686	1.72483	1.74302	0.989566	NA	none	1939886	1940353	+	hypothetical protein	NA
2585070338	5.62114	-0.388602	1.00744	-0.385732	0.835415	none	1940357	1941391	-	DNA-binding transcriptional regulator, LysR family	NA
2585070339	27.7236	0.739343	0.478339	1.54564	0.288434	none	1941525	1943123	+	malate synthase	NA
2585070340	97.1294	-1.30903	0.527271	-2.48266	0.0583548	none	1943148	1944437	+	isocitrate lyase	NA
2585070341	20.7956	-0.0202265	0.53273	-0.0379676	0.986296	none	1944550	1946337	-	NhaP-type Na+/H+ or K+/H+ antiporter	NA
2585070342	35.7345	0.177269	0.486165	0.364628	0.846759	none	1946684	1947934	-	putative ABC transport system permease protein	NA
2585070343	44.8323	0.0113105	0.441317	0.0256289	0.990166	none	1947942	1949258	-	putative ABC transport system permease protein	NA
2585070344	32.486	0.472168	0.475163	0.993697	0.531624	none	1949745	1951244	-	magnesium chelatase family protein	NA
2585070345	1868.62	-0.701783	0.424723	-1.65233	0.250667	none	1951421	1951675	-	hypothetical protein	NA
2585070346	71.6592	-0.597789	0.406673	-1.46995	0.31925	none	1951858	1952196	+	nitrogen regulatory protein P-II family	NA
2585070347	31.9231	-0.399857	0.483844	-0.826417	0.615502	none	1952212	1952739	-	hypothetical protein	NA
2585070348	69.7891	-0.591507	0.408176	-1.44915	0.32799	none	1952923	1953660	-	2,3-bisphosphoglycerate-dependent phosphoglycerate mutase	NA
2585070349	1019.26	-4.42473	0.57904	-7.64149	6.68e-12	downregulated	1953819	1954469	+	Domain of unknown function (DUF4098)	NA
2585070350	196.172	-2.79968	0.546662	-5.12142	1.07e-05	downregulated	1954471	1955373	-	coproporphyrinogen oxidase	NA
2585070351	12.2907	-0.000287373	0.789745	-0.000363881	0.999884	none	1955483	1956274	-	protein SanA, affects membrane permeability for vancomycin	NA
2585070352	65.5237	-0.514014	0.427918	-1.2012	0.433777	none	1956310	1957512	+	3-oxoacyl-[acyl-carrier-protein] synthase-1	NA
2585070353	33.002	0.659094	0.545545	1.20814	0.43024	none	1957509	1958309	+	Beta-ketoacyl synthase, N-terminal domain	NA
2585070354	36.7952	-0.0211329	0.465533	-0.0453951	0.984635	none	1958306	1959076	+	Glycosyltransferase involved in cell wall bisynthesis	NA
2585070355	85.5068	-1.02337	0.457054	-2.23906	0.0956911	none	1959115	1960710	+	Dehydrogenase (flavoprotein)	NA
2585070356	10.6792	0.327723	0.723749	0.452812	0.799214	none	1960819	1961265	-	Predicted 3-hydroxylacyl-ACP dehydratase, HotDog domain	NA
2585070357	12.9797	0.211614	0.635713	0.332876	0.860117	none	1961262	1962218	-	Predicted acyltransferase, LPLAT superfamily	NA
2585070358	8.14379	0.756677	0.72382	1.04539	0.503686	none	1962215	1962529	-	FabA-like domain-containing protein	NA
2585070359	29.6937	-0.999833	0.546308	-1.83016	0.191955	none	1962597	1962869	-	acyl carrier protein	NA
2585070360	38.1607	-0.420689	0.497243	-0.846042	0.604555	none	1963047	1964033	+	chorismate lyase / 3-hydroxybenzoate synthase	NA
2585070361	66.0261	-0.74181	0.430705	-1.72232	0.224766	none	1964039	1965418	-	bifunctional UDP-N-acetylglucosamine pyrophosphorylase / Glucosamine-1-phosphate N-acetyltransferase	NA
2585070362	45.268	0.00960062	0.540375	0.0177666	0.993071	none	1965486	1966562	-	protein of unknown function (DUF748)	NA
2585070363	67.9133	2.09957	0.507962	4.13332	0.000572703	upregulated	1966673	1967098	-	F-type H+-transporting ATPase subunit epsilon	NA
2585070364	659.336	2.19848	0.480271	4.57758	0.000110392	upregulated	1967141	1968553	-	F-type H+-transporting ATPase subunit beta	NA
2585070365	359.732	2.07574	0.547368	3.79223	0.00179496	upregulated	1968630	1969538	-	F-type H+-transporting ATPase subunit gamma	NA
2585070366	781.883	1.87567	0.563842	3.32659	0.00777502	upregulated	1969610	1971160	-	F-type H+-transporting ATPase subunit alpha	NA
2585070367	101.185	1.88988	0.615176	3.0721	0.015255	none	1971211	1971744	-	F-type H+-transporting ATPase subunit delta	NA
2585070368	260.966	1.47483	0.511032	2.88598	0.0244714	none	1971747	1972217	-	F-type H+-transporting ATPase subunit b	NA
2585070369	129.55	1.53898	0.452867	3.3983	0.00627915	upregulated	1972300	1972587	-	F-type H+-transporting ATPase subunit c	NA
2585070370	199.445	0.84938	0.381791	2.22473	0.0982886	none	1972673	1973512	-	F-type H+-transporting ATPase subunit a	NA
2585070371	95.3646	1.62058	0.493407	3.28448	0.00872552	upregulated	1973516	1973881	-	ATP synthase I chain	NA
2585070372	28.0542	0.0477496	0.468675	0.101882	0.958229	none	1974051	1974377	-	Phasin protein	NA
2585070373	16.0052	-0.419084	0.563005	-0.74437	0.653923	none	1974471	1974827	-	6-pyruvoyltetrahydropterin/6-carboxytetrahydropterin synthase	NA
2585070374	30.9421	-0.335328	0.48645	-0.689336	0.678889	none	1975037	1975669	+	regulatory protein, luxR family	NA
2585070375	NA	NA	NA	NA	NA	NA	1975714	1975790	-	transcript_id1812	NA
2585070376	216.869	-2.42442	0.438631	-5.52723	1.64e-06	downregulated	1975965	1976507	+	putative (di)nucleoside polyphosphate hydrolase	NA
2585070377	69.1157	-3.29916	0.582003	-5.66862	8.39e-07	downregulated	1976585	1976788	+	bacterioferritin-associated ferredoxin	NA
2585070378	210.198	-1.76431	0.531797	-3.31764	0.00798434	downregulated	1976892	1977374	+	bacterioferritin	NA
2585070379	23.2452	0.317222	0.616146	0.514849	0.764107	none	1977507	1978253	+	hypothetical protein	NA
2585070380	23.8306	-0.145543	0.593978	-0.245031	0.897127	none	1978240	1978674	+	protein CcmA, bactofilin family	NA
2585070381	138.034	-0.323597	0.454119	-0.712581	0.669434	none	1978697	1979092	+	iron-sulfur cluster insertion protein	NA
2585070382	105.64	0.284101	0.401584	0.70745	0.67172	none	1979148	1980092	+	NAD+ diphosphatase	NA
2585070383	25.5158	-0.574676	0.484	-1.18735	0.440883	none	1980138	1981004	+	AmpE protein	NA
2585070384	9.61977	1.07404	0.721007	1.48964	0.310964	none	1981146	1983179	+	Ricin-type beta-trefoil lectin domain-containing protein	NA
2585070385	30.5275	-0.335628	0.485889	-0.690751	0.678196	none	1983225	1985099	-	1-acyl-sn-glycerol-3-phosphate acyltransferases	NA
2585070386	14.8319	1.27116	0.574759	2.21163	0.101128	none	1985296	1986813	+	Ricin-type beta-trefoil lectin domain-containing protein	NA
2585070387	58.2921	0.760225	0.407387	1.8661	0.181131	none	1986833	1988116	-	phosphoribosylamine--glycine ligase	NA
2585070388	38.7238	0.224795	0.635195	0.353899	0.850278	none	1988150	1989514	-	Acyl-coenzyme A synthetase/AMP-(fatty) acid ligase	NA
2585070389	23.7304	0.655	0.537215	1.21925	0.427386	none	1989529	1990098	-	L-threonylcarbamoyladenylate synthase	NA
2585070390	440.448	-0.340094	0.388911	-0.874477	0.58937	none	1990100	1992637	-	DNA topoisomerase-1	NA
2585070391	24.226	0.813461	0.655879	1.24026	0.415924	none	1992738	1993880	-	DNA processing protein	NA
2585070392	74.4409	-1.69193	0.587805	-2.87839	0.0248208	none	1993943	1995094	-	LysM domain-containing protein	NA
2585070393	322.558	-0.134485	0.557222	-0.241349	0.898884	none	1995304	1995807	+	peptide deformylase	NA
2585070394	158.626	0.679231	0.476415	1.42571	0.336385	none	1995810	1996757	+	methionyl-tRNA formyltransferase	NA
2585070395	37.4099	1.91843	0.629076	3.0496	0.0161935	none	1996754	1998061	+	16S rRNA (cytosine967-C5)-methyltransferase	NA
2585070396	28.6713	1.69154	0.600125	2.81865	0.0285686	none	1998058	1999191	-	Glycosyltransferase involved in cell wall bisynthesis	NA
2585070397	30.8152	0.648328	0.534332	1.21334	0.428416	none	1999354	2000610	+	O-antigen ligase	NA
2585070398	29.0609	-0.241008	0.506571	-0.475763	0.786087	none	2000612	2001610	+	Glycosyl transferases group 1	NA
2585070399	46.5724	0.375522	0.481402	0.780059	0.636657	none	2001639	2003594	+	Dolichyl-phosphate-mannose-protein mannosyltransferase	NA
2585070400	11.9784	0.409582	0.661925	0.618773	0.714244	none	2003591	2003914	+	Tetratricopeptide repeat-containing protein	NA
2585070401	26.3647	1.5475	0.508296	3.04448	0.0163201	none	2003889	2004794	-	KDO2-lipid IV(A) lauroyltransferase	NA
2585070402	16.1544	0.502944	0.626965	0.802189	0.626161	none	2004895	2005335	+	D-tyrosyl-tRNA(Tyr) deacylase	NA
2585070403	2830.7	1.12354	0.475105	2.36482	0.0750505	none	2005516	2007381	+	RNA polymerase primary sigma factor	NA
2585070404	8.72191	-1.64296	0.747818	-2.19701	0.103331	none	2007638	2008183	+	hypothetical protein	NA
2585070405	NA	NA	NA	NA	NA	NA	2008248	2008323	+	transcript_id1842	NA
2585070406	5.48975	-0.613894	0.89576	-0.685334	0.681355	none	2008587	2008832	-	4-oxalocrotonate tautomerase	NA
2585070407	6.0007	0.300018	0.808854	0.370918	0.843962	none	2008880	2009590	-	NAD(P)-dependent dehydrogenase, short-chain alcohol dehydrogenase family	NA
2585070408	19.9828	-0.506238	0.537748	-0.941404	0.556424	none	2009670	2010554	+	ModE molybdate transport repressor domain-containing protein	NA
2585070409	3.73665	-0.41214	0.954409	-0.431827	NA	none	2010621	2010836	-	Integrase core domain-containing protein	NA
2585070410	25.0755	-0.664175	0.574746	-1.1556	0.456484	none	2011047	2011655	-	Protein of unknown function (DUF416)	NA
2585070411	4.49256	-0.090104	0.87071	-0.103483	NA	none	2011929	2012192	+	putative transposase	NA
2585070412	12.8423	-0.351759	0.674705	-0.521353	0.760865	none	2012270	2012863	+	putative transposase	NA
2585070413	2.37332	-0.113581	1.1556	-0.0982872	NA	none	2013355	2013614	-	RHS repeat-associated core domain-containing protein	NA
2585070414	110.027	-2.00163	0.461018	-4.34175	0.000267774	downregulated	2014546	2015130	-	hypothetical protein	NA
2585070415	15.4734	-0.865542	0.66744	-1.29681	0.389811	none	2015145	2015474	-	Restriction endonuclease fold toxin 7	NA
2585070416	4.03793	0.296367	0.908073	0.326369	NA	none	2015585	2015890	-	MobA/MobL family protein	NA
2585070417	3.07422	-0.0960146	1.04795	-0.0916213	NA	none	2016414	2016545	+	hypothetical protein	NA
2585070418	19.6098	-0.684044	0.575495	-1.18862	0.440386	none	2016997	2017335	-	Regulator of ribonuclease activity B	NA
2585070419	12.227	-0.545509	0.69017	-0.790398	0.630811	none	2017365	2017835	-	hypothetical protein	NA
2585070420	6.72055	0.410598	0.988625	0.415322	0.819717	none	2017832	2018830	-	RHS repeat-associated core domain-containing protein	NA
2585070421	21.2328	0.331519	0.53984	0.614105	0.716302	none	2018848	2021583	-	YD repeat-containing protein	NA
2585070422	21.251	-0.080243	0.578807	-0.138635	0.94413	none	2021555	2024317	-	YD repeat-containing protein	NA
2585070423	13.4392	-0.638028	0.601889	-1.06004	0.498305	none	2025078	2025944	+	DNA-binding transcriptional regulator, LysR family	NA
2585070424	5.40433	-1.53277	0.890028	-1.72216	0.224766	none	2025978	2026280	-	conserved hypothetical protein	NA
2585070425	9.77817	-0.332817	0.69548	-0.478543	0.784966	none	2026326	2027078	-	NAD(P)-dependent dehydrogenase, short-chain alcohol dehydrogenase family	NA
2585070426	3.36599	-0.593252	1.18361	-0.501224	NA	none	2027147	2027677	-	Catechol 2,3-dioxygenase	NA
2585070427	9.50119	0.669295	0.658776	1.01597	0.519489	none	2027745	2028605	-	Pimeloyl-ACP methyl ester carboxylesterase	NA
2585070428	61.4079	0.140448	0.525012	0.267515	0.887529	none	2028809	2029912	-	hypothetical protein	NA
2585070429	14.5384	-0.327091	0.612471	-0.534052	0.755447	none	2029893	2030600	-	hypothetical protein	NA
2585070430	6.28631	-0.601454	0.850434	-0.707233	0.67172	none	2030587	2031120	-	hypothetical protein	NA
2585070431	47.3542	-0.0362121	0.453295	-0.0798863	0.967703	none	2031296	2032867	-	glucosylceramidase	NA
2585070432	115.845	-1.68943	0.432105	-3.90976	0.00124925	downregulated	2032901	2033740	-	Helix-turn-helix domain-containing protein	NA
2585070433	54.3509	-0.160733	0.568653	-0.282656	0.881351	none	2033839	2034735	+	Nucleoside-diphosphate-sugar epimerase	NA
2585070434	50.9454	-0.939182	0.466785	-2.01202	0.143545	none	2034754	2034858	-	hypothetical protein	NA
2585070435	345.887	-0.98881	0.551829	-1.79188	0.203583	none	2034930	2037242	-	hypothetical protein	NA
2585070436	11.972	0.791593	0.670944	1.17982	0.444218	none	2037812	2038756	-	transcriptional regulator, AraC family	NA
2585070437	8.55722	-0.564273	0.781894	-0.721674	0.66496	none	2038762	2039256	-	Uncharacterized membrane protein, DUF2068 family	NA
2585070438	6.94465	1.71851	0.964749	1.7813	0.206344	none	2039305	2039808	-	Protein of unknown function (DUF2894)	NA
2585070439	5.86025	1.49645	0.853233	1.75386	0.214821	none	2039853	2040497	-	Flagellar motor protein MotB	flagellum
2585070440	21.2458	1.98127	0.599105	3.30705	0.00818309	upregulated	2040494	2042590	-	protein of unknown function (DUF802)	NA
2585070441	6.06285	1.23912	0.937787	1.32133	0.380326	none	2042601	2043269	-	Protein of unknown function (DUF3348)	NA
2585070442	30.9486	0.192796	0.49	0.393461	0.831477	none	2043443	2045185	+	alpha-glucosidase	NA
2585070443	8.27843	-1.0007	0.718376	-1.39301	0.347142	none	2045172	2045639	-	hypothetical protein	NA
2585070444	40.1499	-1.69651	0.485304	-3.49577	0.00467931	downregulated	2045732	2046079	+	hypothetical protein	NA
2585070445	38.0852	-2.03839	0.548959	-3.71318	0.00235023	downregulated	2046148	2046594	+	thioredoxin	NA
2585070446	31.7955	-0.918407	0.483335	-1.90015	0.171828	none	2046769	2047800	-	L-glyceraldehyde 3-phosphate reductase	NA
2585070447	12.6635	1.64466	0.768347	2.14052	0.114089	none	2048026	2048988	+	iron complex transport system permease protein	NA
2585070448	9.07507	0.884014	0.709587	1.24581	0.412834	none	2048985	2049773	+	iron complex transport system ATP-binding protein	NA
2585070449	14.3542	1.99623	0.672025	2.97047	0.0195711	none	2049770	2050639	+	iron complex transport system substrate-binding protein	NA
2585070450	41.5658	-0.619698	0.495029	-1.25184	0.410047	none	2050719	2052956	+	His Kinase A (phospho-acceptor) domain-containing protein	NA
2585070451	19.3897	1.49726	0.949283	1.57725	0.276973	none	2052995	2055094	-	Dipeptidyl aminopeptidase/acylaminoacyl peptidase	NA
2585070452	24.7631	-1.02581	0.585376	-1.7524	0.215083	none	2055115	2056956	-	hypothetical protein	NA
2585070453	13.087	-0.879501	0.665611	-1.32134	0.380326	none	2056986	2057921	-	ABC-2 type transport system ATP-binding protein	NA
2585070454	7.42092	-1.03069	0.83848	-1.22923	0.421917	none	2057921	2058328	-	GntR family transcriptional regulator	NA
2585070455	108.001	0.401068	0.383786	1.04503	0.503742	none	2058507	2060432	-	Phosphoglycerol transferase MdoB	NA
2585070456	27.5472	-1.36316	0.546072	-2.4963	0.0568391	none	2060565	2061185	+	PhoP regulatory network protein YrbL	NA
2585070457	28.4831	0.281201	0.475943	0.590829	0.728837	none	2061288	2062937	-	4-amino-4-deoxy-L-arabinose transferase	NA
2585070458	48.8588	-1.73903	0.559204	-3.10983	0.0138341	none	2063055	2064632	-	methyl-accepting chemotaxis sensory transducer	chemotaxis
2585070459	38.2085	-1.21875	0.533055	-2.28635	0.0879913	none	2064861	2065424	+	RNA polymerase sigma-70 factor, ECF subfamily	NA
2585070460	48.1626	-0.507226	0.441471	-1.14895	0.459764	none	2065421	2066443	+	FecR family protein	NA
2585070461	53.6243	0.047374	0.489724	0.0967361	0.960244	none	2066522	2068948	+	iron complex outermembrane recepter protein	NA
2585070462	37.8989	-1.71093	0.572065	-2.9908	0.0187779	none	2068945	2069868	-	hypothetical protein	NA
2585070463	33.7734	1.43409	0.521708	2.74884	0.0335245	none	2069908	2070690	-	surfeit locus 1 family protein	NA
2585070464	140.678	0.936074	0.405235	2.30996	0.0845593	none	2070687	2071097	-	cytochrome o ubiquinol oxidase operon protein cyoD	NA
2585070465	151.143	1.26207	0.413918	3.04909	0.0161935	none	2071094	2071729	-	cytochrome o ubiquinol oxidase subunit 3	NA
2585070466	510.586	1.17799	0.424464	2.77525	0.0318165	none	2071722	2073722	-	cytochrome o ubiquinol oxidase subunit 1	NA
2585070467	327.502	1.05534	0.410152	2.57304	0.0487965	none	2073766	2074926	-	cytochrome o ubiquinol oxidase subunit 2	NA
2585070468	139.184	-1.21631	0.433106	-2.80834	0.0293597	none	2074979	2076322	+	Sugar phosphate permease	NA
2585070469	21.581	-0.635634	0.523189	-1.21492	0.428302	none	2076444	2077502	+	AraC family transcriptional regulator, regulatory protein of adaptative response / methylated-DNA-[protein]-cysteine methyltransferase	NA
2585070470	34.4781	0.516383	0.445912	1.15804	0.455159	none	2077575	2078561	-	UDP-glucose 4-epimerase	NA
2585070471	77.0317	0.26036	0.398093	0.654017	0.695732	none	2078574	2079119	-	hypothetical protein	NA
2585070472	0.520991	0.118215	2.63393	0.0448815	NA	none	2079197	2079463	-	hypothetical protein	NA
2585070473	15.0317	0.192868	0.590394	0.326676	0.863272	none	2079685	2080230	-	major type 1 subunit fimbrin (pilin)	NA
2585070474	0.399391	-0.467753	2.86189	-0.163442	NA	none	2080614	2081429	-	Transposase InsO and inactivated derivatives	NA
2585070475	0.138895	-0.522723	4.08047	-0.128103	NA	none	2081426	2081752	-	Homeodomain-like domain-containing protein	NA
2585070476	39.5192	0.202503	0.492431	0.411231	0.822192	none	2081839	2083233	-	MFS transporter, SP family, galactose:H+ symporter	NA
2585070477	73.2883	-0.950769	0.407649	-2.33232	0.0809921	none	2083335	2084099	-	NAD(P)-dependent dehydrogenase, short-chain alcohol dehydrogenase family	NA
2585070478	200.283	-1.7305	0.405779	-4.26464	0.000352477	downregulated	2084261	2085064	+	DNA binding domain-containing protein, excisionase family	NA
2585070479	82.8445	-1.80727	0.417083	-4.33313	0.000272509	downregulated	2085034	2085459	-	Uncharacterized conserved protein PhnB, glyoxalase superfamily	NA
2585070480	631.827	-2.94967	0.581528	-5.07228	1.33e-05	downregulated	2085507	2086832	-	methyl-accepting chemotaxis sensory transducer with Pas/Pac sensor	chemotaxis
2585070481	18.6965	0.888482	0.680937	1.30479	0.386204	none	2086937	2089303	-	penicillin-binding protein 1C	NA
2585070482	104.275	-0.402714	0.374089	-1.07652	0.490489	none	2089389	2095400	-	hypothetical protein	NA
2585070483	89.5382	-1.3377	0.534022	-2.50496	0.0560785	none	2095669	2096811	+	PAS domain S-box-containing protein	NA
2585070484	51.1381	-1.12942	0.468785	-2.40924	0.0681811	none	2096930	2097346	+	Catechol 2,3-dioxygenase	NA
2585070485	34.39	-0.537745	0.482555	-1.11437	0.475416	none	2097390	2097866	-	protein of unknown function (DUF1851)	NA
2585070486	26.272	0.356103	0.480827	0.740606	0.655969	none	2097922	2099112	-	CubicO group peptidase, beta-lactamase class C family	NA
2585070487	5.52074	0.49872	0.817483	0.610068	0.718074	none	2099109	2100053	-	Uncharacterized membrane protein YbhN, UPF0104 family	NA
2585070488	50.5277	-0.188436	0.453285	-0.415713	0.819717	none	2100161	2100952	+	molybdate transport system regulatory protein	NA
2585070489	15.3382	0.240509	0.562637	0.427467	0.813043	none	2100942	2101607	-	molybdate transport system ATP-binding protein	NA
2585070490	3.44987	0.936476	1.05389	0.888589	NA	none	2101604	2102278	-	molybdate transport system permease protein	NA
2585070491	21.3815	-0.635267	0.560437	-1.13352	0.466132	none	2102285	2103031	-	molybdate transport system substrate-binding protein	NA
2585070492	55.7748	-0.345395	0.472612	-0.730823	0.662198	none	2103173	2105275	-	glycogen operon protein	NA
2585070493	4.67162	2.79458	1.25843	2.22069	NA	none	2105464	2105832	+	Protein of unknown function (DUF2946)	NA
2585070494	9.63236	1.21164	0.717198	1.68941	0.236699	none	2105878	2108172	+	iron complex outermembrane recepter protein	NA
2585070495	21.9459	-0.0866872	0.589392	-0.147079	0.941067	none	2108169	2110859	-	Serine/threonine protein kinase	NA
2585070496	1.70611	-4.01778	1.73452	-2.31636	NA	none	2110954	2111085	-	hypothetical protein	NA
2585070497	27.3978	0.133629	0.509529	0.262259	0.89074	none	2111305	2112507	-	PAS domain S-box-containing protein	NA
2585070498	85.0896	-0.976187	0.485716	-2.00979	0.144011	none	2112519	2113892	-	DNA-binding transcriptional response regulator, NtrC family, contains REC, AAA-type ATPase, and a Fis-type DNA-binding domains	NA
2585070499	48.1595	0.659276	0.499678	1.3194	0.381428	none	2113935	2116280	-	duplicated orphan permease	NA
2585070500	90.4836	-0.790778	0.487788	-1.62115	0.260509	none	2116277	2117041	-	putative ABC transport system ATP-binding protein	NA
2585070501	232.241	1.32721	0.414879	3.19902	0.0110435	none	2117351	2118160	+	hypothetical protein	NA
2585070502	176.322	0.371872	0.384037	0.968322	0.544162	none	2118217	2120703	+	PAS domain S-box-containing protein	NA
2585070503	81.2434	-0.0682696	0.388326	-0.175805	0.929163	none	2120857	2123034	+	beta-glucosidase	NA
2585070504	29.3468	-0.627159	0.514754	-1.21837	0.427386	none	2123075	2123851	+	3-hydroxybutyrate dehydrogenase	NA
2585070505	11.2294	0.253508	0.784608	0.323101	0.864221	none	2123986	2125725	+	alpha/beta hydrolase fold	NA
2585070506	4.32405	0.00583523	1.01016	0.00577655	NA	none	2125765	2127402	+	TAP-like protein	NA
2585070507	6.27955	0.196902	0.798449	0.246605	0.897127	none	2127419	2129068	+	alpha/beta hydrolase fold	NA
2585070508	29.4403	-1.79012	0.574982	-3.11335	0.0137244	none	2129083	2130270	-	phosphate-selective porin OprO and OprP	NA
2585070509	6.21763	0.0941846	0.809437	0.116358	0.952766	none	2130418	2131209	-	Glutamine cyclotransferase	NA
2585070510	504.452	-0.640242	0.528677	-1.21103	0.429009	none	2131366	2132778	-	glutamine synthetase	NA
2585070511	107.097	-0.146491	0.488889	-0.29964	0.873427	none	2133111	2134790	+	acid phosphatase	NA
2585070512	12.1945	1.61623	0.648433	2.49252	0.0571784	none	2134910	2136460	-	MFS transporter, DHA2 family, multidrug resistance protein	NA
2585070513	61.9212	1.75764	0.461614	3.8076	0.00171697	upregulated	2136464	2137954	-	membrane fusion protein, multidrug efflux system	NA
2585070514	26.2542	1.28624	0.659584	1.95007	0.160064	none	2137951	2139465	-	efflux transporter, outer membrane factor (OMF) lipoprotein, NodT family	NA
2585070515	64.8789	-0.528415	0.466222	-1.1334	0.466132	none	2139646	2140440	+	undecaprenyl-diphosphatase	NA
2585070516	849.531	-1.52314	0.565561	-2.69314	0.0379543	none	2140581	2141567	-	LysR family transcriptional regulator, regulator for bpeEF and oprC	NA
2585070517	62.2169	2.67522	0.479943	5.57403	1.31e-06	upregulated	2141764	2142972	+	membrane fusion protein, multidrug efflux system	NA
2585070518	217.163	2.95394	0.454623	6.49756	1.02e-08	upregulated	2142979	2146170	+	multidrug efflux pump	NA
2585070519	107.096	2.98739	0.468026	6.38296	2.03e-08	upregulated	2146174	2147607	+	outer membrane protein, multidrug efflux system	NA
2585070520	26.0207	3.00933	0.578591	5.20113	7.54e-06	upregulated	2147604	2148377	+	Short-chain dehydrogenase	NA
2585070521	10.6659	1.11178	0.656292	1.69403	0.235065	none	2148463	2149461	-	Predicted PurR-regulated permease PerM	NA
2585070522	19.9741	-0.508635	0.544827	-0.933573	0.560719	none	2149623	2149940	-	hypothetical protein	NA
2585070523	43.5571	-0.810587	0.482095	-1.68139	0.239055	none	2149943	2150425	-	Uncharacterized membrane protein YqjE	NA
2585070524	119.348	-1.02428	0.463896	-2.208	0.101567	none	2150452	2150841	-	Membrane-anchored ribosome-binding protein, inhibits growth in stationary phase, ElaB/YqjD/DUF883 family	NA
2585070525	33.2609	-1.17316	0.53608	-2.18841	0.104787	none	2151012	2151176	-	Protein of unknown function (DUF1328)	NA
2585070526	72.951	-0.330594	0.496855	-0.665373	0.689474	none	2151334	2151957	-	hypothetical protein	NA
2585070527	54.2005	-0.342804	0.478034	-0.717112	0.667312	none	2151980	2153071	-	Glucose/arabinose dehydrogenase, beta-propeller fold	NA
2585070528	31.7863	-0.0611916	0.521355	-0.11737	0.952617	none	2153095	2154096	-	hypothetical protein	NA
2585070529	32.4799	1.0508	0.476607	2.20476	0.102011	none	2154093	2154893	-	1-acyl-sn-glycerol-3-phosphate acyltransferase	NA
2585070530	12.8519	0.258413	0.670608	0.385341	0.835415	none	2154977	2155456	-	Lrp/AsnC family transcriptional regulator, leucine-responsive regulatory protein	NA
2585070531	742.028	0.324276	0.606904	0.534312	0.755447	none	2155592	2156479	+	Phenylalanine 4-hydroxylase	NA
2585070532	616.831	-2.79962	0.476489	-5.87551	3.15e-07	downregulated	2156549	2156797	+	hypothetical protein	NA
2585070533	13.5023	0.649616	0.593823	1.09396	0.483382	none	2157048	2157755	-	Lysophospholipase L1	NA
2585070534	25.5046	-0.37181	0.584139	-0.636509	0.705307	none	2157774	2158475	-	RES domain-containing protein	NA
2585070535	24.7749	-0.498462	0.731281	-0.681629	0.683084	none	2158472	2158873	-	Protein of unknown function (DUF2384)	NA
2585070536	152.785	0.0803014	0.374517	0.214413	0.913347	none	2158983	2160710	-	Uncharacterized conserved protein, DUF885 familyt	NA
2585070537	8.03823	-0.0259094	0.761424	-0.0340276	0.987647	none	2160773	2161477	-	Predicted DNA-binding transcriptional regulator YafY, contains an HTH and WYL domains	NA
2585070538	10.3038	0.0896063	0.676171	0.13252	0.946837	none	2161547	2162185	-	glutathione S-transferase	NA
2585070539	6.98577	0.672842	0.776897	0.866063	0.59395	none	2162182	2162439	-	hypothetical protein	NA
2585070540	21.4116	0.666938	0.521351	1.27925	0.398816	none	2162575	2163600	+	fructose-1,6-bisphosphatase I	NA
2585070541	13.6295	0.284663	0.590043	0.482445	0.783086	none	2163710	2164633	+	NTE family protein	NA
2585070542	41.7561	-1.75053	0.477236	-3.66806	0.00273081	downregulated	2164634	2165218	-	transcriptional regulator, TetR family	NA
2585070543	21.9168	-0.125837	0.51095	-0.24628	0.897127	none	2165383	2165937	+	glutathione peroxidase	NA
2585070544	51.2671	-1.18894	0.424426	-2.80129	0.0298669	none	2165958	2167262	-	Cytochrome c, mono- and diheme variants	NA
2585070545	103.924	-1.58793	0.462126	-3.43614	0.00561775	downregulated	2167259	2169532	-	isoquinoline 1-oxidoreductase, beta subunit	NA
2585070546	21.93	-2.11626	0.637965	-3.3172	0.00798434	downregulated	2169529	2170023	-	isoquinoline 1-oxidoreductase, alpha subunit	NA
2585070547	47.7892	-0.478985	0.477911	-1.00225	0.527324	none	2170236	2171195	-	Glycosyl hydrolases family 43	NA
2585070548	11.6249	-0.820644	0.641594	-1.27907	0.398816	none	2171337	2172326	+	Transcriptional regulator GlxA family, contains an amidase domain and an AraC-type DNA-binding HTH domain	NA
2585070549	9.59812	1.22387	0.706553	1.73217	0.221902	none	2172405	2173394	+	DJ-1/PfpI family protein	NA
2585070550	182.705	1.18711	0.612038	1.9396	0.162517	none	2173615	2175708	-	iron complex outermembrane recepter protein	NA
2585070551	152.825	0.659862	0.369599	1.78535	0.205136	none	2176751	2181352	-	RHS repeat-associated core domain-containing protein	NA
2585070552	43.3746	2.04444	0.547047	3.73723	0.00217675	upregulated	2181974	2184118	+	iron complex outermembrane recepter protein	NA
2585070553	5.25063	2.4797	1.07654	2.30339	0.0855776	none	2184121	2184429	+	hypothetical protein	NA
2585070554	15.6476	1.65157	0.782076	2.11178	0.120597	none	2184426	2185991	+	Uncharacterized iron-regulated membrane protein	NA
2585070555	6.7295	-0.0907072	0.748683	-0.121156	0.950711	none	2185988	2186254	+	Protein of unknown function (DUF3325)	NA
2585070556	30.3192	-0.285808	0.459784	-0.621614	0.713536	none	2186376	2187035	-	Metallopeptidase family M24	NA
2585070557	9.57609	1.45512	0.791499	1.83844	0.189465	none	2187114	2187926	-	alpha/beta hydrolase fold	NA
2585070558	9.35943	1.76218	0.927694	1.89953	0.171828	none	2187937	2188440	-	hypothetical protein	NA
2585070559	21.5683	0.157761	0.666279	0.236779	0.900794	none	2188606	2189322	+	two-component system, OmpR family, phosphate regulon response regulator OmpR	NA
2585070560	38.725	2.77048	0.514557	5.38421	3.16e-06	upregulated	2189319	2190647	+	two-component system, OmpR family, osmolarity sensor histidine kinase EnvZ	osmoprotection
2585070561	143.35	3.7964	0.446856	8.4958	1.22e-14	upregulated	2190672	2191790	-	2,4-dienoyl-CoA reductase	NA
2585070562	36.2963	-1.54948	0.464358	-3.33681	0.00754827	downregulated	2191883	2192287	+	transcriptional regulator, HxlR family	NA
[truncated: 2,205 more rows]
