# Supplementary material for: Transcriptional Profiles of a Foliar Fungal Endophyte (Pestalotiopsis, Ascomycota) and Its Bacterial Symbiont (Luteibacter, Gammaproteobacteria) Reveal Sulfur Exchange and Growth Regulation during Early Phases of Symbiotic Interaction
Source: mSystems. 2022 Mar 16;7(2):e00091-22. doi: 10.1128/msystems.00091-22 (PMC9040847; doi:10.1128/msystems.00091-22)
Supplement: TABLE S4 [file msystems.00091-22-st004.xlsx]

## Sheet: Sheet1
Gene_ID	Scaffold	start	end	strand	product	Ontology_term	Other_Annot	PFAM	InterPro	baseMean	log2FoldChange	lfcSE	stat	pvalue	padj
KJ359_000001	scaffold_1	1239	4103	-	hypothetical protein	GO:0005975 carbohydrate metabolic process; GO:0004553 hydrolase activity, hydrolyzing O-glycosyl compounds	EggNog:ENOG410Q1HU,COG:G,SECRETED:SignalP(1-21),CAZy:GH2	PF16355 DUF4982; PF00754 F5_F8_type_C; PF18565 Glyco_hydro2_C5; PF00703 Glyco_hydro_2; PF02837 Glyco_hydro_2_N	IPR013812 ; IPR013781 ; IPR000421 Coagulation factor 5/8 C-terminal domain; IPR032311 Domain of unknown function DUF4982; IPR008979 Galactose-binding-like domain superfamily; IPR006102 Glycoside hydrolase, family 2, immunoglobulin-like beta-sandwich; IPR006104 Glycosyl hydrolases family 2, sugar binding domain; IPR017853 Glycoside hydrolase superfamily	0	NA	NA	NA	NA	NA
KJ359_000002	scaffold_1	5311	6651	+	hypothetical protein	GO:0016491 oxidoreductase activity	EggNog:ENOG4113E00,COG:Q	PF00106 adh_short; PF13561 adh_short_C2; PF08659 KR	IPR002347 Short-chain dehydrogenase/reductase SDR; IPR016040 NAD(P)-binding domain; IPR020904 Short-chain dehydrogenase/reductase, conserved site	1.45495	-2.04227	1.87625	-1.08848	0.276381	NA
KJ359_000003	scaffold_1	7514	9198	+	hypothetical protein	NA	NA	NA	NA	0	NA	NA	NA	NA	NA
KJ359_000004	scaffold_1	9347	11008	-	hypothetical protein	GO:0055085 transmembrane transport; GO:0022891 ; GO:0022857 transmembrane transporter activity; GO:0005215 transporter activity; GO:0016020 membrane; GO:0016021 integral component of membrane	EggNog:ENOG410PHVM,COG:G,SECRETED:SignalP(1-18),TransMembrane:9 (n3-14c18/19o28-47i86-104o116-138i227-245o251-271i278-301o313-337i349-371o377-398i)	PF07690 MFS_1; PF00083 Sugar_tr	IPR003663 Sugar/inositol transporter; IPR005828 Major facilitator, sugar transporter-like; IPR005829 Sugar transporter, conserved site; IPR020846 Major facilitator superfamily domain	6.64683	-0.83815	0.920116	-0.910917	0.362339	0.613053
KJ359_000005	scaffold_1	12850	14124	+	hypothetical protein	GO:0016491 oxidoreductase activity; GO:0008270 zinc ion binding; GO:0055114 oxidation-reduction process	EggNog:ENOG4112NS6,COG:Q	PF08240 ADH_N; PF00107 ADH_zinc_N	IPR020843 Polyketide synthase, enoylreductase domain; IPR013149 Alcohol dehydrogenase, C-terminal; IPR016040 NAD(P)-binding domain; IPR013154 Alcohol dehydrogenase, N-terminal; IPR011032 GroES-like superfamily; IPR002328 Alcohol dehydrogenase, zinc-type, conserved site	2.63429	-1.04122	1.30367	-0.798687	0.424472	0.666671
KJ359_000006	scaffold_1	19456	20328	-	hypothetical protein	NA	EggNog:ENOG410QA4K,COG:S,MEROPS:MER0038141	PF01965 DJ-1_PfpI	IPR029062 Class I glutamine amidotransferase-like; IPR002818 DJ-1/PfpI; IPR017283 Protein/nucleic acid deglycase HchA	5.22778	-4.96808	1.44952	-3.4274	0.00060939	0.00697287
KJ359_000007	scaffold_1	21435	22007	+	hypothetical protein	NA	EggNog:ENOG410PWQZ		IPR021858 Fungal transcription factor	3.0424	1.17214	1.21275	0.966512	0.333788	0.58423
KJ359_000008	scaffold_1	22989	25037	-	hypothetical protein	GO:0055114 oxidation-reduction process; GO:0016491 oxidoreductase activity	EggNog:ENOG410PJH7,COG:Q	PF07992 Pyr_redox_2; PF13738 Pyr_redox_3	IPR023753 FAD/NAD(P)-binding domain	15.1556	0.246896	0.701901	0.351754	0.725023	0.8716
KJ359_000009	scaffold_1	26150	27366	-	hypothetical protein	GO:0055114 oxidation-reduction process; GO:0016491 oxidoreductase activity	EggNog:ENOG410PFT7,COG:C	PF00248 Aldo_ket_red	IPR020471 Aldo/keto reductase; IPR023210 NADP-dependent oxidoreductase domain; IPR018170 Aldo/keto reductase, conserved site	8.04789	-2.54276	0.846192	-3.00494	0.00265631	0.0215986
KJ359_000010	scaffold_1	28145	29453	+	hypothetical protein	GO:0055114 oxidation-reduction process; GO:0008152 metabolic process; GO:0016491 oxidoreductase activity	EggNog:ENOG410PJ5H,COG:S,SECRETED:SignalP(1-26)	PF01408 GFO_IDH_MocA; PF02894 GFO_IDH_MocA_C	IPR016040 NAD(P)-binding domain; IPR004104 Gfo/Idh/MocA-like oxidoreductase, C-terminal; IPR000683 Oxidoreductase, N-terminal	0	NA	NA	NA	NA	NA
KJ359_000011	scaffold_1	32018	32421	-	hypothetical protein	NA	SECRETED:SignalP(1-18)	NA	NA	0.940783	1.93287	2.12928	0.907754	0.364008	NA
KJ359_000012	scaffold_1	33969	35392	-	hypothetical protein	GO:0005515 protein binding	EggNog:ENOG410PNRR,COG:B	PF00856 SET	IPR001214 SET domain	0.203578	-1.22305	4.08047	-0.299732	0.764382	NA
KJ359_000013	scaffold_1	36562	37170	+	hypothetical protein	GO:0016846 carbon-sulfur lyase activity; GO:0008152 metabolic process	EggNog:ENOG410PNNS,COG:S	PF04828 GFA	IPR006913 CENP-V/GFA domain; IPR011057 Mss4-like superfamily	2.46232	-2.86639	1.66944	-1.71698	0.0859826	0.261224
KJ359_000014	scaffold_1	37732	39457	+	hypothetical protein	GO:0055085 transmembrane transport; GO:0016021 integral component of membrane	EggNog:ENOG410PMBP,COG:G,TransMembrane:14 (i32-64o70-89i101-119o125-146i158-182o188-208i229-246o258-278i298-322o334-355i367-385o391-415i427-448o507-524i)	PF07690 MFS_1	IPR011701 Major facilitator superfamily; IPR020846 Major facilitator superfamily domain	0	NA	NA	NA	NA	NA
KJ359_000015	scaffold_1	40508	41170	+	hypothetical protein	NA	NA	NA	NA	5.74599	-0.607731	0.904441	-0.671941	0.501621	0.727853
KJ359_000016	scaffold_1	41776	44150	-	hypothetical protein	GO:0005975 carbohydrate metabolic process; GO:0004553 hydrolase activity, hydrolyzing O-glycosyl compounds	EggNog:ENOG410PWH8,COG:G,CAZy:GH3	PF00933 Glyco_hydro_3; PF01915 Glyco_hydro_3_C; PF07691 PA14	IPR001764 Glycoside hydrolase, family 3, N-terminal; IPR002772 Glycoside hydrolase family 3 C-terminal domain; IPR011658 PA14 domain; IPR017853 Glycoside hydrolase superfamily	1.03888	-2.46388	2.08605	-1.18112	0.237554	NA
KJ359_000017	scaffold_1	45468	49192	+	hypothetical protein	NA	EggNog:ENOG4107DCJ,COG:G,CAZy:GH106	PF17132 Glyco_hydro_106; PF13385 Laminin_G_3	IPR008979 Galactose-binding-like domain superfamily; IPR033400 ; IPR000421 Coagulation factor 5/8 C-terminal domain; IPR013320 Concanavalin A-like lectin/glucanase domain superfamily	0.349242	-0.261278	3.75748	-0.0695354	0.944563	NA
KJ359_000018	scaffold_1	49840	51080	+	hypothetical protein	GO:0016829 lyase activity; GO:0042597 periplasmic space	EggNog:ENOG410PVR4		IPR008397 Alginate lyase domain; IPR008929 Chondroitin AC/alginate lyase	0.144999	0.700506	4.08047	0.171673	0.863695	NA
KJ359_000019	scaffold_1	51368	52960	-	hypothetical protein	NA	EggNog:ENOG410PVAP,COG:T,MEROPS:MER0033188,CAZy:CE10	PF00135 COesterase	IPR029058 Alpha/Beta hydrolase fold; IPR002018 Carboxylesterase, type B; IPR019826 Carboxylesterase type B, active site	0	NA	NA	NA	NA	NA
KJ359_000020	scaffold_1	54598	55189	+	hypothetical protein	NA	EggNog:ENOG4106NDM,COG:K	NA	NA	0.570205	1.16099	2.76881	0.41931	0.674989	NA
KJ359_000021	scaffold_1	56231	57810	+	hypothetical protein	GO:0020037 heme binding; GO:0004497 monooxygenase activity; GO:0016705 oxidoreductase activity, acting on paired donors, with incorporation or reduction of molecular oxygen; GO:0005506 iron ion binding; GO:0055114 oxidation-reduction process	EggNog:ENOG410PM6N,COG:Q,TransMembrane:1 (o15-36i)	PF00067 p450	IPR002403 Cytochrome P450, E-class, group IV; IPR001128 Cytochrome P450	0.890941	-2.2025	2.47037	-0.891567	0.372625	NA
KJ359_000022	scaffold_1	58320	59460	+	hypothetical protein	NA	EggNog:ENOG410Q1CF		IPR029063 S-adenosyl-L-methionine-dependent methyltransferase	7.07851	-5.41277	1.6831	-3.21595	0.00130011	0.0127272
KJ359_000024	scaffold_1	72779	73902	+	hypothetical protein	NA	EggNog:ENOG410PNET,COG:Q	PF00106 adh_short; PF08659 KR	IPR002347 Short-chain dehydrogenase/reductase SDR; IPR016040 NAD(P)-binding domain	400.794	-0.278896	0.736646	-0.378602	0.704983	0.858276
KJ359_000025	scaffold_1	74983	75540	+	hypothetical protein	NA	SECRETED:SignalP(1-19)	NA	NA	2.72242	0.0270039	1.40504	0.0192193	0.984666	0.993648
KJ359_000026	scaffold_1	76109	77562	-	hypothetical protein	NA	EggNog:ENOG410Q71J,TransMembrane:4 (i21-46o66-93i173-197o209-228i)	PF01529 DHHC	IPR001594 Palmitoyltransferase, DHHC domain	0.694837	2.81209	3.51782	0.799384	0.424068	NA
KJ359_000027	scaffold_1	82998	85004	+	Laccase-1	GO:0005507 copper ion binding; GO:0016491 oxidoreductase activity; GO:0055114 oxidation-reduction process	EggNog:ENOG410Q5PZ,COG:Q,SECRETED:SignalP(1-22),CAZy:AA1_3,CAZy:AA1_1,CAZy:AA1_2	PF00394 Cu-oxidase; PF07731 Cu-oxidase_2; PF07732 Cu-oxidase_3	IPR011707 Multicopper oxidase, type 3; IPR008972 Cupredoxin; IPR011706 Multicopper oxidase, type 2; IPR001117 Multicopper oxidase, type 1; IPR033138 Multicopper oxidases, conserved site; IPR002355 Multicopper oxidase, copper-binding site	5.39174	-0.00220289	1.0901	-0.00202083	0.998388	0.999314
KJ359_000028	scaffold_1	85353	86791	-	Sir2 histone deacetylase Hst2	GO:0070403 NAD+ binding	EggNog:ENOG410PFFE,COG:B,COG:K	PF02146 SIR2	IPR026591 Sirtuin, catalytic core small domain superfamily; IPR029035 DHS-like NAD/FAD-binding domain superfamily; IPR003000 Sirtuin family; IPR026590 Sirtuin family, catalytic core domain	226.898	0.343734	0.412415	0.833468	0.404581	0.649523
KJ359_000029	scaffold_1	87722	90295	-	hypothetical protein	NA	EggNog:ENOG410PF8B,COG:G,COG:O	PF09118 DUF1929; PF07250 Glyoxal_oxid_N; PF01822 WSC	IPR002889 Carbohydrate-binding WSC; IPR015916 ; IPR009880 Glyoxal oxidase, N-terminal; IPR013783 Immunoglobulin-like fold; IPR015202 Galactose oxidase-like, Early set domain; IPR014756 Immunoglobulin E-set; IPR011043 Galactose oxidase/kelch, beta-propeller	5062.1	1.40468	0.380529	3.69138	0.000223044	0.00310001
KJ359_000030	scaffold_1	90629	90938	-	hypothetical protein	NA	EggNog:ENOG410PF8B,COG:G,COG:O	PF01822 WSC	IPR002889 Carbohydrate-binding WSC	448.092	1.73123	0.421014	4.11205	3.92159e-05	0.000729976
KJ359_000031	scaffold_1	93253	94995	+	hypothetical protein	NA	EggNog:ENOG410PWQT,COG:S	NA	NA	40.5737	0.486865	0.434582	1.12031	0.262584	0.511334
KJ359_000032	scaffold_1	97276	98055	+	hypothetical protein	NA	TransMembrane:1 (i68-91o)	NA	NA	381.712	0.364615	0.433692	0.840724	0.400503	0.646468
KJ359_000033	scaffold_1	98392	98739	-	hypothetical protein	NA	NA	NA	NA	31.2976	-1.52098	0.538158	-2.82627	0.00470931	0.0335542
KJ359_000034	scaffold_1	100357	100953	+	hypothetical protein	GO:0004872 ; GO:0016020 membrane	EggNog:ENOG410PSK8,COG:K	PF04664 OGFr_N	IPR006757 Opioid growth factor receptor (OGFr) conserved domain	13.1792	-1.76069	0.638807	-2.75621	0.00584753	0.0392496
KJ359_000035	scaffold_1	102311	103370	+	hypothetical protein	GO:0055114 oxidation-reduction process; GO:0016491 oxidoreductase activity	EggNog:ENOG410PM5C,COG:C	PF00248 Aldo_ket_red	IPR020471 Aldo/keto reductase; IPR023210 NADP-dependent oxidoreductase domain; IPR018170 Aldo/keto reductase, conserved site	7.21287	-0.80948	0.924532	-0.875556	0.381271	0.629762
KJ359_000036	scaffold_1	103865	105189	+	hypothetical protein	GO:0015297 antiporter activity; GO:0015103 inorganic anion transmembrane transporter activity; GO:0016020 membrane; GO:0016021 integral component of membrane	EggNog:ENOG410PIA4,COG:P,TransMembrane:9 (o50-68i80-99o119-138i159-186o198-222i234-256o276-294i306-325o331-352i)		IPR002657 Bile acid:sodium symporter/arsenical resistance protein Acr3; IPR004706 Arsenical-resistance protein Acr3	15.9826	-0.811819	0.76675	-1.05878	0.2897	0.54092
KJ359_000037	scaffold_1	105267	106022	-	hypothetical protein	NA	EggNog:ENOG410PSI1	NA	NA	3.8405	-0.00067092	1.08095	-0.000620677	0.999505	0.999793
KJ359_000038	scaffold_1	106653	109609	-	hypothetical protein	NA	EggNog:ENOG410PK3E,COG:S,TransMembrane:7 (i253-272o292-317i682-709o721-742i763-785o816-839i846-866o),CAZy:GT2_Glyco_trans_2_3	PF00535 Glycos_transf_2; PF13632 Glyco_trans_2_3	IPR029044 Nucleotide-diphospho-sugar transferases; IPR001173 Glycosyltransferase 2-like	2567.41	-0.997429	0.46086	-2.16428	0.030443	0.128158
KJ359_000039	scaffold_1	114734	116175	-	hypothetical protein	GO:0005975 carbohydrate metabolic process; GO:0004553 hydrolase activity, hydrolyzing O-glycosyl compounds	EggNog:ENOG410PGR3,COG:G,TransMembrane:1 (i93-114o),CAZy:GH16	PF00722 Glyco_hydro_16	IPR000757 Glycoside hydrolase family 16; IPR013320 Concanavalin A-like lectin/glucanase domain superfamily	3591.26	-1.12721	0.520858	-2.16414	0.0304536	0.128158
KJ359_000040	scaffold_1	121284	122631	+	hypothetical protein	NA	EggNog:ENOG410Q0AU,COG:M,SECRETED:SignalP(1-22),TransMembrane:1 (n5-15c22/23o408-428i)	PF02469 Fasciclin	IPR000782 FAS1 domain	1.96521	-3.52865	1.90457	-1.85273	0.0639215	NA
KJ359_000041	scaffold_1	126714	127804	-	hypothetical protein	GO:0003676 nucleic acid binding; GO:0000166 nucleotide binding	EggNog:ENOG410PRD5,COG:A	PF00076 RRM_1	IPR000504 RNA recognition motif domain; IPR012677 Nucleotide-binding alpha-beta plait domain superfamily; IPR034201 RNPS1, RNA recognition motif	17.2555	-0.201625	0.605849	-0.332798	0.739287	0.881227
KJ359_000042	scaffold_1	128332	130761	-	hypothetical protein	NA	EggNog:ENOG410PJFW,COG:D,TransMembrane:8 (i200-224o230-247i300-321o341-358i385-405o521-540i571-593o613-638i)	PF04547 Anoctamin	IPR007632 Anoctamin; IPR030142	296.978	-0.050622	0.403947	-0.125318	0.900272	0.958965
KJ359_000043	scaffold_1	131439	133828	-	hypothetical protein	GO:0006810 transport; GO:0055085 transmembrane transport; GO:0071918 urea transmembrane transport; GO:0005215 transporter activity; GO:0015204 urea transmembrane transporter activity; GO:0016020 membrane; GO:0016021 integral component of membrane	EggNog:ENOG410PH3R,COG:E,TransMembrane:15 (o12-34i55-76o88-108i129-151o163-182i194-212o253-274i286-314o334-362i395-420o426-447i454-474o494-520i574-593o605-627i)	PF00474 SSF	IPR001734 Sodium/solute symporter; IPR031155 Urea active transporter	25.2405	-0.345001	0.646433	-0.5337	0.593549	0.791702
KJ359_000045	scaffold_1	135924	137042	-	hypothetical protein	GO:0003824 catalytic activity	EggNog:ENOG410PGQV,COG:S,CAZy:GH105	PF07470 Glyco_hydro_88	IPR012341 Six-hairpin glycosidase-like superfamily; IPR010905 Glycosyl hydrolase, family 88; IPR008928 Six-hairpin glycosidase superfamily	11.4506	-1.06319	1.0217	-1.04061	0.298057	0.550486
KJ359_000046	scaffold_1	138558	140237	+	hypothetical protein	GO:0055085 transmembrane transport; GO:0016021 integral component of membrane	EggNog:ENOG410QDJA,COG:G,TransMembrane:12 (i85-110o122-140i152-170o182-202i214-233o245-265i314-338o350-370i377-397o409-429i441-462o468-490i)	PF07690 MFS_1	IPR011701 Major facilitator superfamily; IPR020846 Major facilitator superfamily domain	10.042	-0.419648	1.05546	-0.397597	0.690927	0.852936
KJ359_000047	scaffold_1	140564	141436	-	hypothetical protein	NA	EggNog:ENOG410PN3F,COG:S,TransMembrane:5 (o98-116i128-153o173-191i233-250o256-277i)	PF06912 DUF1275	IPR010699 Protein of unknown function DUF1275	35.279	0.563983	0.554272	1.01752	0.308907	0.561613
KJ359_000048	scaffold_1	143384	144826	-	RNA polymerase II transcription factor B 52 kDa subunit	GO:0006289 nucleotide-excision repair; GO:0004003 ; GO:0005634 nucleus; GO:0000439 transcription factor TFIIH core complex	EggNog:ENOG410PI3C,COG:K,COG:L,BUSCO:EOG09261QR8	PF03849 Tfb2; PF18307 Tfb2_C	IPR004598 Transcription factor TFIIH subunit p52/Tfb2	59.4425	-0.611483	0.396678	-1.54151	0.123192	0.327591
KJ359_000049	scaffold_1	145555	146775	-	hypothetical protein	NA	EggNog:ENOG410PGNZ,COG:S	NA	NA	3.61986	-1.32038	1.10039	-1.19992	0.230172	0.472864
KJ359_000050	scaffold_1	147602	148520	-	hypothetical protein	GO:0046872 metal ion binding	NA		IPR007087	0.203578	-1.22305	4.08047	-0.299732	0.764382	NA
KJ359_000051	scaffold_1	150226	151826	+	hypothetical protein	GO:0008496 mannan endo-1,6-alpha-mannosidase activity; GO:0003824 catalytic activity; GO:0016052 carbohydrate catabolic process	EggNog:ENOG410PM4E,COG:G,SECRETED:SignalP(1-20),TransMembrane:1 (n4-15c20/21o431-452i),CAZy:GH76	PF03663 Glyco_hydro_76	IPR014480 Mannan endo-1,6-alpha-mannosidase; IPR005198 Glycoside hydrolase, family 76; IPR008928 Six-hairpin glycosidase superfamily	115.428	1.97076	0.681276	2.89275	0.00381882	0.0284542
KJ359_000052	scaffold_1	151939	152607	-	hypothetical protein	GO:0008270 zinc ion binding; GO:0003824 catalytic activity	EggNog:ENOG410PIRH,COG:F,COG:J	PF00383 dCMP_cyt_deam_1	IPR002125 Cytidine and deoxycytidylate deaminase domain; IPR016193 Cytidine deaminase-like	420.937	-1.46064	0.380688	-3.83685	0.00012462	0.00192451
KJ359_000053	scaffold_1	153072	153341	-	hypothetical protein	NA	EggNog:ENOG410PJYH,COG:C	NA	NA	349.865	-2.11644	0.422114	-5.01391	5.33354e-07	1.85323e-05
KJ359_000054	scaffold_1	155087	156659	+	hypothetical protein	NA	EggNog:ENOG410PWC5,COG:S,SECRETED:SignalP(1-17)	PF09362 DUF1996	IPR018535 Domain of unknown function DUF1996	3.75402	-3.57516	1.63436	-2.18751	0.0287056	0.123105
KJ359_000055	scaffold_1	156724	157989	-	hypothetical protein	NA	EggNog:ENOG410PIPP,COG:G,SECRETED:SignalP(1-18),CAZy:PL1_4,CAZy:PL1	PF00544 Pectate_lyase_4	IPR002022 Pectate lyase; IPR012334 Pectin lyase fold; IPR011050 Pectin lyase fold/virulence factor	26.3691	-2.20401	0.687537	-3.20566	0.00134753	0.0130303
KJ359_000056	scaffold_1	162481	165918	+	hypothetical protein	NA	EggNog:ENOG4105RBG,COG:Q,SECRETED:SignalP(1-18)	NA	NA	8.48118	0.105705	0.856364	0.123435	0.901763	0.959307
KJ359_000057	scaffold_1	166371	167833	-	hypothetical protein	GO:0008270 zinc ion binding; GO:0003677 DNA binding; GO:0006351 transcription, DNA-templated; GO:0005634 nucleus	EggNog:ENOG410PIUC,COG:K		IPR007219 Transcription factor domain, fungi	4.3984	1.42581	1.09936	1.29695	0.194649	0.430973
KJ359_000058	scaffold_1	169503	170756	+	hypothetical protein	GO:0055114 oxidation-reduction process; GO:0016491 oxidoreductase activity; GO:0071949 FAD binding	EggNog:ENOG410PJVZ,COG:C,COG:H,SECRETED:SignalP(1-16)	PF01494 FAD_binding_3	IPR023753 FAD/NAD(P)-binding domain; IPR002938 FAD-binding domain	18.3531	2.19789	0.816661	2.69131	0.00711723	0.0456347
KJ359_000059	scaffold_1	170946	172184	-	glycylpeptide N-tetradecanoyltransferase	GO:0009228 thiamine biosynthetic process	EggNog:ENOG410PFME,COG:P	PF09084 NMT1	IPR015168 SsuA/THI5-like; IPR027939 NMT1/THI5 family	15711.3	2.10917	0.543979	3.87731	0.000105619	0.00167832
KJ359_000060	scaffold_1	175014	176198	+	hypothetical protein	GO:0004222 metalloendopeptidase activity; GO:0008237 metallopeptidase activity; GO:0006508 proteolysis	EggNog:ENOG410PK8G,COG:O,SECRETED:SignalP(1-17),MEROPS:MER0001399	PF14521 Aspzincin_M35; PF02102 Peptidase_M35	IPR001384 Peptidase M35, deuterolysin; IPR029463 Lysine-specific metallo-endopeptidase; IPR024079 Metallopeptidase, catalytic domain superfamily	3.94889	-1.4435	1.16425	-1.23985	0.21503	0.455311
KJ359_000061	scaffold_1	176943	178094	-	Polygalacturonase 1	GO:0004650 polygalacturonase activity; GO:0005975 carbohydrate metabolic process	EggNog:ENOG410PFRD,COG:G,SECRETED:SignalP(1-21),CAZy:GH28	PF00295 Glyco_hydro_28	IPR006626 Parallel beta-helix repeat; IPR012334 Pectin lyase fold; IPR000743 Glycoside hydrolase, family 28; IPR011050 Pectin lyase fold/virulence factor	1.45887	-0.0443344	1.85228	-0.0239351	0.980904	NA
KJ359_000062	scaffold_1	179879	180895	+	hypothetical protein	NA	EggNog:ENOG410PH53,COG:A		IPR002999 Tudor domain	75.2968	-0.56879	0.353459	-1.60921	0.10757	0.299736
KJ359_000063	scaffold_1	181317	181871	-	hypothetical protein	GO:0005524 ATP binding	EggNog:ENOG410PJTC,COG:D	PF10609 ParA	IPR033756 Flagellum site-determining protein YlxH/ Fe-S cluster assembling factor NBP35; IPR027417 P-loop containing nucleoside triphosphate hydrolase; IPR000808 Mrp, conserved site; IPR019591 Mrp/NBP35 ATP-binding protein	9.75329	-0.829958	0.785204	-1.057	0.290513	0.54164
KJ359_000064	scaffold_1	182921	184702	+	rRNA-processing protein bfr2	GO:0005634 nucleus	EggNog:ENOG410PKUD,COG:K,BUSCO:EOG09262WSH	PF13339 AATF-Che1; PF08164 TRAUB	IPR025160 AATF leucine zipper-containing domain; IPR012617 Apoptosis-antagonizing transcription factor, C-terminal	39.8898	-0.512161	0.570819	-0.897238	0.369592	0.619648
KJ359_000065	scaffold_1	186647	189697	+	hypothetical protein	NA	EggNog:ENOG410JPI7	NA	NA	21.1953	-1.37085	0.617427	-2.22027	0.0264005	0.11656
KJ359_000066	scaffold_1	191662	195337	+	hypothetical protein	NA	EggNog:ENOG410PQ4N	NA	NA	19.0305	0.30989	0.864363	0.358518	0.719956	0.867584
KJ359_000067	scaffold_1	195863	197489	-	hypothetical protein	NA	EggNog:ENOG410PJXP,COG:S	PF09073 BUD22	IPR015158 Bud22 domain	24.7284	0.118617	0.598018	0.198349	0.842772	0.93215
KJ359_000068	scaffold_1	198408	199466	+	hypothetical protein	GO:0016491 oxidoreductase activity	EggNog:ENOG410PNIC,COG:Q	PF00106 adh_short; PF13561 adh_short_C2; PF08659 KR	IPR002347 Short-chain dehydrogenase/reductase SDR; IPR016040 NAD(P)-binding domain; IPR020904 Short-chain dehydrogenase/reductase, conserved site	22.3862	0.0322815	0.647756	0.049836	0.960253	0.984566
KJ359_000069	scaffold_1	203657	204722	+	Putative mitochondrial 2-oxoglutarate/malate carrier protein	GO:0055085 transmembrane transport	EggNog:ENOG410PGEZ,COG:C,TransMembrane:2 (o247-267i310-330o)	PF00153 Mito_carr	IPR002067 Mitochondrial carrier protein; IPR018108 Mitochondrial substrate/solute carrier; IPR023395 Mitochondrial carrier domain superfamily	500.816	-0.647095	0.313504	-2.06407	0.0390108	0.152418
KJ359_000070	scaffold_1	205004	206083	-	hypothetical protein	NA	EggNog:ENOG410PMNQ,TransMembrane:2 (i229-252o258-276i)	NA	NA	52.1345	0.266667	0.445665	0.598357	0.549602	0.761841
KJ359_000071	scaffold_1	206868	208397	+	hypothetical protein	GO:0020037 heme binding; GO:0016705 oxidoreductase activity, acting on paired donors, with incorporation or reduction of molecular oxygen; GO:0005506 iron ion binding; GO:0055114 oxidation-reduction process	EggNog:ENOG410PJRV,COG:Q,TransMembrane:1 (o6-24i)	PF00067 p450	IPR001128 Cytochrome P450; IPR002401 Cytochrome P450, E-class, group I; IPR017972 Cytochrome P450, conserved site	26.0693	-1.22895	0.644268	-1.90751	0.0564548	0.197943
KJ359_000072	scaffold_1	210199	210753	+	hypothetical protein	NA	NA	NA	NA	0.138967	0.700506	4.08047	0.171673	0.863695	NA
KJ359_000073	scaffold_1	211442	213361	-	hypothetical protein	NA	EggNog:ENOG410PXUA,COG:S	PF12224 Amidoligase_2	IPR022025 Putative amidoligase enzyme	0.277935	1.49707	4.04728	0.369896	0.71146	NA
KJ359_000074	scaffold_1	213842	214724	-	hypothetical protein	NA	EggNog:ENOG410PHGC,COG:G	PF17851 GH43_C2	IPR013320 Concanavalin A-like lectin/glucanase domain superfamily	0.626512	1.14596	2.69432	0.425326	0.670599	NA
KJ359_000075	scaffold_1	216623	218040	-	hypothetical protein	GO:0055085 transmembrane transport	EggNog:ENOG410PGWQ,COG:C,BUSCO:EOG09263A5D,TransMembrane:1 (o275-293i)	PF00153 Mito_carr	IPR002067 Mitochondrial carrier protein; IPR018108 Mitochondrial substrate/solute carrier; IPR023395 Mitochondrial carrier domain superfamily	284.761	0.0809979	0.35266	0.229677	0.818343	0.920912
KJ359_000076	scaffold_1	219949	224803	+	hypothetical protein	GO:0005515 protein binding	EggNog:ENOG410PFWD,COG:D,COG:Z,BUSCO:EOG092603SM	PF13637 Ank_4; PF00651 BTB; PF00415 RCC1; PF13540 RCC1_2	IPR002110 Ankyrin repeat; IPR000210 BTB/POZ domain; IPR009091 Regulator of chromosome condensation 1/beta-lactamase-inhibitor protein II; IPR020683 Ankyrin repeat-containing domain; IPR000408 Regulator of chromosome condensation, RCC1; IPR011333 SKP1/BTB/POZ domain superfamily	149.477	0.287632	0.316981	0.90741	0.36419	0.614788
KJ359_000077	scaffold_1	225478	228921	-	hypothetical protein	GO:0004842 ubiquitin-protein transferase activity; GO:0005515 protein binding	EggNog:ENOG410PFFK,COG:O	PF00632 HECT	IPR000569 HECT domain; IPR000048 IQ motif, EF-hand binding site	425.19	-1.00753	0.480252	-2.09792	0.0359126	0.144037
KJ359_000078	scaffold_1	232023	234370	+	Protein phosphatase PP2A regulatory subunit B	GO:0003676 nucleic acid binding; GO:0003723 RNA binding; GO:0000166 nucleotide binding	EggNog:ENOG410PFWK,COG:A	PF00658 PABP; PF00076 RRM_1; PF13893 RRM_5	IPR003954 RNA recognition motif domain, eukaryote; IPR000504 RNA recognition motif domain; IPR002004 Polyadenylate-binding protein/Hyperplastic disc protein; IPR012677 Nucleotide-binding alpha-beta plait domain superfamily; IPR006515 Polyadenylate binding protein, human types 1, 2, 3, 4	182.083	0.527326	0.306291	1.72165	0.0851327	0.259708
KJ359_000079	scaffold_1	236172	238153	-	hypothetical protein	NA	EggNog:ENOG410PMPR,COG:S,TransMembrane:1 (i258-279o)	NA	NA	154.483	-0.234199	0.333428	-0.702397	0.482431	0.711397
KJ359_000080	scaffold_1	241380	243636	-	hypothetical protein	GO:0006950 response to stress	EggNog:ENOG410PFZ0,COG:T		IPR006015 Universal stress protein A family; IPR014729 Rossmann-like alpha/beta/alpha sandwich fold; IPR006016 UspA	195.663	-0.092997	0.390734	-0.238006	0.811877	0.917399
KJ359_000081	scaffold_1	246084	248000	-	hypothetical protein	NA	EggNog:ENOG410PHV8,COG:F,BUSCO:EOG09264881	PF01417 ENTH	IPR003903 Ubiquitin interacting motif; IPR013809 ENTH domain; IPR008942 ENTH/VHS	463.423	0.444453	0.319735	1.39006	0.164509	0.391538
KJ359_000082	scaffold_1	250250	254144	-	hypothetical protein	GO:0005515 protein binding; GO:0008270 zinc ion binding; GO:0016747 transferase activity, transferring acyl groups other than amino-acyl groups; GO:0006355 regulation of transcription, DNA-templated	EggNog:ENOG410PIDK,COG:B	PF01853 MOZ_SAS; PF17772 zf-MYST	IPR001965 Zinc finger, PHD-type; IPR016181 Acyl-CoA N-acyltransferase; IPR002717 Histone acetyltransferase domain, MYST-type; IPR013083 Zinc finger, RING/FYVE/PHD-type; IPR019787 Zinc finger, PHD-finger; IPR011011 Zinc finger, FYVE/PHD-type	50.1809	0.760727	0.536336	1.41838	0.156081	0.379073
KJ359_000083	scaffold_1	254680	255472	+	hypothetical protein	NA	EggNog:ENOG410PRN1,COG:S,TransMembrane:1 (o21-41i)	PF15879 MWFE	IPR017384 NADH dehydrogenase [ubiquinone] (complex I), alpha subcomplex subunit 1	206.257	-0.869932	0.417859	-2.08188	0.0373536	0.14777
KJ359_000084	scaffold_1	255687	256904	-	nucleotidyltransferase	GO:0000049 tRNA binding; GO:0002098 tRNA wobble uridine modification; GO:0034227 tRNA thio-modification	EggNog:ENOG410PFE0,COG:D,BUSCO:EOG09262IZ6	PF01171 ATP_bind_3; PF16503 zn-ribbon_14	IPR011063 tRNA(Ile)-lysidine/2-thiocytidine synthase, N-terminal; IPR032442 Cytoplasmic tRNA 2-thiolation protein 1, C-terminal; IPR014729 Rossmann-like alpha/beta/alpha sandwich fold; IPR000541 Cytoplasmic tRNA 2-thiolation protein 1; IPR020554 Uncharacterised protein family UPF0021, conserved site	58.8177	0.128838	0.400734	0.321505	0.747828	0.886541
KJ359_000085	scaffold_1	257311	258417	+	60S ribosomal protein L8B	GO:0042254 ribosome biogenesis; GO:0030529	EggNog:ENOG410PHEE,COG:J	PF01248 Ribosomal_L7Ae	IPR001921 Ribosomal protein L7A/L8; IPR018492 Ribosomal protein L7Ae/L8/Nhp2 family; IPR029064 50S ribosomal protein L30e-like; IPR004038 Ribosomal protein L7Ae/L30e/S12e/Gadd45; IPR004037 Ribosomal protein L7Ae conserved site	599.921	0.392948	0.336828	1.16661	0.243366	0.488045
KJ359_000086	scaffold_1	260220	261337	+	hypothetical protein	GO:0008270 zinc ion binding; GO:0004089 carbonate dehydratase activity; GO:0015976 carbon utilization	EggNog:ENOG410PNV3,COG:P	PF00484 Pro_CA	IPR001765 Carbonic anhydrase; IPR015892 Carbonic anhydrase, prokaryotic-like, conserved site	26.117	-0.487066	0.754899	-0.645207	0.518793	0.740301
KJ359_000087	scaffold_1	262398	263943	+	hypothetical protein	NA	EggNog:ENOG410PFQN,COG:E		IPR016040 NAD(P)-binding domain; IPR023401 Ornithine cyclodeaminase, N-terminal; IPR003462 Ornithine cyclodeaminase/mu-crystallin	80.431	0.440609	0.435321	1.01215	0.311467	0.563705
KJ359_000088	scaffold_1	264156	268009	-	3-ketoacyl-CoA thiolase with broad chain length specificity	GO:0020037 heme binding; GO:0004497 monooxygenase activity; GO:0016705 oxidoreductase activity, acting on paired donors, with incorporation or reduction of molecular oxygen; GO:0005506 iron ion binding; GO:0003824 catalytic activity; GO:0016747 transferase activity, transferring acyl groups other than amino-acyl groups; GO:0055114 oxidation-reduction process; GO:0008152 metabolic process	EggNog:ENOG410PFKZ,COG:I,TransMembrane:2 (o6-26i299-320o)	PF02803 Thiolase_C; PF00108 Thiolase_N	IPR002403 Cytochrome P450, E-class, group IV; IPR016039 Thiolase-like; IPR020616 Thiolase, N-terminal; IPR020617 Thiolase, C-terminal; IPR001128 Cytochrome P450; IPR002155 Thiolase; IPR017972 Cytochrome P450, conserved site; IPR020613 Thiolase, conserved site; IPR020610 Thiolase, active site	210.013	-0.680496	0.466044	-1.46016	0.144247	0.360844
KJ359_000089	scaffold_1	269485	269685	+	hypothetical protein	NA	NA	NA	NA	35.4804	1.99911	0.628057	3.183	0.00145756	0.0137873
KJ359_000090	scaffold_1	270450	271395	-	hypothetical protein	GO:0006412 translation	EggNog:ENOG410PG3E,COG:J,BUSCO:EOG09264R1U	PF00177 Ribosomal_S7	IPR023798 Ribosomal protein S7 domain; IPR000235 Ribosomal protein S5/S7	153.572	-0.142548	0.330359	-0.431494	0.666109	0.837982
KJ359_000091	scaffold_1	272264	273049	+	Peroxisomal membrane protein PMP27	GO:0016559 peroxisome fission; GO:0005779 integral component of peroxisomal membrane	EggNog:ENOG410PJZK,COG:U,BUSCO:EOG0926436T,TransMembrane:1 (o139-158i)	PF05648 PEX11	IPR008733 Peroxisomal biogenesis factor 11	191.236	-0.783099	0.291945	-2.68235	0.00731062	0.0465522
KJ359_000092	scaffold_1	275471	277344	+	hypothetical protein	GO:0055085 transmembrane transport; GO:0022857 transmembrane transporter activity; GO:0016021 integral component of membrane	EggNog:ENOG410PGCE,COG:P,TransMembrane:10 (i80-99o105-127i175-198o210-232i253-279o299-318i330-351o357-374i395-419o431-451i)	PF07690 MFS_1	IPR005828 Major facilitator, sugar transporter-like; IPR020846 Major facilitator superfamily domain	636.122	-0.76759	0.353617	-2.17068	0.0299552	0.126938
KJ359_000093	scaffold_1	277965	280189	-	ATPase with role in protein import into the ER	NA	EggNog:ENOG410PH5U,COG:O,SECRETED:SignalP(1-35)	PF00012 HSP70; PF06723 MreB_Mbl	IPR013126 Heat shock protein 70 family; IPR029047 Heat shock protein 70kD, peptide-binding domain superfamily; IPR029048 Heat shock protein 70kD, C-terminal domain superfamily; IPR018181 Heat shock protein 70, conserved site	3107.22	-0.467426	0.527874	-0.885487	0.375894	0.624907
KJ359_000094	scaffold_1	282219	284945	-	Hsp70 suppressor, GTPase facilitates ribosomal subunit dissociation	GO:0003924 GTPase activity; GO:0005525 GTP binding	EggNog:ENOG410PF8R,COG:J	PF00009 GTP_EFTU; PF03144 GTP_EFTU_D2; PF03143 GTP_EFTU_D3; PF08938 HBS1_N	IPR000795 Translational (tr)-type GTP-binding domain; IPR004160 Translation elongation factor EFTu/EF1A, C-terminal; IPR004161 Translation elongation factor EFTu-like, domain 2; IPR015033 HBS1-like protein, N-terminal; IPR005225 Small GTP-binding protein domain; IPR027417 P-loop containing nucleoside triphosphate hydrolase; IPR031157 Tr-type G domain, conserved site; IPR009001 Translation elongat…	187.108	0.488978	0.489061	0.999831	0.317392	0.569449
KJ359_000095	scaffold_1	286699	287154	-	Calcium-binding component of the spindle pole body (SPB) half-bridge	GO:0005509 calcium ion binding	EggNog:ENOG410PR43,COG:D,COG:Z	PF13499 EF-hand_7	IPR002048 EF-hand domain; IPR011992 EF-hand domain pair	7.64946	-1.16643	0.802607	-1.4533	0.146139	0.364483
KJ359_000096	scaffold_1	289493	295761	+	hypothetical protein	GO:0006810 transport; GO:0005643 nuclear pore	EggNog:ENOG410PFHY,COG:U,COG:Y,MEROPS:MER0020214	PF04096 Nucleoporin2; PF13634 Nucleoporin_FG; PF12110 Nup96	IPR007230 Peptidase S59, nucleoporin; IPR025574 Nucleoporin FG repeat; IPR021967 Nuclear protein 96	339.437	0.930012	0.410051	2.26804	0.0233268	0.106994
KJ359_000097	scaffold_1	296383	298302	-	T-complex protein 1 subunit epsilon	GO:0005524 ATP binding; GO:0051082 unfolded protein binding; GO:0006457 protein folding	EggNog:ENOG410PGD1,COG:O,BUSCO:EOG09261HM3	PF00118 Cpn60_TCP1	IPR017998 Chaperone tailless complex polypeptide 1 (TCP-1); IPR002423 Chaperonin Cpn60/TCP-1 family; IPR027413 GroEL-like equatorial domain superfamily; IPR012718 ; IPR027409 GroEL-like apical domain superfamily; IPR027410 TCP-1-like chaperonin intermediate domain superfamily; IPR002194 Chaperonin TCP-1, conserved site	123.154	0.732069	0.32897	2.22533	0.0260588	0.11559
KJ359_000098	scaffold_1	299059	300051	-	hypothetical protein	NA	SECRETED:SignalP(1-18)	NA	NA	783.355	1.32506	0.346141	3.8281	0.000129134	0.00198247
KJ359_000099	scaffold_1	304732	306883	+	hypothetical protein	GO:0003824 catalytic activity; GO:0008152 metabolic process	EggNog:ENOG410PF89,COG:I	PF00501 AMP-binding	IPR000873 AMP-dependent synthetase/ligase; IPR020845 AMP-binding, conserved site	68.7809	1.98441	0.510841	3.88459	0.000102501	0.00164118
KJ359_000100	scaffold_1	307265	310443	-	ubiquitin-specific protease doa4	GO:0036459 ; GO:0016579 protein deubiquitination; GO:0006511 ubiquitin-dependent protein catabolic process	EggNog:ENOG410PFIE,COG:O,MEROPS:MER0064620	PF00581 Rhodanese; PF00443 UCH; PF13423 UCH_1	IPR001763 Rhodanese-like domain; IPR001394 Peptidase C19, ubiquitin carboxyl-terminal hydrolase; IPR018200 Ubiquitin specific protease, conserved site; IPR028889 Ubiquitin specific protease domain	187.19	-0.251352	0.333957	-0.752649	0.451661	0.687416
KJ359_000101	scaffold_1	311286	313538	+	Vacuolar protein-sorting-associated protein 27	GO:0006886 intracellular protein transport; GO:0046872 metal ion binding	EggNog:ENOG410PG8C,COG:T,COG:U,BUSCO:EOG09261ZXZ	PF01363 FYVE; PF02809 UIM; PF00790 VHS	IPR002014 VHS domain; IPR003903 Ubiquitin interacting motif; IPR000306 FYVE zinc finger; IPR013083 Zinc finger, RING/FYVE/PHD-type; IPR008942 ENTH/VHS; IPR017073 Ubiquitin binding protein, Hrs/VPS27; IPR017455 Zinc finger, FYVE-related; IPR011011 Zinc finger, FYVE/PHD-type	135.548	0.674261	0.340608	1.97958	0.0477504	0.176632
KJ359_000102	scaffold_1	314020	315951	-	hypothetical protein	GO:0005515 protein binding	EggNog:ENOG410IRDE,COG:S	PF00646 F-box; PF12937 F-box-like	IPR001810 F-box domain; IPR017986 WD40-repeat-containing domain	13.108	0.670069	0.682703	0.981494	0.326349	0.577666
KJ359_000103	scaffold_1	317185	318607	+	hypothetical protein	GO:0020037 heme binding; GO:0016705 oxidoreductase activity, acting on paired donors, with incorporation or reduction of molecular oxygen; GO:0005506 iron ion binding; GO:0004497 monooxygenase activity; GO:0055114 oxidation-reduction process	EggNog:ENOG410PIJR,COG:Q	PF00067 p450	IPR001128 Cytochrome P450; IPR002403 Cytochrome P450, E-class, group IV; IPR017972 Cytochrome P450, conserved site	25.956	0.173832	0.601021	0.289228	0.772407	0.898913
KJ359_000104	scaffold_1	319022	320769	-	hypothetical protein	GO:0003676 nucleic acid binding; GO:0008270 zinc ion binding; GO:0046872 metal ion binding	EggNog:ENOG410PKUG,COG:S	PF12756 zf-C2H2_2; PF12171 zf-C2H2_jaz; PF12874 zf-met	IPR003604 Matrin/U1-C-like, C2H2-type zinc finger; IPR015880 ; IPR007087	139.859	0.719951	0.378694	1.90114	0.0572836	0.199707
KJ359_000105	scaffold_1	324183	326665	+	hypothetical protein	GO:0004842 ubiquitin-protein transferase activity	EggNog:ENOG410PIM3,COG:O	PF00632 HECT	IPR000569 HECT domain	95.9481	0.210032	0.370434	0.56699	0.570721	0.778283
KJ359_000109	scaffold_1	328233	329264	-	hypothetical protein	GO:0005506 iron ion binding; GO:0020037 heme binding; GO:0016705 oxidoreductase activity, acting on paired donors, with incorporation or reduction of molecular oxygen; GO:0055114 oxidation-reduction process	EggNog:ENOG4112PPT,COG:Q,TransMembrane:1 (o115-137i)	PF00067 p450	IPR002401 Cytochrome P450, E-class, group I; IPR001128 Cytochrome P450	2.51957	-3.8651	2.08383	-1.85481	0.0636239	0.215407
KJ359_000110	scaffold_1	330340	331965	-	hypothetical protein	GO:0005975 carbohydrate metabolic process; GO:0004553 hydrolase activity, hydrolyzing O-glycosyl compounds	EggNog:ENOG410PJAU,COG:G,SECRETED:SignalP(1-22),CAZy:GH43_36,CAZy:GH43_10,CAZy:GH43,CAZy:GH43_12,CAZy:GH43_14,CAZy:GH43_11,CAZy:GH43_13,CAZy:GH43_9	PF17851 GH43_C2; PF04616 Glyco_hydro_43	IPR023296 Glycosyl hydrolase, five-bladed beta-propellor domain superfamily; IPR013320 Concanavalin A-like lectin/glucanase domain superfamily; IPR006710 Glycoside hydrolase, family 43	0.489817	-1.10233	2.928	-0.37648	0.70656	NA
KJ359_000111	scaffold_1	332933	333367	-	hypothetical protein	NA	NA	NA	NA	0.688027	-1.75185	2.37534	-0.737515	0.460809	NA
KJ359_000112	scaffold_1	334597	334935	+	hypothetical protein	GO:0016491 oxidoreductase activity; GO:0008152 metabolic process	EggNog:ENOG410PJ62,COG:S		IPR008922 Uncharacterised domain, di-copper centre; IPR002227 Tyrosinase copper-binding domain	1.60927	-2.08498	1.73933	-1.19872	0.230635	NA
KJ359_000113	scaffold_1	335131	336258	+	hypothetical protein	NA	NA		IPR008922 Uncharacterised domain, di-copper centre	1.55805	-1.25952	1.66474	-0.756588	0.449297	NA
KJ359_000114	scaffold_1	337228	338582	+	Methionine aminopeptidase 1	GO:0008235 metalloexopeptidase activity; GO:0004177 aminopeptidase activity; GO:0006508 proteolysis	EggNog:ENOG410PI0E,COG:O,MEROPS:MER0001342	PF00557 Peptidase_M24; PF15801 zf-C6H2	IPR001714 Peptidase M24, methionine aminopeptidase; IPR031615 MYND-like zinc finger; IPR000994 Peptidase M24; IPR002467 Peptidase M24A, methionine aminopeptidase, subfamily 1	6.50567	0.16084	0.80865	0.1989	0.842341	0.93215
KJ359_000115	scaffold_1	340413	341787	+	hypothetical protein	GO:0005506 iron ion binding; GO:0016702 oxidoreductase activity, acting on single donors with incorporation of molecular oxygen, incorporation of two atoms of oxygen; GO:0003824 catalytic activity; GO:0008199 ferric iron binding; GO:0055114 oxidation-reduction process; GO:0006725 cellular aromatic compound metabolic process	EggNog:ENOG410PHR9,COG:Q,SECRETED:SignalP(1-22)	PF00775 Dioxygenase_C	IPR015889 Intradiol ring-cleavage dioxygenase, core; IPR000627 Intradiol ring-cleavage dioxygenase, C-terminal	5.09946	-3.3018	1.48284	-2.22667	0.0259693	0.115291
KJ359_000116	scaffold_1	345849	346884	-	hypothetical protein	GO:0051087 chaperone binding; GO:0001671 ATPase activator activity; GO:0006950 response to stress	EggNog:ENOG410PHXM,COG:O	PF09229 Aha1_N; PF08327 AHSA1	IPR015310 Activator of Hsp90 ATPase, N-terminal; IPR013538 Activator of Hsp90 ATPase homologue 1-like; IPR023393 START-like domain superfamily	1114.66	-1.03044	0.402428	-2.56056	0.0104504	0.0613026
KJ359_000117	scaffold_1	350045	352289	+	hypothetical protein	GO:0008236 serine-type peptidase activity; GO:0004252 serine-type endopeptidase activity; GO:0006508 proteolysis	EggNog:ENOG410PHFF,COG:O,SECRETED:SignalP(1-20),MEROPS:MER0005329	PF09286 Pro-kuma_activ	IPR015366 Peptidase S53, activation domain; IPR000209 Peptidase S8/S53 domain; IPR023828 Peptidase S8, subtilisin, Ser-active site; IPR030400 Sedolisin domain; IPR009020	0	NA	NA	NA	NA	NA
KJ359_000118	scaffold_1	352816	354039	+	hypothetical protein	GO:0055114 oxidation-reduction process; GO:0008152 metabolic process; GO:0051287 NAD binding; GO:0016616 oxidoreductase activity, acting on the CH-OH group of donors, NAD or NADP as acceptor	EggNog:ENOG410PM3V,COG:K	PF00389 2-Hacid_dh; PF02826 2-Hacid_dh_C	IPR006140 D-isomer specific 2-hydroxyacid dehydrogenase, NAD-binding domain; IPR006139 D-isomer specific 2-hydroxyacid dehydrogenase, catalytic domain; IPR016040 NAD(P)-binding domain; IPR029753 D-isomer specific 2-hydroxyacid dehydrogenase, NAD-binding domain conserved site; IPR029752 D-isomer specific 2-hydroxyacid dehydrogenase, NAD-binding domain conserved site 1	14.9895	0.55848	0.591178	0.944689	0.344818	0.596478
KJ359_000119	scaffold_1	358333	360148	+	hypothetical protein	GO:0005506 iron ion binding; GO:0020037 heme binding; GO:0016705 oxidoreductase activity, acting on paired donors, with incorporation or reduction of molecular oxygen; GO:0055114 oxidation-reduction process	EggNog:ENOG410PMNM,COG:Q	PF00067 p450	IPR002401 Cytochrome P450, E-class, group I; IPR001128 Cytochrome P450	25.4285	-1.08292	0.5414	-2.00021	0.0454772	0.170156
KJ359_000120	scaffold_1	360227	362008	-	hypothetical protein	GO:0050660 flavin adenine dinucleotide binding; GO:0016614 oxidoreductase activity, acting on CH-OH group of donors; GO:0016491 oxidoreductase activity; GO:0055114 oxidation-reduction process	EggNog:ENOG410PKE7,COG:E,CAZy:AA3_2,CAZy:AA3,CAZy:AA3_3,CAZy:AA3_1	PF05199 GMC_oxred_C; PF00732 GMC_oxred_N	IPR000172 Glucose-methanol-choline oxidoreductase, N-terminal; IPR023753 FAD/NAD(P)-binding domain; IPR012132 Glucose-methanol-choline oxidoreductase; IPR007867 Glucose-methanol-choline oxidoreductase, C-terminal	11.2377	0.794283	0.714217	1.1121	0.266094	0.515186
KJ359_000121	scaffold_1	363278	365307	+	hypothetical protein	GO:0004185 serine-type carboxypeptidase activity; GO:0006508 proteolysis	EggNog:ENOG410PI2P,COG:E,COG:O,SECRETED:SignalP(1-23),MEROPS:MER0016549	PF00450 Peptidase_S10	IPR001563 Peptidase S10, serine carboxypeptidase; IPR029058 Alpha/Beta hydrolase fold	27.2641	-0.189932	0.454002	-0.41835	0.675691	0.843319
KJ359_000122	scaffold_1	366735	367748	+	hypothetical protein	NA	EggNog:ENOG410PWC8,COG:S,TransMembrane:6 (o12-36i48-71o77-103i115-138o158-179i200-217o)	NA	NA	21.5938	-2.52743	0.648818	-3.89543	9.80236e-05	0.00158173
KJ359_000123	scaffold_1	369349	371556	-	hypothetical protein	NA	EggNog:ENOG410PFIZ,COG:S,SECRETED:SignalP(1-19),TransMembrane:2 (n3-11c19/20o55-75i136-156o)		IPR004147 UbiB domain; IPR011009 Protein kinase-like domain superfamily	396.502	-0.107427	0.346969	-0.309616	0.756853	0.890958
KJ359_000124	scaffold_1	372241	373228	+	holocytochrome c synthase	GO:0004408 holocytochrome-c synthase activity; GO:0005739 mitochondrion	EggNog:ENOG410PHVD,COG:C,COG:O	PF01265 Cyto_heme_lyase	IPR000511 Cytochrome c/c1 haem-lyase	578.453	-0.241261	0.470675	-0.512585	0.608241	0.802842
KJ359_000125	scaffold_1	374089	374739	+	hypothetical protein	NA	EggNog:ENOG410PZND,TransMembrane:3 (o13-34i55-75o95-116i)	NA	NA	11.262	-1.3266	0.871079	-1.52294	0.127775	0.33575
KJ359_000127	scaffold_1	380361	381359	+	hypothetical protein	NA	NA	NA	NA	36.2986	-0.069763	0.477311	-0.146158	0.883796	0.952413
KJ359_000128	scaffold_1	381671	383553	-	MFS sugar transporter	GO:0055085 transmembrane transport; GO:0022891 ; GO:0022857 transmembrane transporter activity; GO:0005215 transporter activity; GO:0016020 membrane; GO:0016021 integral component of membrane	EggNog:ENOG410PJ41,COG:G,TransMembrane:12 (i7-32o52-71i78-99o105-124i144-160o180-199i265-288o300-321i328-354o374-394i415-438o444-464i)	PF07690 MFS_1; PF00083 Sugar_tr	IPR003663 Sugar/inositol transporter; IPR005828 Major facilitator, sugar transporter-like; IPR005829 Sugar transporter, conserved site; IPR020846 Major facilitator superfamily domain	948.655	-0.864767	0.304067	-2.844	0.00445506	0.0321604
KJ359_000129	scaffold_1	386772	389101	-	hypothetical protein	GO:0016779 nucleotidyltransferase activity	EggNog:ENOG410PJHK,COG:L	PF01909 NTP_transf_2; PF03828 PAP_assoc	IPR002058 PAP/25A-associated; IPR002934 Polymerase, nucleotidyl transferase domain	47.2021	0.620346	0.399933	1.55112	0.120872	0.323317
KJ359_000130	scaffold_1	393581	394186	-	hypothetical protein	NA	NA	NA	NA	0.203578	-1.22305	4.08047	-0.299732	0.764382	NA
KJ359_000131	scaffold_1	396290	397543	+	hypothetical protein	NA	EggNog:ENOG410Q86Q,TransMembrane:7 (o6-28i40-61o81-105i117-138o168-188i200-224o236-256i)	NA	NA	64.6845	-1.74297	0.768139	-2.26908	0.0232634	0.106815
KJ359_000132	scaffold_1	397733	398377	-	hypothetical protein	NA	EggNog:ENOG410PNVI,SECRETED:SignalP(1-20)	NA	NA	16.5543	-0.0325559	0.699625	-0.0465334	0.962885	0.985287
KJ359_000133	scaffold_1	407647	409458	-	hypothetical protein	NA	EggNog:ENOG410PHJ0,COG:D,COG:Z	PF00415 RCC1; PF13540 RCC1_2	IPR000408 Regulator of chromosome condensation, RCC1; IPR009091 Regulator of chromosome condensation 1/beta-lactamase-inhibitor protein II	84.9129	0.177916	0.517894	0.343537	0.731195	0.875184
KJ359_000134	scaffold_1	410725	411129	-	hypothetical protein	NA	EggNog:ENOG410PR7N,COG:S	NA	NA	733.82	0.519145	1.27468	0.407273	NA	NA
KJ359_000135	scaffold_1	412022	413053	-	hypothetical protein	NA	EggNog:ENOG410PQ3H,COG:S		IPR025702 Haem-containing dehydratase	2.6153	0.370505	1.4681	0.252371	0.800754	0.910871
KJ359_000136	scaffold_1	414014	414724	-	hypothetical protein	GO:0008152 metabolic process; GO:0016787 hydrolase activity	EggNog:ENOG410PIDI,COG:S	PF13419 HAD_2	IPR023214 HAD superfamily; IPR006439 HAD hydrolase, subfamily IA	131.791	0.658656	0.462211	1.42501	0.154154	0.375993
KJ359_000137	scaffold_1	415063	416110	+	hypothetical protein	GO:0016788 hydrolase activity, acting on ester bonds; GO:0016888 endodeoxyribonuclease activity, producing 5'-phosphomonoesters	EggNog:ENOG410PUC8,COG:L	PF01026 TatD_DNase	IPR001130 TatD family; IPR018228 Deoxyribonuclease, TatD-related, conserved site; IPR032466 Metal-dependent hydrolase	23.3263	1.1787	0.648015	1.81894	0.0689202	0.226339
KJ359_000138	scaffold_1	416373	417571	-	hypothetical protein	GO:2001070 starch binding; GO:0030246 carbohydrate binding	EggNog:ENOG410PJ2Z,COG:S,SECRETED:SignalP(1-18),CAZy:AA13,CAZy:CBM20	PF00686 CBM_20; PF03067 LPMO_10	IPR002044 Carbohydrate binding module family 20; IPR004302 Cellulose/chitin-binding protein, N-terminal; IPR013783 Immunoglobulin-like fold; IPR013784 Carbohydrate-binding-like fold	1.89205	0.455517	1.54503	0.294826	0.768127	NA
KJ359_000139	scaffold_1	418574	419973	-	Oxysterol-binding protein- protein 8	NA	EggNog:ENOG4112N5R,COG:T	PF01237 Oxysterol_BP	IPR000648 Oxysterol-binding protein; IPR018494 Oxysterol-binding protein, conserved site	15.6987	-0.82326	0.602103	-1.36731	0.171529	0.401592
KJ359_000140	scaffold_1	421195	422439	-	hypothetical protein	NA	NA	NA	NA	8.97563	-1.45123	0.727681	-1.99433	0.0461163	0.171991
KJ359_000141	scaffold_1	423838	427165	+	hypothetical protein	NA	EggNog:ENOG410PMTH,COG:S		IPR013126 Heat shock protein 70 family	0.203578	-1.22305	4.08047	-0.299732	0.764382	NA
KJ359_000142	scaffold_1	428853	430267	+	hypothetical protein	GO:0005975 carbohydrate metabolic process; GO:0004553 hydrolase activity, hydrolyzing O-glycosyl compounds	EggNog:ENOG410PVNZ,COG:G,SECRETED:SignalP(1-17),CAZy:GH5_23,CAZy:GH5_9,CAZy:GH5,CAZy:GH5_15	PF00150 Cellulase	IPR013781 ; IPR001547 Glycoside hydrolase, family 5; IPR017853 Glycoside hydrolase superfamily	1.46838	3.88755	1.9668	1.97658	0.048089	NA
KJ359_000143	scaffold_1	430825	433041	-	hypothetical protein	NA	EggNog:ENOG410PJDF,COG:S		IPR010839 Acyclic terpene utilisation	0.138967	0.700506	4.08047	0.171673	0.863695	NA
KJ359_000144	scaffold_1	433826	435010	-	hypothetical protein	GO:0003824 catalytic activity; GO:0008152 metabolic process	EggNog:ENOG410PVGV,COG:I	PF00501 AMP-binding; PF13193 AMP-binding_C	IPR025110 AMP-binding enzyme, C-terminal domain; IPR000873 AMP-dependent synthetase/ligase; IPR020845 AMP-binding, conserved site	0	NA	NA	NA	NA	NA
KJ359_000145	scaffold_1	436108	439456	+	hypothetical protein	NA	EggNog:ENOG410XP3U,COG:S	PF07287 AtuA; PF01575 MaoC_dehydratas	IPR002539 MaoC-like dehydratase domain; IPR010839 Acyclic terpene utilisation; IPR029069 HotDog domain superfamily	3.21471	0.309203	1.15813	0.266985	0.789481	0.906338
KJ359_000146	scaffold_1	439525	440432	-	hypothetical protein	GO:0003824 catalytic activity; GO:0008152 metabolic process	EggNog:ENOG410PH1Q,COG:I	PF00378 ECH_1; PF16113 ECH_2	IPR029045 ClpP/crotonase-like domain superfamily; IPR001753 Enoyl-CoA hydratase/isomerase	2.94622	-5.14246	1.79576	-2.86367	0.00418768	0.0306333
KJ359_000147	scaffold_1	441116	442001	+	hypothetical protein	GO:0003824 catalytic activity; GO:0008152 metabolic process	EggNog:ENOG410PMMV,COG:I	PF00378 ECH_1; PF16113 ECH_2	IPR001753 Enoyl-CoA hydratase/isomerase; IPR029045 ClpP/crotonase-like domain superfamily; IPR018376 Enoyl-CoA hydratase/isomerase, conserved site	0	NA	NA	NA	NA	NA
KJ359_000148	scaffold_1	442614	444606	+	hypothetical protein	GO:0006810 transport; GO:0055085 transmembrane transport; GO:0005215 transporter activity; GO:0016021 integral component of membrane	EggNog:ENOG410PM1B,COG:G,TransMembrane:14 (i45-68o88-107i119-138o144-164i176-195o210-228i249-269o275-294i315-341o347-368i375-401o407-429i476-494o500-518i)	PF07690 MFS_1	IPR010573 Major facilitator transporter Str1/Tri12-like; IPR005829 Sugar transporter, conserved site; IPR020846 Major facilitator superfamily domain	1.94955	-1.17842	1.63039	-0.72278	0.469815	NA
KJ359_000149	scaffold_1	444959	445910	-	hypothetical protein	NA	NA	NA	NA	1.19147	-0.881463	1.98094	-0.444973	0.65634	NA
KJ359_000150	scaffold_1	446305	447581	-	hypothetical protein	GO:0050660 flavin adenine dinucleotide binding; GO:0016491 oxidoreductase activity; GO:0003824 catalytic activity; GO:0016614 oxidoreductase activity, acting on CH-OH group of donors; GO:0055114 oxidation-reduction process	EggNog:ENOG410PINF,COG:C,CAZy:AA7	PF01565 FAD_binding_4	IPR016169 FAD-binding, type PCMH, subdomain 2; IPR006094 FAD linked oxidase, N-terminal; IPR016166 FAD-binding domain, PCMH-type	3.2942	-0.321245	1.13511	-0.283007	0.777171	0.900137
KJ359_000151	scaffold_1	449351	450165	+	hypothetical protein	NA	NA	NA	NA	722.735	-0.830912	0.616262	-1.34831	0.177559	0.409964
KJ359_000152	scaffold_1	451821	452789	-	hypothetical protein	GO:0006561 proline biosynthetic process; GO:0055114 oxidation-reduction process; GO:0004735 pyrroline-5-carboxylate reductase activity	EggNog:ENOG410PVD9,COG:E	PF03807 F420_oxidored; PF14748 P5CR_dimer	IPR000304 Pyrroline-5-carboxylate reductase; IPR029036 Pyrroline-5-carboxylate reductase, dimerisation domain; IPR028939 Pyrroline-5-carboxylate reductase, catalytic, N-terminal; IPR016040 NAD(P)-binding domain; IPR008927 6-phosphogluconate dehydrogenase-like, C-terminal domain superfamily	53.1633	0.789715	0.57723	1.36811	0.171277	0.401211
KJ359_000153	scaffold_1	453778	454680	+	hypothetical protein	GO:0005515 protein binding	EggNog:ENOG410Q9DE,COG:B	PF00856 SET	IPR001214 SET domain	4.20581	-1.38755	1.11865	-1.24038	0.214834	0.455168
KJ359_000154	scaffold_1	460568	462190	+	hypothetical protein	GO:0050660 flavin adenine dinucleotide binding; GO:0003824 catalytic activity; GO:0016491 oxidoreductase activity; GO:0016614 oxidoreductase activity, acting on CH-OH group of donors; GO:0055114 oxidation-reduction process	EggNog:ENOG410IKGW,COG:C,SECRETED:SignalP(1-23),CAZy:AA7	PF08031 BBE; PF01565 FAD_binding_4	IPR016167 FAD-binding, type PCMH, subdomain 1; IPR006094 FAD linked oxidase, N-terminal; IPR016169 FAD-binding, type PCMH, subdomain 2; IPR012951 Berberine/berberine-like; IPR016166 FAD-binding domain, PCMH-type	339.553	3.33577	0.573325	5.81829	5.94524e-09	3.279e-07
KJ359_000155	scaffold_1	463850	464389	+	hypothetical protein	GO:0008270 zinc ion binding; GO:0003824 catalytic activity	EggNog:ENOG410QEB3,COG:F	PF00383 dCMP_cyt_deam_1; PF18785 Inv-AAD	IPR002125 Cytidine and deoxycytidylate deaminase domain; IPR016193 Cytidine deaminase-like	0.785747	2.97212	2.80121	1.06101	0.288684	NA
KJ359_000156	scaffold_1	468692	469309	-	hypothetical protein	NA	EggNog:ENOG410PKWW,TransMembrane:1 (o83-104i)	NA	NA	16.2382	-1.13416	0.682262	-1.66235	0.0964422	0.280579
KJ359_000157	scaffold_1	472701	473033	+	hypothetical protein	NA	SECRETED:SignalP(1-18)	NA	NA	161.304	-4.54471	0.773089	-5.87864	4.13641e-09	2.35617e-07
KJ359_000159	scaffold_1	477644	477965	+	hypothetical protein	NA	NA	NA	NA	19.8161	-0.0775719	0.544571	-0.142446	0.886728	0.95331
KJ359_000160	scaffold_1	478474	480042	+	hypothetical protein	GO:0006810 transport	EggNog:ENOG410PKEX,COG:G,TransMembrane:10 (i30-54o60-81i102-121o133-150i170-192o212-232i239-257o263-283i295-321o394-413i)	PF07690 MFS_1; PF06609 TRI12	IPR010573 Major facilitator transporter Str1/Tri12-like; IPR020846 Major facilitator superfamily domain	45.1156	-0.419934	0.386916	-1.08534	0.277773	0.527032
KJ359_000161	scaffold_1	481124	482504	+	hypothetical protein	GO:0071949 FAD binding; GO:0016491 oxidoreductase activity; GO:0055114 oxidation-reduction process	EggNog:ENOG410PV46,COG:S,SECRETED:SignalP(1-22)	PF01494 FAD_binding_3	IPR002938 FAD-binding domain; IPR023753 FAD/NAD(P)-binding domain	431.112	0.1449	0.500088	0.28975	0.772008	0.898764
KJ359_000162	scaffold_1	485366	486810	+	hypothetical protein	GO:0020037 heme binding; GO:0016705 oxidoreductase activity, acting on paired donors, with incorporation or reduction of molecular oxygen; GO:0005506 iron ion binding; GO:0055114 oxidation-reduction process	EggNog:ENOG410PUHU,COG:Q		IPR001128 Cytochrome P450	0	NA	NA	NA	NA	NA
KJ359_000163	scaffold_1	487186	489136	-	hypothetical protein	GO:0055114 oxidation-reduction process; GO:0016491 oxidoreductase activity; GO:0050660 flavin adenine dinucleotide binding; GO:0016614 oxidoreductase activity, acting on CH-OH group of donors	EggNog:ENOG410PJ5E,COG:E,SECRETED:SignalP(1-21),CAZy:AA3_2,CAZy:AA3,CAZy:AA3_3	PF05199 GMC_oxred_C; PF00732 GMC_oxred_N	IPR023753 FAD/NAD(P)-binding domain; IPR012132 Glucose-methanol-choline oxidoreductase; IPR000172 Glucose-methanol-choline oxidoreductase, N-terminal; IPR007867 Glucose-methanol-choline oxidoreductase, C-terminal	0	NA	NA	NA	NA	NA
KJ359_000164	scaffold_1	494116	496614	+	hypothetical protein	NA	EggNog:ENOG410PH97,COG:S,TransMembrane:7 (o299-317i329-347o359-380i392-412o432-454i463-482o488-511i)	NA	NA	6.82468	0.286938	0.772907	0.371245	0.710455	0.862288
KJ359_000165	scaffold_1	496915	498930	-	biotin holocarboxylase synthetase	GO:0006464 cellular protein modification process; GO:0004077 biotin-[acetyl-CoA-carboxylase] ligase activity	EggNog:ENOG410PI1A,COG:H,BUSCO:EOG09261666	PF03099 BPL_LplA_LipB; PF09825 BPL_N	IPR004143 Biotinyl protein ligase (BPL) and lipoyl protein ligase (LPL), catalytic domain; IPR019197 Biotin-protein ligase, N-terminal; IPR004408 Biotin--acetyl-CoA-carboxylase ligase; IPR029062 Class I glutamine amidotransferase-like	30.0485	0.505228	0.565611	0.893243	0.371727	0.621322
KJ359_000166	scaffold_1	500130	501083	+	hypothetical protein	GO:0000002 mitochondrial genome maintenance; GO:0000262 mitochondrial chromosome	EggNog:ENOG410PMX3,COG:L,BUSCO:EOG0926484N	PF06420 Mgm101p	IPR009446 Mitochondrial genome maintenance protein Mgm101	90.5547	-0.366552	0.344135	-1.06514	0.286813	0.537626
KJ359_000167	scaffold_1	501533	502672	-	hypothetical protein	NA	EggNog:ENOG410PNU1,COG:V,SECRETED:SignalP(1-24),TransMembrane:2 (n8-19c24/25o34-50i57-77o)	PF03134 TB2_DP1_HVA22	IPR004345 TB2/DP1/HVA22-related protein	152.992	-0.837105	0.405348	-2.06515	0.0389088	0.15219
KJ359_000168	scaffold_1	504455	505099	-	hypothetical protein	NA	TransMembrane:4 (i21-41o77-97i118-140o160-190i)	NA	NA	1.44803	-2.99649	1.94888	-1.53755	0.124159	NA
KJ359_000169	scaffold_1	506354	507567	+	hypothetical protein	GO:0016787 hydrolase activity; GO:0008152 metabolic process	EggNog:ENOG410PV2F,COG:I,MEROPS:MER0034960,CAZy:CE10	PF07859 Abhydrolase_3	IPR029058 Alpha/Beta hydrolase fold; IPR013094 Alpha/beta hydrolase fold-3	125.476	0.75898	0.339894	2.23299	0.0255495	0.113767
KJ359_000170	scaffold_1	510357	512137	+	hypothetical protein	NA	EggNog:ENOG410PQXF,COG:S	NA	NA	506.794	-0.118069	0.354652	-0.332916	0.739198	0.881221
KJ359_000171	scaffold_1	512628	513804	-	hypothetical protein	GO:0005506 iron ion binding; GO:0016702 oxidoreductase activity, acting on single donors with incorporation of molecular oxygen, incorporation of two atoms of oxygen; GO:0003824 catalytic activity; GO:0008199 ferric iron binding; GO:0055114 oxidation-reduction process; GO:0006725 cellular aromatic compound metabolic process	EggNog:ENOG410PIXU,COG:Q,SECRETED:SignalP(1-27)	PF00775 Dioxygenase_C	IPR015889 Intradiol ring-cleavage dioxygenase, core; IPR000627 Intradiol ring-cleavage dioxygenase, C-terminal	11.2574	-0.401031	0.714412	-0.561344	0.574563	0.780256
KJ359_000172	scaffold_1	516072	517857	-	hypothetical protein	GO:0004499 N,N-dimethylaniline monooxygenase activity; GO:0050660 flavin adenine dinucleotide binding; GO:0050661 NADP binding; GO:0016491 oxidoreductase activity; GO:0055114 oxidation-reduction process	EggNog:ENOG410PMFT,COG:Q	PF00743 FMO-like; PF13450 NAD_binding_8; PF07992 Pyr_redox_2; PF13738 Pyr_redox_3	IPR000960 Flavin monooxygenase FMO; IPR023753 FAD/NAD(P)-binding domain; IPR020946 Flavin monooxygenase-like; IPR012143	29.8464	-2.56438	1.15202	-2.22598	NA	NA
KJ359_000173	scaffold_1	519196	520014	+	hypothetical protein	GO:0003676 nucleic acid binding; GO:0004523 RNA-DNA hybrid ribonuclease activity	EggNog:ENOG410Q6JD,COG:L	PF00075 RNase_H	IPR012337 Ribonuclease H-like superfamily; IPR002156 Ribonuclease H domain	23.5644	-1.08497	0.533201	-2.03482	0.0418694	0.160105
KJ359_000174	scaffold_1	524560	526323	+	hypothetical protein	GO:0005506 iron ion binding; GO:0020037 heme binding; GO:0016705 oxidoreductase activity, acting on paired donors, with incorporation or reduction of molecular oxygen; GO:0055114 oxidation-reduction process	SMCOG1034:cytochrome P450,EggNog:ENOG410Q0AY,COG:Q,TransMembrane:1 (i12-32o),antiSMASH:Cluster_1.1	PF00067 p450	IPR002401 Cytochrome P450, E-class, group I; IPR001128 Cytochrome P450; IPR017972 Cytochrome P450, conserved site	9.50241	1.10089	0.870346	1.26489	0.205913	0.444631
KJ359_000175	scaffold_1	526537	528243	-	hypothetical protein	GO:0055085 transmembrane transport; GO:0016021 integral component of membrane	SMCOG1106:major facilitator transporter,EggNog:ENOG410PGKR,COG:G,TransMembrane:12 (i59-79o99-116i128-146o158-176i188-209o221-243i292-318o338-356i363-381o387-410i422-443o455-475i),antiSMASH:Cluster_1.1	PF07690 MFS_1	IPR011701 Major facilitator superfamily; IPR020846 Major facilitator superfamily domain	367.331	0.564289	0.366789	1.53846	0.123937	0.329065
KJ359_000176	scaffold_1	530673	531647	-	hypothetical protein	NA	EggNog:ENOG410PVA1,COG:S,SECRETED:SignalP(1-25),antiSMASH:Cluster_1.1	PF09084 NMT1	IPR015168 SsuA/THI5-like	5.39149	-0.397661	0.954771	-0.416499	0.677045	0.843816
KJ359_000177	scaffold_1	534203	534721	-	mitochondrial import inner membrane translocase subunit TIM16	GO:0030150 protein import into mitochondrial matrix; GO:0005744 TIM23 mitochondrial import inner membrane translocase complex	EggNog:ENOG410PQ6Q,COG:U,BUSCO:EOG09265M8S,SECRETED:SignalP(1-22),antiSMASH:Cluster_1.1	PF03656 Pam16	IPR001623 DnaJ domain; IPR005341 Mitochondrial import inner membrane translocase subunit Tim16	131.269	-0.613979	0.410004	-1.49749	0.134265	0.34566
KJ359_000178	scaffold_1	535396	536408	+	hypothetical protein	NA	EggNog:ENOG410PJZA,COG:U,BUSCO:EOG092643QW,TransMembrane:5 (i128-146o152-171i218-236o242-262i274-292o),antiSMASH:Cluster_1.1	NA	NA	134.857	-0.0163183	0.381809	-0.0427394	0.965909	0.986674
KJ359_000179	scaffold_1	537643	538446	+	hypothetical protein	NA	EggNog:ENOG410PJZ2,COG:G,SECRETED:SignalP(1-17),antiSMASH:Cluster_1.1,CAZy:AA9	PF03443 Glyco_hydro_61	IPR005103 Glycoside hydrolase, family 61	1.00372	0.388311	2.71316	0.143121	0.886194	NA
KJ359_000180	scaffold_1	540290	541522	+	hypothetical protein	GO:0008152 metabolic process; GO:0009058 biosynthetic process; GO:0003824 catalytic activity; GO:0016747 transferase activity, transferring acyl groups other than amino-acyl groups	SMCOG1024:chalcone and stilbene synthase domain protein,EggNog:ENOG410PJQ7,COG:Q,antiSMASH:Cluster_1.1	PF02797 Chal_sti_synt_C; PF00195 Chal_sti_synt_N	IPR016039 Thiolase-like; IPR001099 Chalcone/stilbene synthase, N-terminal; IPR011141 Polyketide synthase, type III; IPR012328 Chalcone/stilbene synthase, C-terminal	36.5004	-1.86255	0.480048	-3.87992	0.00010449	0.0016629
KJ359_000181	scaffold_1	541734	543727	-	hypothetical protein	GO:0020037 heme binding; GO:0004497 monooxygenase activity; GO:0016705 oxidoreductase activity, acting on paired donors, with incorporation or reduction of molecular oxygen; GO:0005506 iron ion binding; GO:0055114 oxidation-reduction process	SMCOG1034:cytochrome P450,EggNog:ENOG410PJT7,COG:Q,TransMembrane:2 (o20-40i282-305o),antiSMASH:Cluster_1.1		IPR002403 Cytochrome P450, E-class, group IV; IPR001128 Cytochrome P450; IPR017972 Cytochrome P450, conserved site	6.72085	1.09766	0.81522	1.34646	0.178155	0.410304
KJ359_000182	scaffold_1	545439	546071	+	hypothetical protein	NA	antiSMASH:Cluster_1.1	NA	NA	12.2785	0.393521	0.681987	0.577021	0.563925	0.772895
KJ359_000183	scaffold_1	546523	547880	-	hypothetical protein	NA	EggNog:ENOG410PP2S,antiSMASH:Cluster_1.1	NA	NA	135.907	-0.522864	0.410738	-1.27299	0.203022	0.441298
KJ359_000184	scaffold_1	549072	549341	+	hypothetical protein	NA	EggNog:ENOG410PTPH,antiSMASH:Cluster_1.1	NA	NA	3036.4	-1.19544	0.466562	-2.56222	0.0104005	0.0610763
KJ359_000185	scaffold_1	550397	551785	+	hypothetical protein	GO:0003676 nucleic acid binding; GO:0000166 nucleotide binding	EggNog:ENOG410PI8D,COG:S,antiSMASH:Cluster_1.1	PF00076 RRM_1	IPR000504 RNA recognition motif domain; IPR012677 Nucleotide-binding alpha-beta plait domain superfamily	7945.25	-0.700895	0.433337	-1.61744	0.105784	0.296618
KJ359_000186	scaffold_1	552391	553726	+	hypothetical protein	GO:0055114 oxidation-reduction process; GO:0046872 metal ion binding; GO:0016491 oxidoreductase activity	EggNog:ENOG41KOG3857,COG:C,antiSMASH:Cluster_1.1	PF00465 Fe-ADH	IPR001670 Alcohol dehydrogenase, iron-type/glycerol dehydrogenase GldA	88.093	1.74042	0.478339	3.63846	0.000274278	0.00371308
KJ359_000187	scaffold_1	554421	556079	-	hypothetical protein	NA	EggNog:ENOG410QDEU,COG:S,SECRETED:SignalP(1-44),antiSMASH:Cluster_1.1	PF09362 DUF1996	IPR018535 Domain of unknown function DUF1996	2.5209	2.6409	1.7982	1.46863	0.141932	0.35858
KJ359_000188	scaffold_1	557423	558546	-	hypothetical protein	NA	EggNog:ENOG410PQC7,COG:S,TransMembrane:6 (o39-61i118-137o187-212i224-241o247-270i327-346o),antiSMASH:Cluster_1.1	NA	NA	28.5397	0.506884	0.534875	0.947669	0.343298	0.594837
KJ359_000189	scaffold_1	561911	563494	-	hypothetical protein	GO:0050660 flavin adenine dinucleotide binding; GO:0016491 oxidoreductase activity; GO:0003824 catalytic activity; GO:0016614 oxidoreductase activity, acting on CH-OH group of donors; GO:0055114 oxidation-reduction process	EggNog:ENOG410PMTA,COG:C,SECRETED:SignalP(1-20),CAZy:AA7	PF01565 FAD_binding_4	IPR006094 FAD linked oxidase, N-terminal; IPR016169 FAD-binding, type PCMH, subdomain 2; IPR016166 FAD-binding domain, PCMH-type	0	NA	NA	NA	NA	NA
KJ359_000190	scaffold_1	567419	569066	+	hypothetical protein	NA	TransMembrane:2 (o27-45i163-184o)	NA	NA	1.02723	-0.217322	2.0934	-0.103813	0.917318	NA
KJ359_000191	scaffold_1	569296	570957	-	hypothetical protein	GO:0050660 flavin adenine dinucleotide binding; GO:0016491 oxidoreductase activity; GO:0003824 catalytic activity; GO:0016614 oxidoreductase activity, acting on CH-OH group of donors; GO:0055114 oxidation-reduction process	EggNog:ENOG410PMMX,COG:C	PF01565 FAD_binding_4	IPR016169 FAD-binding, type PCMH, subdomain 2; IPR006094 FAD linked oxidase, N-terminal; IPR016166 FAD-binding domain, PCMH-type	0.203578	-1.22305	4.08047	-0.299732	0.764382	NA
KJ359_000192	scaffold_1	572449	574176	-	hypothetical protein	GO:0005515 protein binding	EggNog:ENOG410PTUI,COG:S		IPR001478 PDZ domain	0	NA	NA	NA	NA	NA
KJ359_000193	scaffold_1	576737	577461	-	hypothetical protein	NA	EggNog:ENOG410PNNR,SECRETED:SignalP(1-21)	PF17615 C166		0	NA	NA	NA	NA	NA
KJ359_000194	scaffold_1	578688	580367	-	hypothetical protein	GO:0055085 transmembrane transport; GO:0016021 integral component of membrane	EggNog:ENOG410PJ9R,COG:G,TransMembrane:14 (i35-60o72-90i102-121o127-149i161-184o190-209i245-263o275-292i313-332o352-371i378-394o406-428i449-467o520-538i)	PF07690 MFS_1	IPR011701 Major facilitator superfamily; IPR020846 Major facilitator superfamily domain	1.92672	-3.46415	1.76344	-1.96443	0.0494802	NA
KJ359_000195	scaffold_1	580459	582116	+	hypothetical protein	GO:0050660 flavin adenine dinucleotide binding; GO:0016491 oxidoreductase activity; GO:0003824 catalytic activity; GO:0016614 oxidoreductase activity, acting on CH-OH group of donors; GO:0055114 oxidation-reduction process	EggNog:ENOG410PMMX,COG:C,CAZy:AA7	PF01565 FAD_binding_4	IPR006094 FAD linked oxidase, N-terminal; IPR016169 FAD-binding, type PCMH, subdomain 2; IPR016167 FAD-binding, type PCMH, subdomain 1; IPR016166 FAD-binding domain, PCMH-type	0.689634	-3.05925	2.9001	-1.05488	0.291481	NA
KJ359_000196	scaffold_1	585577	587295	+	hypothetical protein	GO:0020037 heme binding; GO:0016705 oxidoreductase activity, acting on paired donors, with incorporation or reduction of molecular oxygen; GO:0005506 iron ion binding; GO:0055114 oxidation-reduction process	EggNog:ENOG410PHTZ,COG:Q		IPR001128 Cytochrome P450; IPR017972 Cytochrome P450, conserved site	4.52205	-1.03336	1.56549	-0.660088	0.509197	0.733544
KJ359_000197	scaffold_1	587446	588209	-	hypothetical protein	NA	EggNog:ENOG410Q99E	NA	NA	39.5192	-3.30831	1.04501	-3.16581	NA	NA
KJ359_000198	scaffold_1	589059	590660	-	hypothetical protein	GO:0055085 transmembrane transport; GO:0016021 integral component of membrane	EggNog:ENOG410PJ5Z,COG:G,TransMembrane:12 (i46-62o68-87i96-115o121-143i155-179o185-208i257-281o293-311i318-337o349-371i383-404o416-439i)	PF07690 MFS_1	IPR011701 Major facilitator superfamily; IPR020846 Major facilitator superfamily domain	15.7679	-0.114988	0.601419	-0.191195	0.848373	0.934429
KJ359_000199	scaffold_1	591403	592470	+	hypothetical protein	GO:0016787 hydrolase activity; GO:0008152 metabolic process	EggNog:ENOG410PJWW,COG:V,MEROPS:MER0034960,CAZy:CE10	PF07859 Abhydrolase_3; PF00326 Peptidase_S9	IPR029058 Alpha/Beta hydrolase fold; IPR013094 Alpha/beta hydrolase fold-3	56.8756	1.20651	0.424439	2.8426	0.00447477	0.032258
KJ359_000200	scaffold_1	593766	596127	-	hypothetical protein	GO:0052861 glucan endo-1,3-beta-glucanase activity, C-3 substituted reducing group	EggNog:ENOG410PGKK,COG:G,CAZy:GH81	PF17652 Glyco_hydro81C; PF03639 Glyco_hydro_81	IPR005200 Endo-1,3(4)-beta-glucanase	107.883	0.181883	0.357966	0.5081	0.611383	0.804628
KJ359_000201	scaffold_1	597682	598522	-	hypothetical protein	NA	EggNog:ENOG410PPJT		IPR018856 CST complex subunit Stn1, N-terminal; IPR012340 Nucleic acid-binding, OB-fold	31.2618	0.280879	0.448149	0.626754	0.53082	0.748987
KJ359_000202	scaffold_1	601028	602155	+	hypothetical protein	NA	EggNog:ENOG410QEGN,COG:S,SECRETED:SignalP(1-39)	NA	NA	145.634	-0.785052	0.434586	-1.80644	0.0708502	0.23049
KJ359_000203	scaffold_1	602807	603762	-	hypothetical protein	NA	EggNog:ENOG410PKFU,COG:O	PF00226 DnaJ	IPR001623 DnaJ domain; IPR018253 DnaJ domain, conserved site	9.217	-0.0120657	0.713909	-0.0169008	0.986516	0.993788
KJ359_000204	scaffold_1	604123	604653	+	hypothetical protein	GO:0008270 zinc ion binding; GO:0003824 catalytic activity	EggNog:ENOG410QEAZ,COG:F	PF00383 dCMP_cyt_deam_1; PF18785 Inv-AAD	IPR002125 Cytidine and deoxycytidylate deaminase domain; IPR016193 Cytidine deaminase-like	4.37875	-0.121393	0.957445	-0.126788	0.899108	0.958607
KJ359_000205	scaffold_1	605155	606516	+	hypothetical protein	GO:0005975 carbohydrate metabolic process; GO:0004553 hydrolase activity, hydrolyzing O-glycosyl compounds	EggNog:ENOG410PHZW,COG:G,SECRETED:SignalP(1-20),CAZy:GH5_7,CAZy:GH5,CAZy:GH5_41	PF00150 Cellulase	IPR013781 ; IPR001547 Glycoside hydrolase, family 5; IPR017853 Glycoside hydrolase superfamily	7.13481	-0.84152	0.786597	-1.06982	0.284699	0.535493
KJ359_000206	scaffold_1	611452	613045	+	hypothetical protein	GO:0050660 flavin adenine dinucleotide binding; GO:0003824 catalytic activity; GO:0016491 oxidoreductase activity; GO:0016614 oxidoreductase activity, acting on CH-OH group of donors; GO:0055114 oxidation-reduction process	EggNog:ENOG410PM8F,COG:C,CAZy:AA7	PF01565 FAD_binding_4	IPR016169 FAD-binding, type PCMH, subdomain 2; IPR016167 FAD-binding, type PCMH, subdomain 1; IPR006094 FAD linked oxidase, N-terminal; IPR016166 FAD-binding domain, PCMH-type	21.9926	-0.432022	0.579876	-0.745024	0.456257	0.691067
KJ359_000207	scaffold_1	614598	616425	+	hypothetical protein	GO:0005506 iron ion binding; GO:0020037 heme binding; GO:0016705 oxidoreductase activity, acting on paired donors, with incorporation or reduction of molecular oxygen; GO:0055114 oxidation-reduction process	EggNog:ENOG410PI7V,COG:Q,TransMembrane:3 (o12-30i220-238o322-346i)	PF00067 p450	IPR002401 Cytochrome P450, E-class, group I; IPR001128 Cytochrome P450; IPR017972 Cytochrome P450, conserved site	5.95774	-2.75766	1.06201	-2.59665	0.00941388	0.0565267
KJ359_000208	scaffold_1	616593	618298	-	hypothetical protein	GO:0046373 L-arabinose metabolic process; GO:0005975 carbohydrate metabolic process; GO:0046556 alpha-L-arabinofuranosidase activity	EggNog:ENOG410PIZK,COG:G,CAZy:GH51	PF06964 Alpha-L-AF_C	IPR010720 Alpha-L-arabinofuranosidase, C-terminal; IPR013781 ; IPR017853 Glycoside hydrolase superfamily	6.24939	0.0414557	0.844672	0.049079	0.960856	0.984757
KJ359_000209	scaffold_1	619709	620539	+	hypothetical protein	NA	EggNog:ENOG410QB3I	NA	NA	3.25601	-0.459613	1.13446	-0.405139	0.685375	0.850263
KJ359_000210	scaffold_1	622631	624350	+	hypothetical protein	GO:0055085 transmembrane transport; GO:0022891 ; GO:0022857 transmembrane transporter activity; GO:0005215 transporter activity; GO:0016020 membrane; GO:0016021 integral component of membrane	EggNog:ENOG41KOG0254,COG:J,TransMembrane:12 (i47-63o94-114i126-143o155-172i184-207o213-235i302-322o342-359i366-386o398-420i432-455o467-484i)	PF07690 MFS_1; PF00083 Sugar_tr	IPR003663 Sugar/inositol transporter; IPR005828 Major facilitator, sugar transporter-like; IPR005829 Sugar transporter, conserved site; IPR020846 Major facilitator superfamily domain	57.6704	-0.899097	0.755576	-1.18995	0.234067	0.477314
KJ359_000211	scaffold_1	625981	626415	+	hypothetical protein	NA	EggNog:ENOG410Q085	NA	NA	193.103	-1.8402	0.411149	-4.47575	7.61431e-06	0.00018168
KJ359_000212	scaffold_1	626782	627432	-	hypothetical protein	GO:0008270 zinc ion binding; GO:0005515 protein binding	EggNog:ENOG410PPI7,COG:O	PF12861 zf-ANAPC11; PF13639 zf-RING_2	IPR001841 Zinc finger, RING-type; IPR013083 Zinc finger, RING/FYVE/PHD-type	22.7252	0.596102	0.496002	1.20181	0.229435	0.472375
KJ359_000213	scaffold_1	627950	628678	+	hypothetical protein	GO:0008080 N-acetyltransferase activity	EggNog:ENOG410PP0F,COG:S	PF00583 Acetyltransf_1	IPR016181 Acyl-CoA N-acyltransferase; IPR000182 GNAT domain	16.2437	-0.2061	0.560598	-0.367644	0.713139	0.863788
KJ359_000214	scaffold_1	628848	631345	+	hypothetical protein	GO:0050660 flavin adenine dinucleotide binding; GO:0016491 oxidoreductase activity; GO:0003824 catalytic activity; GO:0016614 oxidoreductase activity, acting on CH-OH group of donors; GO:0055114 oxidation-reduction process	EggNog:ENOG410PJ81,COG:S,CAZy:AA7	PF08031 BBE; PF01565 FAD_binding_4	IPR016169 FAD-binding, type PCMH, subdomain 2; IPR006094 FAD linked oxidase, N-terminal; IPR012951 Berberine/berberine-like; IPR016166 FAD-binding domain, PCMH-type	11.1231	-1.17882	0.752778	-1.56596	0.117358	0.316763
KJ359_000215	scaffold_1	631525	633287	-	hypothetical protein	GO:0055085 transmembrane transport; GO:0016021 integral component of membrane	EggNog:ENOG410PKJQ,COG:G,TransMembrane:14 (i27-53o65-87i94-113o119-140i152-171o183-203i233-252o264-281i301-321o341-361i368-388o400-421i433-452o507-525i)	PF07690 MFS_1	IPR011701 Major facilitator superfamily; IPR020846 Major facilitator superfamily domain	10.8666	-5.15445	1.31801	-3.91079	9.19958e-05	0.00149371
KJ359_000216	scaffold_1	634756	638165	-	hypothetical protein	GO:0003676 nucleic acid binding; GO:0005515 protein binding	EggNog:ENOG410PISF,COG:J	PF08699 ArgoL1; PF16488 ArgoL2; PF16486 ArgoN; PF02171 Piwi	IPR003165 Piwi domain; IPR014811 Argonaute, linker 1 domain; IPR032472 Argonaute linker 2 domain; IPR003100 PAZ domain; IPR032474 Protein argonaute, N-terminal; IPR012337 Ribonuclease H-like superfamily	113.995	-2.8476	0.431341	-6.60173	4.06387e-11	3.50097e-09
KJ359_000218	scaffold_1	642920	643570	+	riboflavin kinase	GO:0009231 riboflavin biosynthetic process; GO:0008531 riboflavin kinase activity	EggNog:ENOG410PQKB,COG:H,BUSCO:EOG092659OC	PF01687 Flavokinase	IPR015865 Riboflavin kinase domain, bacterial/eukaryotic; IPR023465 Riboflavin kinase domain superfamily; IPR023468 Riboflavin kinase	136.157	-0.289885	0.407769	-0.710906	0.477143	0.706095
KJ359_000219	scaffold_1	644007	646296	-	Transcriptional regulator of nonfermentable carbon utilization	GO:0008270 zinc ion binding; GO:0000981 DNA-binding transcription factor activity, RNA polymerase II-specific; GO:0006355 regulation of transcription, DNA-templated; GO:0005634 nucleus	EggNog:ENOG410PGKG,COG:K		IPR001138 Zn(2)-C6 fungal-type DNA-binding domain	360.709	-1.63039	0.547751	-2.97652	0.00291544	0.0232166
KJ359_000220	scaffold_1	652872	655313	-	hypothetical protein	GO:0005975 carbohydrate metabolic process; GO:0004553 hydrolase activity, hydrolyzing O-glycosyl compounds	EggNog:ENOG410PJVJ,COG:G,TransMembrane:1 (i273-293o),CAZy:GH5_9,CAZy:GH5_45,CAZy:GH5_14,CAZy:GH5,CAZy:GH5_50,CAZy:GH5_15,CAZy:GH5_54,CAZy:GH5_46,CAZy:GH5_22,CAZy:GH5_49	PF00150 Cellulase	IPR013781 ; IPR001547 Glycoside hydrolase, family 5; IPR017853 Glycoside hydrolase superfamily	55.0643	0.734817	0.527065	1.39417	0.163267	0.389986
KJ359_000221	scaffold_1	656075	657339	+	hypothetical protein	GO:0003824 catalytic activity; GO:0008152 metabolic process	EggNog:ENOG410PJGZ,COG:G	PF02780 Transketolase_C; PF02779 Transket_pyr	IPR005475 Transketolase-like, pyrimidine-binding domain; IPR009014 Transketolase C-terminal/Pyruvate-ferredoxin oxidoreductase domain II; IPR029061 Thiamin diphosphate-binding fold; IPR033248 Transketolase, C-terminal domain	107.728	-0.18774	0.440641	-0.426062	0.670063	0.84106
KJ359_000222	scaffold_1	658209	659292	+	F-actin-capping protein subunit alpha	GO:0051016 barbed-end actin filament capping; GO:0008290 F-actin capping protein complex	EggNog:ENOG410PIBY,COG:Z,BUSCO:EOG09264C3N	PF01267 F-actin_cap_A	IPR002189 F-actin-capping protein subunit alpha; IPR017865 F-actin capping protein, alpha subunit, conserved site	92.2508	0.118061	0.362349	0.325821	0.74456	0.884175
KJ359_000223	scaffold_1	660698	661528	+	hypothetical protein	GO:0020037 heme binding	EggNog:ENOG410PPMI,COG:C,TransMembrane:1 (o108-127i)	PF00173 Cyt-b5	IPR001199 Cytochrome b5-like heme/steroid binding domain; IPR018506 Cytochrome b5, heme-binding site	404.58	0.110087	0.55525	0.198265	0.842838	0.93215
KJ359_000224	scaffold_1	662451	663776	+	hypothetical protein	GO:0006367 transcription initiation from RNA polymerase II promoter	EggNog:ENOG410PHVN,COG:K,BUSCO:EOG09264CND	PF18121 TFA2_Winged_2; PF02186 TFIIE_beta	IPR003166 Transcription factor TFIIE beta subunit, DNA-binding domain	51.2561	-0.531156	0.541392	-0.981093	0.326547	0.57772
KJ359_000225	scaffold_1	665755	667001	-	hypothetical protein	GO:0015035 protein disulfide oxidoreductase activity; GO:0004519 endonuclease activity; GO:0006289 nucleotide-excision repair; GO:0009411 response to UV	EggNog:ENOG410PXMI,COG:Q	PF01323 DSBA	IPR001853 DSBA-like thioredoxin domain; IPR012336 Thioredoxin-like fold; IPR004601 UV-endonuclease UvdE	5.58188	-1.3318	1.10967	-1.20018	0.230071	0.472751
KJ359_000226	scaffold_1	669979	671357	-	zinc finger protein 41	GO:0003676 nucleic acid binding; GO:0046872 metal ion binding; GO:0003700 DNA-binding transcription factor activity; GO:0006351 transcription, DNA-templated; GO:0005634 nucleus	EggNog:ENOG410UNG0,COG:K	PF00096 zf-C2H2	IPR015880 ; IPR013087 Zinc finger C2H2-type; IPR007087 ; IPR027775	116.539	-0.319265	0.379795	-0.840625	0.400558	0.646468
KJ359_000227	scaffold_1	681386	682843	+	hypothetical protein	NA	EggNog:ENOG410PJ72,COG:S,SECRETED:SignalP(1-25)	PF00561 Abhydrolase_1; PF12697 Abhydrolase_6; PF12146 Hydrolase_4	IPR029058 Alpha/Beta hydrolase fold; IPR022742 Serine aminopeptidase, S33	33.1111	2.45002	0.651073	3.76305	0.00016785	0.00245077
KJ359_000228	scaffold_1	683268	684075	-	3,4-dihydroxy 2-butanone 4-phosphate synthase	GO:0008686 3,4-dihydroxy-2-butanone-4-phosphate synthase activity; GO:0009231 riboflavin biosynthetic process	EggNog:ENOG410QEE6,COG:H,BUSCO:EOG09263Z8I	PF00926 DHBP_synthase	IPR000422 3,4-dihydroxy-2-butanone 4-phosphate synthase, RibB; IPR017945 DHBP synthase RibB-like alpha/beta domain superfamily	118.593	0.840832	0.380149	2.21185	0.0269772	0.118007
KJ359_000229	scaffold_1	684955	685902	+	Hexaprenyldihydroxybenzoate methyltransferase, mitochondrial	GO:0008425 2-polyprenyl-6-methoxy-1,4-benzoquinone methyltransferase activity; GO:0006744 ubiquinone biosynthetic process	EggNog:ENOG410PG9Z,COG:H,BUSCO:EOG09263SZM	PF08241 Methyltransf_11; PF08242 Methyltransf_12; PF13489 Methyltransf_23; PF13649 Methyltransf_25; PF13847 Methyltransf_31; PF01209 Ubie_methyltran	IPR010233 Ubiquinone biosynthesis O-methyltransferase; IPR029063 S-adenosyl-L-methionine-dependent methyltransferase	87.7885	0.115017	0.396969	0.289739	0.772016	0.898764
KJ359_000230	scaffold_1	686981	688768	+	General amino acid permease	GO:0006810 transport; GO:0055085 transmembrane transport; GO:0003333 amino acid transmembrane transport; GO:0006865 amino acid transport; GO:0015171 amino acid transmembrane transporter activity; GO:0016020 membrane; GO:0016021 integral component of membrane	EggNog:ENOG410PG51,COG:E,TransMembrane:12 (i50-69o75-95i115-137o157-178i190-211o231-251i271-289o309-331i368-388o394-418i439-458o464-490i)	PF00324 AA_permease; PF13520 AA_permease_2	IPR004841 Amino acid permease/ SLC12A domain; IPR002293 Amino acid/polyamine transporter I; IPR004840 Amino acid permease, conserved site	7.66072	-0.0942882	0.758587	-0.124294	0.901082	0.95924
KJ359_000231	scaffold_1	692693	694363	+	hypothetical protein	NA	TransMembrane:2 (i45-66o462-488i)	NA	NA	465.854	0.366844	0.280065	1.30985	0.190246	0.426007
KJ359_000232	scaffold_1	694507	695156	-	hypothetical protein	GO:0005869 dynactin complex	EggNog:ENOG410PRK0,COG:S	PF00132 Hexapep	IPR001451 Hexapeptide repeat; IPR027777 Dynactin subunit 6; IPR011004 Trimeric LpxA-like superfamily	82.935	-0.701384	0.468043	-1.49855	0.133991	0.345315
KJ359_000233	scaffold_1	695733	697369	+	NADH dehydrogenase [ubiquinone] flavoprotein 1, mitochondrial	GO:0051539 4 iron, 4 sulfur cluster binding; GO:0010181 FMN binding; GO:0051287 NAD binding; GO:0016651 oxidoreductase activity, acting on NAD(P)H; GO:0008137 NADH dehydrogenase (ubiquinone) activity; GO:0055114 oxidation-reduction process	EggNog:ENOG410PK2H,COG:C	PF01512 Complex1_51K; PF10589 NADH_4Fe-4S; PF10531 SLBB	IPR019575 NADH-ubiquinone oxidoreductase 51kDa subunit, iron-sulphur binding domain; IPR011537 NADH ubiquinone oxidoreductase, F subunit; IPR019554 Soluble ligand binding domain; IPR011538 NADH-ubiquinone oxidoreductase 51kDa subunit, FMN-binding domain; IPR001949 NADH:ubiquinone oxidoreductase, 51kDa subunit, conserved site	720.674	0.734065	0.45545	1.61173	0.10702	0.298762
KJ359_000234	scaffold_1	698115	698698	+	hypothetical protein	NA	TransMembrane:1 (i41-60o)	NA	NA	0.707684	-0.636016	2.61808	-0.242932	0.808058	NA
KJ359_000235	scaffold_1	704277	706415	+	hypothetical protein	GO:0008270 zinc ion binding	EggNog:ENOG410PIT1,COG:O	PF05495 zf-CHY	IPR008913 Zinc finger, CHY-type	64.5351	0.13668	0.377193	0.362361	0.717082	0.865873
KJ359_000236	scaffold_1	712402	714897	-	hypothetical protein	GO:0016614 oxidoreductase activity, acting on CH-OH group of donors; GO:0016491 oxidoreductase activity; GO:0050660 flavin adenine dinucleotide binding; GO:0055114 oxidation-reduction process	EggNog:ENOG410PJPM,COG:E,CAZy:AA3_2,CAZy:AA3,CAZy:AA3_3	PF05199 GMC_oxred_C; PF00732 GMC_oxred_N	IPR007867 Glucose-methanol-choline oxidoreductase, C-terminal; IPR023753 FAD/NAD(P)-binding domain; IPR000172 Glucose-methanol-choline oxidoreductase, N-terminal; IPR012132 Glucose-methanol-choline oxidoreductase	0	NA	NA	NA	NA	NA
KJ359_000237	scaffold_1	719665	721378	+	hypothetical protein	GO:0005524 ATP binding	EggNog:ENOG410PMDQ,COG:O	PF00004 AAA	IPR003959 ATPase, AAA-type, core; IPR027417 P-loop containing nucleoside triphosphate hydrolase	0.141239	-1.22305	4.08047	-0.299732	0.764382	NA
KJ359_000238	scaffold_1	721708	722552	-	Tannase and feruloyl esterase	NA	EggNog:ENOG410PF9F,COG:G	PF07519 Tannase	IPR011118 Tannase/feruloyl esterase	0	NA	NA	NA	NA	NA
KJ359_000239	scaffold_1	727435	728484	-	hypothetical protein	NA	EggNog:ENOG410PT6W,COG:S	PF06985 HET	IPR010730 Heterokaryon incompatibility	0.203578	-1.22305	4.08047	-0.299732	0.764382	NA
KJ359_000240	scaffold_1	730344	732721	+	hypothetical protein	NA	NA	NA	NA	2.23295	-1.33213	1.67152	-0.796955	0.425477	NA
KJ359_000241	scaffold_1	733655	735083	+	hypothetical protein	GO:0003824 catalytic activity; GO:0008484 sulfuric ester hydrolase activity; GO:0008152 metabolic process	EggNog:ENOG410PKN7,COG:P	PF00884 Sulfatase	IPR017849 ; IPR000917 Sulfatase, N-terminal; IPR017850 Alkaline-phosphatase-like, core domain superfamily	1.2809	0.439478	1.77409	0.247721	0.80435	NA
KJ359_000242	scaffold_1	735367	737026	-	hypothetical protein	GO:0020037 heme binding; GO:0016705 oxidoreductase activity, acting on paired donors, with incorporation or reduction of molecular oxygen; GO:0005506 iron ion binding; GO:0055114 oxidation-reduction process	EggNog:ENOG410PKST,COG:Q	PF00067 p450	IPR001128 Cytochrome P450; IPR002401 Cytochrome P450, E-class, group I; IPR017972 Cytochrome P450, conserved site	0	NA	NA	NA	NA	NA
KJ359_000243	scaffold_1	738122	739199	-	hypothetical protein	NA	EggNog:ENOG410PIWW,COG:Q	PF00106 adh_short	IPR002347 Short-chain dehydrogenase/reductase SDR; IPR016040 NAD(P)-binding domain	1.7623	-1.50132	1.62643	-0.923074	0.355968	NA
KJ359_000244	scaffold_1	741672	743856	-	hypothetical protein	GO:0055085 transmembrane transport; GO:0016021 integral component of membrane	EggNog:ENOG410PJ3D,COG:G,TransMembrane:14 (i58-78o90-109i116-136o142-167i174-193o199-218i238-259o271-291i312-333o339-362i369-390o402-424i436-459o511-530i)	PF07690 MFS_1	IPR011701 Major facilitator superfamily; IPR020846 Major facilitator superfamily domain	0.898302	-2.19971	2.20376	-0.998164	0.3182	NA
KJ359_000245	scaffold_1	745654	746716	+	hypothetical protein	NA	EggNog:ENOG410PK78,COG:Q	PF00106 adh_short; PF13561 adh_short_C2	IPR002347 Short-chain dehydrogenase/reductase SDR; IPR016040 NAD(P)-binding domain	0.144999	0.700506	4.08047	0.171673	0.863695	NA
KJ359_000246	scaffold_1	747329	748982	-	hypothetical protein	GO:0050660 flavin adenine dinucleotide binding; GO:0003824 catalytic activity; GO:0016491 oxidoreductase activity; GO:0016614 oxidoreductase activity, acting on CH-OH group of donors; GO:0055114 oxidation-reduction process	EggNog:ENOG410PWUM,COG:C,CAZy:AA7	PF01565 FAD_binding_4	IPR016167 FAD-binding, type PCMH, subdomain 1; IPR016169 FAD-binding, type PCMH, subdomain 2; IPR006094 FAD linked oxidase, N-terminal; IPR016166 FAD-binding domain, PCMH-type	0.722091	-0.339264	2.38312	-0.142362	0.886794	NA
KJ359_000247	scaffold_1	753345	754900	+	hypothetical protein	NA	EggNog:ENOG410PP6R,antiSMASH:Cluster_1.2a	PF11951 Fungal_trans_2	IPR021858 Fungal transcription factor	138.577	-0.0203134	0.435423	-0.046652	0.962791	0.985287
KJ359_000248	scaffold_1	758007	759347	+	hypothetical protein	GO:0050660 flavin adenine dinucleotide binding; GO:0016491 oxidoreductase activity; GO:0003824 catalytic activity; GO:0016614 oxidoreductase activity, acting on CH-OH group of donors; GO:0055114 oxidation-reduction process	SMCOG1138:FAD linked oxidase domain protein,EggNog:ENOG410PMQH,COG:C,antiSMASH:Cluster_1.2a,antiSMASH:Cluster_1.2b,CAZy:AA7	PF08031 BBE; PF01565 FAD_binding_4	IPR016169 FAD-binding, type PCMH, subdomain 2; IPR012951 Berberine/berberine-like; IPR006094 FAD linked oxidase, N-terminal; IPR016166 FAD-binding domain, PCMH-type	0.372849	-0.261278	3.67457	-0.0711045	0.943315	NA
KJ359_000249	scaffold_1	759943	760694	-	hypothetical protein	NA	EggNog:ENOG410PUX1,COG:S,antiSMASH:Cluster_1.2a,antiSMASH:Cluster_1.2b		IPR014710 RmlC-like jelly roll fold; IPR011051 RmlC-like cupin domain superfamily	0.144999	0.700506	4.08047	0.171673	0.863695	NA
KJ359_000250	scaffold_1	761885	763081	+	hypothetical protein	GO:0009820 alkaloid metabolic process; GO:0016765 transferase activity, transferring alkyl or aryl (other than methyl) groups	EggNog:ENOG410PPJ1,COG:S,antiSMASH:Cluster_1.2a,antiSMASH:Cluster_1.2b,MEROPS:MER0066227	PF11991 Trp_DMAT	IPR017795 Aromatic prenyltransferase, DMATS-type; IPR012148 Aromatic prenyltransferase DMATS-type, fungi	0.486721	-2.56935	3.28213	-0.78283	0.433727	NA
KJ359_000251	scaffold_1	767937	768634	+	hypothetical protein	NA	EggNog:ENOG410PUX1,COG:S,antiSMASH:Cluster_1.2a,antiSMASH:Cluster_1.2b	PF07883 Cupin_2	IPR014710 RmlC-like jelly roll fold; IPR013096 Cupin 2, conserved barrel; IPR011051 RmlC-like cupin domain superfamily	2.34914	1.73542	1.47511	1.17646	0.239409	NA
KJ359_000252	scaffold_1	772260	772891	-	hypothetical protein	NA	SMCOG1001:short-chain dehydrogenase/reductase SDR,EggNog:ENOG410PPEB,COG:Q,antiSMASH:Cluster_1.2a,antiSMASH:Cluster_1.2b	PF00106 adh_short; PF13561 adh_short_C2	IPR002347 Short-chain dehydrogenase/reductase SDR; IPR016040 NAD(P)-binding domain	0.138967	0.700506	4.08047	0.171673	0.863695	NA
KJ359_000253	scaffold_1	774421	782324	+	Type I Iterative PKS	GO:0016491 oxidoreductase activity; GO:0031177 phosphopantetheine binding; GO:0016740 transferase activity; GO:0003824 catalytic activity; GO:0008152 metabolic process; GO:0055114 oxidation-reduction process	SMCOG1022:Beta-ketoacyl synthase,EggNog:ENOG410PJ2Y,COG:Q,TransMembrane:2 (o1815-1832i1844-1861o),antiSMASH:Cluster_1.2b	PF00698 Acyl_transf_1; PF00106 adh_short; PF13561 adh_short_C2; PF00107 ADH_zinc_N; PF13602 ADH_zinc_N_2; PF16197 KAsynt_C_assoc; PF00109 ketoacyl-synt; PF02801 Ketoacyl-synt_C; PF08659 KR; PF14765 PS-DH	IPR020807 Polyketide synthase, dehydratase domain; IPR020841 Polyketide synthase, beta-ketoacyl synthase domain; IPR020843 Polyketide synthase, enoylreductase domain; IPR020806 Polyketide synthase, phosphopantetheine-binding domain; IPR020801 ; IPR013968 Polyketide synthase, ketoreductase domain; IPR014031 Beta-ketoacyl synthase, C-terminal; IPR014030 Beta-ketoacyl synthase, N-terminal; IPR032821…	2.7891	-0.715665	1.29578	-0.552305	0.58074	0.784828
KJ359_000254	scaffold_1	786583	787047	-	hypothetical protein	NA	EggNog:ENOG410PT04,antiSMASH:Cluster_1.2b		IPR032710 NTF2-like domain superfamily	11.9225	-0.231998	0.818072	-0.283591	0.776724	0.899818
KJ359_000255	scaffold_1	787621	788334	-	hypothetical protein	NA	SECRETED:SignalP(1-18),antiSMASH:Cluster_1.2b	NA	NA	5108.76	-1.14508	1.30341	-0.878526	0.379658	0.628283
KJ359_000256	scaffold_1	789574	790446	+	hypothetical protein	NA	TransMembrane:1 (o172-194i),antiSMASH:Cluster_1.2b	NA	NA	3850.18	-0.644504	0.745828	-0.864145	0.387508	0.63533
KJ359_000257	scaffold_1	794133	795816	+	hypothetical protein	NA	EggNog:ENOG410QANG,COG:S,antiSMASH:Cluster_1.2b	PF07519 Tannase	IPR011118 Tannase/feruloyl esterase; IPR029058 Alpha/Beta hydrolase fold	2.57789	-1.32405	1.4626	-0.905273	0.365321	0.615899
KJ359_000258	scaffold_1	799155	800040	-	hypothetical protein	GO:0005975 carbohydrate metabolic process; GO:0003824 catalytic activity	EggNog:ENOG410PNN3,COG:S,antiSMASH:Cluster_1.2b	PF03746 LamB_YcsF	IPR005501 LamB/YcsF/PxpA-like; IPR011330 Glycoside hydrolase/deacetylase, beta/alpha-barrel	0.763991	-0.800934	2.53744	-0.315647	0.752271	NA
KJ359_000259	scaffold_1	800481	801404	-	putative secondary metabolism biosynthetic enzyme	NA	SMCOG1001:short-chain dehydrogenase/reductase SDR,EggNog:ENOG41KOG1200,COG:Q,SECRETED:SignalP(1-28),antiSMASH:Cluster_1.2b	PF00106 adh_short; PF13561 adh_short_C2; PF08659 KR	IPR002347 Short-chain dehydrogenase/reductase SDR; IPR016040 NAD(P)-binding domain	1.39422	-2.99086	1.99364	-1.5002	0.133563	NA
KJ359_000260	scaffold_1	801871	802753	+	hypothetical protein	GO:0019441 tryptophan catabolic process to kynurenine; GO:0004061 arylformamidase activity	EggNog:ENOG4107XCH,COG:S	PF04199 Cyclase	IPR007325 Kynurenine formamidase/cyclase-like	0.419174	0.540137	3.54411	0.152404	0.878868	NA
KJ359_000261	scaffold_1	803215	804754	-	hypothetical protein	GO:0004356 glutamate-ammonia ligase activity; GO:0003824 catalytic activity; GO:0006807 nitrogen compound metabolic process; GO:0006542 glutamine biosynthetic process	EggNog:ENOG410PFSC,COG:E,TransMembrane:1 (i44-61o)		IPR008146 Glutamine synthetase, catalytic domain; IPR008147 Glutamine synthetase, beta-Grasp domain; IPR014746 Glutamine synthetase/guanido kinase, catalytic domain	0.718995	-1.75528	2.60603	-0.673546	0.5006	NA
KJ359_000262	scaffold_1	805411	806610	+	hypothetical protein	NA	EggNog:ENOG410PJYS	NA	NA	4.82636	-3.30627	1.30431	-2.53488	0.0112486	0.0649087
KJ359_000263	scaffold_1	807478	808989	+	hypothetical protein	NA	EggNog:ENOG410PJYQ,COG:E,TransMembrane:10 (o64-89i119-143o155-171i178-198o218-249i261-283o303-322i343-363o369-392i412-434o)	PF13520 AA_permease_2; PF01490 Aa_trans	IPR013057 Amino acid transporter, transmembrane domain	23.1271	-2.77737	0.823807	-3.37138	0.000747933	0.00813826
KJ359_000264	scaffold_1	809928	810845	-	hypothetical protein	NA	EggNog:ENOG410PUNS,COG:S	NA	NA	1.03727	-1.34253	1.94674	-0.689632	0.490425	NA
KJ359_000265	scaffold_1	834316	836198	+	hypothetical protein	NA	EggNog:ENOG410PI77,COG:S	PF08550 DUF1752; PF11702 DUF3295	IPR021711 Protein of unknown function DUF3295; IPR013860 Nitrogen regulatory protein areA, GATA-like domain	184.333	1.44569	0.345145	4.18864	2.80625e-05	0.000561466
KJ359_000266	scaffold_1	847509	848846	-	hypothetical protein	NA	EggNog:ENOG410PW9I	NA	NA	37.8798	1.89825	0.453169	4.18884	2.80388e-05	0.000561466
KJ359_000267	scaffold_1	849392	850991	-	Putative actin patch assembly and actin polymerization protein	GO:0006886 intracellular protein transport; GO:0005622 intracellular	EggNog:ENOG410PGIX,COG:U,BUSCO:EOG09262YQG	PF03127 GAT; PF00790 VHS	IPR002014 VHS domain; IPR008942 ENTH/VHS; IPR004152 GAT domain	200.318	1.37233	0.382126	3.5913	0.00032903	0.00426064
KJ359_000268	scaffold_1	852081	853550	+	hypothetical protein	NA	EggNog:ENOG410PQJR	NA	NA	18.9798	1.97147	0.610138	3.23119	0.00123275	0.012215
KJ359_000269	scaffold_1	853954	856455	-	Potassium channel	GO:0071805 potassium ion transmembrane transport; GO:0005267 potassium channel activity; GO:0016020 membrane	EggNog:ENOG410PHEQ,COG:P,TransMembrane:9 (i51-75o95-119i131-155o167-190i210-231o266-289i368-389o401-418i430-449o)	PF07885 Ion_trans_2	IPR003280 Two pore domain potassium channel; IPR013099 Potassium channel domain	10.7145	-0.662148	0.728964	-0.908341	0.363698	0.614256
KJ359_000270	scaffold_1	857208	858612	+	hypothetical protein	NA	EggNog:ENOG410PNCM,COG:S		IPR029058 Alpha/Beta hydrolase fold	13.1924	-0.808148	0.631603	-1.27952	0.200715	0.438968
KJ359_000271	scaffold_1	859775	860204	+	hypothetical protein	NA	NA	NA	NA	0	NA	NA	NA	NA	NA
KJ359_000272	scaffold_1	861093	861788	-	hypothetical protein	NA	EggNog:ENOG410QARU	NA	NA	0.169271	0.700506	4.08047	0.171673	0.863695	NA
KJ359_000273	scaffold_1	862339	862912	-	hypothetical protein	NA	NA	NA	NA	0	NA	NA	NA	NA	NA
KJ359_000274	scaffold_1	866303	867509	+	hypothetical protein	GO:0016620 oxidoreductase activity, acting on the aldehyde or oxo group of donors, NAD or NADP as acceptor; GO:0051287 NAD binding; GO:0050661 NADP binding; GO:0004073 aspartate-semialdehyde dehydrogenase activity; GO:0046983 protein dimerization activity; GO:0003942 N-acetyl-gamma-glutamyl-phosphate reductase activity; GO:0055114 oxidation-reduction process; GO:0006531 aspartate metabolic proces…	EggNog:ENOG410PHPF,COG:E,BUSCO:EOG09262YAU	PF01118 Semialdhyde_dh; PF02774 Semialdhyde_dhC	IPR000534 Semialdehyde dehydrogenase, NAD-binding; IPR005676 Aspartate-semialdehyde dehydrogenase, peptidoglycan lacking; IPR016040 NAD(P)-binding domain; IPR012280 Semialdehyde dehydrogenase, dimerisation domain; IPR012080 Aspartate-semialdehyde dehydrogenase; IPR000319 Aspartate-semialdehyde dehydrogenase, conserved site	36.0095	0.743225	0.448246	1.65808	0.097302	0.282449
KJ359_000275	scaffold_1	869471	872203	-	Protein arg-6, mitochondrial	GO:0016620 oxidoreductase activity, acting on the aldehyde or oxo group of donors, NAD or NADP as acceptor; GO:0051287 NAD binding; GO:0003942 N-acetyl-gamma-glutamyl-phosphate reductase activity; GO:0003991 acetylglutamate kinase activity; GO:0055114 oxidation-reduction process; GO:0006526 arginine biosynthetic process; GO:0005737 cytoplasm; GO:0005739 mitochondrion	EggNog:ENOG410PFGY,COG:E	PF00696 AA_kinase; PF04768 NAT; PF01118 Semialdhyde_dh	IPR000534 Semialdehyde dehydrogenase, NAD-binding; IPR001048 Aspartate/glutamate/uridylate kinase; IPR000706 N-acetyl-gamma-glutamyl-phosphate reductase, type 1; IPR006855 Vertebrate-like NAGS Gcn5-related N-acetyltransferase (GNAT) domain; IPR004662 Acetylglutamate kinase family; IPR016040 NAD(P)-binding domain; IPR011241 Bifunctional acetylglutamate kinase/N-acetyl-gamma-glutamyl-phosphate redu…	1058.81	1.00949	0.4651	2.17048	0.0299705	0.126938
KJ359_000276	scaffold_1	873997	874966	-	SNAP receptor, synaptobrevin	GO:0016192 vesicle-mediated transport; GO:0016021 integral component of membrane	EggNog:ENOG410PR0D,COG:U,TransMembrane:1 (i94-115o)	PF00957 Synaptobrevin	IPR001388 Synaptobrevin; IPR016444 Synaptobrevin/Vesicle-associated membrane protein	1286.71	-0.222586	0.3524	-0.631629	0.527629	0.745885
KJ359_000277	scaffold_1	878189	880061	+	hydrolase 76 protein	GO:0003824 catalytic activity	EggNog:ENOG410PFRH,COG:G,SECRETED:SignalP(1-23),TransMembrane:1 (n10-18c23/24o448-469i),CAZy:GH76	PF03663 Glyco_hydro_76	IPR005198 Glycoside hydrolase, family 76; IPR012341 Six-hairpin glycosidase-like superfamily; IPR008928 Six-hairpin glycosidase superfamily	277.507	1.04449	0.356411	2.93058	0.00338329	0.025951
KJ359_000278	scaffold_1	886117	889822	-	hypothetical protein	NA	EggNog:ENOG410Q6CJ,TransMembrane:1 (o818-838i)	NA	NA	29.5971	-2.58509	0.611681	-4.2262	2.37667e-05	0.000483874
KJ359_000279	scaffold_1	890857	891868	-	hypothetical protein	NA	EggNog:ENOG410PMB7,COG:S	NA	NA	89.325	-0.173976	0.571092	-0.304637	0.760642	0.893187
KJ359_000280	scaffold_1	893222	894496	+	hypothetical protein	NA	EggNog:ENOG410PMWP,COG:S,TransMembrane:4 (i157-176o182-199i258-275o281-299i)	NA	NA	31.4645	-0.942352	0.556883	-1.69219	0.0906096	0.270135
KJ359_000281	scaffold_1	894961	897045	-	hypothetical protein	NA	EggNog:ENOG410PQY2	NA	NA	54.2268	-0.244478	0.535876	-0.45622	0.648231	0.828379
KJ359_000282	scaffold_1	900423	901807	+	Pre-rRNA-processing protein ipi3	GO:0005515 protein binding	EggNog:ENOG410PKTI,COG:S	PF00400 WD40	IPR001680 WD40 repeat; IPR015943 WD40/YVTN repeat-like-containing domain superfamily; IPR019775 WD40 repeat, conserved site; IPR017986 WD40-repeat-containing domain	26.7968	0.273961	0.482065	0.568308	0.569826	0.777672
KJ359_000283	scaffold_1	902577	904417	+	hypothetical protein	GO:0008236 serine-type peptidase activity; GO:0004252 serine-type endopeptidase activity; GO:0006508 proteolysis	EggNog:ENOG410PIK2,COG:O,MEROPS:MER0005329	PF00082 Peptidase_S8; PF09286 Pro-kuma_activ	IPR015366 Peptidase S53, activation domain; IPR000209 Peptidase S8/S53 domain; IPR030400 Sedolisin domain; IPR009020	43.2238	-0.142064	0.48349	-0.29383	0.768888	0.897624
KJ359_000284	scaffold_1	906703	908978	+	hypothetical protein	GO:0006810 transport; GO:0055085 transmembrane transport; GO:0005215 transporter activity; GO:0016021 integral component of membrane	EggNog:ENOG410PM1B,COG:G,TransMembrane:12 (i81-99o119-137i149-167o173-194i206-228o240-258i279-302o308-330i351-372o392-412i419-435o441-458i)	PF07690 MFS_1; PF06609 TRI12	IPR010573 Major facilitator transporter Str1/Tri12-like; IPR005829 Sugar transporter, conserved site; IPR020846 Major facilitator superfamily domain	0.169271	0.700506	4.08047	0.171673	0.863695	NA
KJ359_000285	scaffold_1	909466	910211	-	hypothetical protein	NA	EggNog:ENOG410PTNE,SECRETED:SignalP(1-21)	NA	NA	2.01823	-1.29753	1.52645	-0.850028	0.39531	NA
KJ359_000286	scaffold_1	911424	912296	-	hypothetical protein	NA	EggNog:ENOG410VN73,SECRETED:SignalP(1-22),TransMembrane:1 (n9-17c22/23o206-227i)		IPR007567 Mid2 domain	1512.94	-0.797746	0.287526	-2.77452	0.00552839	0.0375426
KJ359_000287	scaffold_1	917345	924943	+	hypothetical protein	NA	EggNog:ENOG410PGN2,COG:S	NA	NA	238.409	1.0694	0.426035	2.51011	0.0120692	0.0678219
KJ359_000288	scaffold_1	926165	927295	+	hypothetical protein	NA	EggNog:ENOG410PFHN,COG:G		IPR014729 Rossmann-like alpha/beta/alpha sandwich fold	49.9943	0.356962	0.546787	0.652835	0.513862	0.738109
KJ359_000289	scaffold_1	928683	931325	-	hypothetical protein	GO:0003824 catalytic activity	EggNog:ENOG4105DN8,COG:S,SECRETED:SignalP(1-18),CAZy:GH78	PF05592 Bac_rhamnosid; PF17389 Bac_rhamnosid6H; PF17390 Bac_rhamnosid_C; PF08531 Bac_rhamnosid_N	IPR008979 Galactose-binding-like domain superfamily; IPR016007 Alpha-L-rhamnosidase; IPR013737 Bacterial alpha-L-rhamnosidase N-terminal; IPR008902 Alpha-L-rhamnosidase, concanavalin-like domain; IPR008928 Six-hairpin glycosidase superfamily	0	NA	NA	NA	NA	NA
KJ359_000290	scaffold_1	932142	934850	-	hypothetical protein	GO:0003824 catalytic activity	EggNog:ENOG4105DN8,COG:S,SECRETED:SignalP(1-19),CAZy:GH78,CAZy:CBM67	PF05592 Bac_rhamnosid; PF17389 Bac_rhamnosid6H; PF17390 Bac_rhamnosid_C; PF08531 Bac_rhamnosid_N	IPR008902 Alpha-L-rhamnosidase, concanavalin-like domain; IPR013737 Bacterial alpha-L-rhamnosidase N-terminal; IPR008979 Galactose-binding-like domain superfamily; IPR016007 Alpha-L-rhamnosidase; IPR008928 Six-hairpin glycosidase superfamily	2.23604	-0.892514	1.3714	-0.650805	0.515172	NA
KJ359_000291	scaffold_1	935329	937426	+	hypothetical protein	GO:0003824 catalytic activity	EggNog:ENOG410PG45,COG:G,CAZy:GH78		IPR008928 Six-hairpin glycosidase superfamily	0.204243	-1.22305	4.08047	-0.299732	0.764382	NA
KJ359_000292	scaffold_1	937667	939254	-	hypothetical protein	GO:0016810 hydrolase activity, acting on carbon-nitrogen (but not peptide) bonds; GO:0016787 hydrolase activity	EggNog:ENOG410PK7I,COG:F,SECRETED:SignalP(1-23),MEROPS:MER0030151	PF01979 Amidohydro_1	IPR011059 Metal-dependent hydrolase, composite domain superfamily; IPR006680 Amidohydrolase-related; IPR032466 Metal-dependent hydrolase	11.5701	3.62195	0.889073	4.07385	4.62414e-05	0.000836841
KJ359_000293	scaffold_1	940755	941237	-	hypothetical protein	NA	EggNog:ENOG410PQ64,COG:S,SECRETED:SignalP(1-18)	PF07249 Cerato-platanin	IPR010829 Cerato-platanin; IPR009009 RlpA-like protein, double-psi beta-barrel domain	5378.83	0.792567	0.589195	1.34517	0.178571	0.410728
KJ359_000294	scaffold_1	943174	944946	-	hypothetical protein	GO:0016787 hydrolase activity; GO:0008152 metabolic process	EggNog:ENOG410PM6Y,COG:E,MEROPS:MER0014418	PF07687 M20_dimer; PF01546 Peptidase_M20	IPR017144 Peptidase M20A, amidohydrolase, predicted; IPR011650 Peptidase M20, dimerisation domain; IPR002933 Peptidase M20; IPR017439 Amidohydrolase	7.70724	-0.137068	0.794346	-0.172555	0.863001	0.942673
KJ359_000295	scaffold_1	945835	947158	+	hypothetical protein	GO:0055085 transmembrane transport; GO:0016021 integral component of membrane	EggNog:ENOG41KOG2533,COG:G,TransMembrane:8 (i61-86o98-118i125-146o158-178i190-208o220-240i288-313o325-345i)	PF07690 MFS_1	IPR011701 Major facilitator superfamily; IPR020846 Major facilitator superfamily domain	4.24608	-0.838457	1.0403	-0.805973	0.420259	0.663151
KJ359_000296	scaffold_1	947967	950107	-	hypothetical protein	NA	NA	NA	NA	24.2573	-0.190056	0.666029	-0.285357	0.775371	0.899652
KJ359_000297	scaffold_1	950679	952324	-	hypothetical protein	GO:0016787 hydrolase activity; GO:0044237 cellular metabolic process	EggNog:ENOG410PMTS,COG:J,SECRETED:SignalP(1-24)	PF01008 IF-2B; PF00293 NUDIX	IPR015797 NUDIX hydrolase-like domain superfamily; IPR000649 Initiation factor 2B-related; IPR000086 NUDIX hydrolase domain	15.8484	-0.882036	0.718709	-1.22725	0.219729	0.461041
KJ359_000298	scaffold_1	952856	954877	-	Fungalysin/Thermolysin Extracellular metalloproteinase 5	GO:0008270 zinc ion binding; GO:0004222 metalloendopeptidase activity; GO:0005615 extracellular space	EggNog:ENOG410PH2R,COG:O,SECRETED:SignalP(1-18),MEROPS:MER0001400	PF07504 FTP; PF02128 Peptidase_M36	IPR001842 Peptidase M36, fungalysin; IPR011096 FTP domain	9.06454	-0.26312	0.758654	-0.346824	0.728723	0.874032
KJ359_000299	scaffold_1	960458	961054	-	hypothetical protein	GO:0008270 zinc ion binding; GO:0003677 DNA binding; GO:0006351 transcription, DNA-templated; GO:0005634 nucleus	EggNog:ENOG410PM35,COG:S		IPR007219 Transcription factor domain, fungi	13.5887	-2.80964	1.07636	-2.61032	0.00904577	0.0548746
KJ359_000300	scaffold_1	963383	964189	-	hypothetical protein	NA	NA	NA	NA	0.900687	0.698341	2.48434	0.281097	0.778636	NA
KJ359_000301	scaffold_1	966343	971193	+	hypothetical protein	GO:0005524 ATP binding; GO:0016887 ATPase activity; GO:0005215 transporter activity; GO:0006810 transport; GO:0016021 integral component of membrane	EggNog:ENOG410PJ6E,COG:Q,TransMembrane:14 (o25-45i229-250o278-301i313-334o340-360i367-387o407-432i824-846o1011-1032i1053-1078o1084-1109i1116-1141o1153-1175i1196-1218o)	PF12698 ABC2_membrane_3; PF00005 ABC_tran	IPR003593 AAA+ ATPase domain; IPR027417 P-loop containing nucleoside triphosphate hydrolase; IPR003439 ABC transporter-like; IPR026082 ABC transporter A; IPR017871 ABC transporter, conserved site	107.428	0.713647	0.40118	1.77887	0.0752613	0.239769
KJ359_000302	scaffold_1	971480	974045	-	hypothetical protein	GO:0003677 DNA binding; GO:0003684 damaged DNA binding; GO:0006289 nucleotide-excision repair; GO:0005634 nucleus	EggNog:ENOG410PHV4,COG:L	PF10403 BHD_1; PF10404 BHD_2; PF10405 BHD_3; PF03835 Rad4	IPR018326 Rad4 beta-hairpin domain 1; IPR018327 Rad4 beta-hairpin domain 2; IPR018328 Rad4 beta-hairpin domain 3; IPR018325 Rad4/PNGase transglutaminase-like fold; IPR004583 DNA repair protein Rad4	34.2521	-0.369169	0.518547	-0.71193	0.476508	0.706035
KJ359_000303	scaffold_1	974892	976153	+	hypothetical protein	GO:0019856 pyrimidine nucleobase biosynthetic process; GO:0004151 dihydroorotase activity; GO:0016812 hydrolase activity, acting on carbon-nitrogen (but not peptide) bonds, in cyclic amides	EggNog:ENOG410PGPI,COG:F,BUSCO:EOG092649QJ,MEROPS:MER0061068		IPR004721 Dihydroorotase homodimeric type; IPR002195 Dihydroorotase, conserved site; IPR032466 Metal-dependent hydrolase	72.6787	-0.207716	0.402213	-0.516434	0.605552	0.80044
KJ359_000304	scaffold_1	978657	980394	+	ATP-dependent 5'-3' DNA helicase hcs1	GO:0008299 isoprenoid biosynthetic process; GO:0008152 metabolic process; GO:0004421 hydroxymethylglutaryl-CoA synthase activity; GO:0003824 catalytic activity	EggNog:ENOG410PG2N,COG:I	PF08540 HMG_CoA_synt_C; PF01154 HMG_CoA_synt_N	IPR010122 Hydroxymethylglutaryl-CoA synthase, eukaryotic; IPR013746 Hydroxymethylglutaryl-coenzyme A synthase, C-terminal domain; IPR016039 Thiolase-like; IPR013528 Hydroxymethylglutaryl-coenzyme A synthase, N-terminal; IPR000590 Hydroxymethylglutaryl-coenzyme A synthase, active site	1255.75	1.1765	0.569991	2.06407	0.039011	0.152418
KJ359_000305	scaffold_1	982317	984224	+	hypothetical protein	GO:0003676 nucleic acid binding; GO:0000166 nucleotide binding	EggNog:ENOG410PGT2,COG:A	PF00076 RRM_1	IPR000504 RNA recognition motif domain; IPR012677 Nucleotide-binding alpha-beta plait domain superfamily	210.041	-0.669319	0.328236	-2.03914	0.0414358	0.158799
KJ359_000306	scaffold_1	985220	988873	-	Intermediate filament protein	GO:0035091 phosphatidylinositol binding	EggNog:ENOG410PI8W,COG:D,COG:U,COG:Z,SECRETED:SignalP(1-24),TransMembrane:1 (n8-19c24/25o34-53i)	PF08628 Nexin_C; PF00787 PX; PF02194 PXA; PF00615 RGS	IPR016137 RGS domain; IPR001683 Phox homology; IPR003114 Phox-associated domain; IPR013937 Sorting nexin, C-terminal	126.213	0.0269468	0.321146	0.0839084	0.933129	0.972597
KJ359_000307	scaffold_1	990216	991926	-	hypothetical protein	GO:0003333 amino acid transmembrane transport; GO:0055085 transmembrane transport; GO:0006865 amino acid transport; GO:0015171 amino acid transmembrane transporter activity; GO:0016020 membrane; GO:0016021 integral component of membrane	EggNog:ENOG410PMJE,COG:E,TransMembrane:12 (i47-67o79-102i123-143o171-192i204-222o242-261i282-305o335-363i384-404o410-431i452-475o481-503i)	PF00324 AA_permease; PF13520 AA_permease_2	IPR002293 Amino acid/polyamine transporter I; IPR004840 Amino acid permease, conserved site	1052.73	0.780019	0.276289	2.8232	0.00475475	0.0337857
KJ359_000308	scaffold_1	993677	994582	-	tRNA (guanine-N(7)-)-methyltransferase (tRNA(m7G46)-methyltransferase)	GO:0008176 tRNA (guanine-N7-)-methyltransferase activity; GO:0006400 tRNA modification	EggNog:ENOG410PFK1,COG:J	PF02390 Methyltransf_4	IPR003358 tRNA (guanine-N-7) methyltransferase, Trmb type; IPR029063 S-adenosyl-L-methionine-dependent methyltransferase; IPR025763 tRNA (guanine-N-7) methyltransferase catalytic subunit Trm8, eukaryote	24.184	-0.296468	0.477563	-0.620792	0.534736	0.751621
KJ359_000309	scaffold_1	995332	996461	+	peroxisomal membrane protein pex14	GO:0005515 protein binding; GO:0016560 protein import into peroxisome matrix, docking; GO:0005778 peroxisomal membrane	EggNog:ENOG410PFAY,COG:M,COG:O,COG:U,BUSCO:EOG092643S6	PF04695 Pex14_N	IPR006785 Peroxisome membrane anchor protein Pex14p, N-terminal; IPR025655 Peroxisomal membrane protein 14	63.1669	-0.171447	0.41869	-0.409485	0.682184	0.847668
KJ359_000310	scaffold_1	998673	1000197	+	hypothetical protein	GO:0016787 hydrolase activity; GO:0008152 metabolic process	EggNog:ENOG410PIXW,COG:V,MEROPS:MER0034960,CAZy:CE10	PF07859 Abhydrolase_3	IPR013094 Alpha/beta hydrolase fold-3; IPR029058 Alpha/Beta hydrolase fold	22.3545	-0.56725	0.611248	-0.928019	0.353398	0.604202
KJ359_000311	scaffold_1	1000725	1002281	+	hypothetical protein	GO:0050660 flavin adenine dinucleotide binding; GO:0016491 oxidoreductase activity; GO:0003824 catalytic activity; GO:0016614 oxidoreductase activity, acting on CH-OH group of donors; GO:0055114 oxidation-reduction process	EggNog:ENOG410PH7J,COG:C	PF01565 FAD_binding_4	IPR016169 FAD-binding, type PCMH, subdomain 2; IPR006094 FAD linked oxidase, N-terminal; IPR016166 FAD-binding domain, PCMH-type	27.31	-0.472889	0.574192	-0.823573	0.410182	0.654483
KJ359_000314	scaffold_1	1004297	1005157	-	hypothetical protein	GO:0055114 oxidation-reduction process; GO:0016491 oxidoreductase activity; GO:0010181 FMN binding	EggNog:ENOG410PQC9,COG:S,SECRETED:SignalP(1-22)	PF13883 Pyrid_oxidase_2	IPR012349 FMN-binding split barrel	400.809	-0.91377	0.532136	-1.71717	0.0859474	0.261224
KJ359_000315	scaffold_1	1006051	1006664	+	hypothetical protein	GO:0006412 translation; GO:0003735 structural constituent of ribosome; GO:0005622 intracellular; GO:0005840 ribosome	EggNog:ENOG410PRTW,COG:J	PF04758 Ribosomal_S30	IPR006846 Ribosomal protein S30	1598.55	-0.589669	0.305703	-1.92889	0.0537441	0.191191
KJ359_000316	scaffold_1	1015948	1017966	+	hypothetical protein	NA	EggNog:ENOG410PVS9,COG:S	PF06985 HET	IPR010730 Heterokaryon incompatibility	43.457	-0.814803	0.450072	-1.81038	0.0702365	0.229369
KJ359_000317	scaffold_1	1019181	1021167	-	hypothetical protein	NA	SECRETED:SignalP(1-38),TransMembrane:1 (n19-30c38/39o209-230i)	NA	NA	7.20488	1.59689	1.25965	1.26772	0.204898	0.443583
KJ359_000318	scaffold_1	1031136	1034311	+	hypothetical protein	GO:0008270 zinc ion binding; GO:0043565 sequence-specific DNA binding; GO:0003700 DNA-binding transcription factor activity; GO:0006355 regulation of transcription, DNA-templated	EggNog:ENOG410PS1G,COG:K	PF08550 DUF1752; PF00320 GATA	IPR000679 Zinc finger, GATA-type; IPR013860 Nitrogen regulatory protein areA, GATA-like domain; IPR013088 Zinc finger, NHR/GATA-type	296.917	1.00489	0.277403	3.62248	0.000291787	0.00388453
KJ359_000320	scaffold_1	1035850	1037351	-	hypothetical protein	NA	EggNog:ENOG410PGXX,COG:S	PF11951 Fungal_trans_2	IPR021858 Fungal transcription factor	24.884	0.21678	0.482901	0.448911	0.653496	0.831088
KJ359_000321	scaffold_1	1038820	1040490	+	hypothetical protein	GO:0055085 transmembrane transport; GO:0016021 integral component of membrane	EggNog:ENOG410Q8MU,COG:U,TransMembrane:14 (i51-73o93-109i116-134o146-167i179-200o206-227i239-259o271-292i313-335o347-368i375-395o407-428i449-471o491-510i)	PF07690 MFS_1	IPR011701 Major facilitator superfamily; IPR020846 Major facilitator superfamily domain	19.5272	1.59946	0.589438	2.71353	0.00665703	0.043128
KJ359_000322	scaffold_1	1040714	1042940	-	hypothetical protein	NA	EggNog:ENOG410PI09,COG:O,COG:P,SECRETED:SignalP(1-19),MEROPS:MER0015691	PF02225 PA; PF04389 Peptidase_M28; PF04253 TFR_dimer	IPR007365 Transferrin receptor-like, dimerisation domain; IPR003137 PA domain; IPR007484 Peptidase M28; IPR034308 Vacuolar protein sorting-assoociated protein 70	15.2316	0.568727	0.625771	0.908841	0.363434	0.614177
KJ359_000323	scaffold_1	1048252	1049724	-	hypothetical protein	NA	NA	NA	NA	0	NA	NA	NA	NA	NA
KJ359_000324	scaffold_1	1051148	1052457	-	hypothetical protein	NA	NA	NA	NA	0	NA	NA	NA	NA	NA
KJ359_000325	scaffold_1	1056216	1057438	+	hypothetical protein	NA	EggNog:ENOG410PUBV,TransMembrane:3 (o20-44i56-77o143-165i)	NA	NA	1.51745	-0.715121	1.89244	-0.377883	0.705517	NA
KJ359_000326	scaffold_1	1058317	1060847	+	hypothetical protein	NA	EggNog:ENOG410PJBQ,COG:G,SECRETED:SignalP(1-26)	PF09423 PhoD; PF16655 PhoD_N	IPR029052 Metallo-dependent phosphatase-like; IPR032093 Phospholipase D, N-terminal; IPR018946 PhoD-like phosphatase, metallophosphatase domain	20.6159	-2.89539	0.847381	-3.41687	0.000633447	0.00716166
KJ359_000327	scaffold_1	1061523	1063013	+	hypothetical protein	GO:0046912 transferase activity, transferring acyl groups, acyl groups converted into alkyl on transfer; GO:0006099 tricarboxylic acid cycle	EggNog:ENOG410PIVH,COG:C	PF00285 Citrate_synt	IPR002020 Citrate synthase; IPR024176 Citrate synthase, bacterial-type; IPR016142 Citrate synthase-like, large alpha subdomain; IPR016143 Citrate synthase-like, small alpha subdomain; IPR019810 Citrate synthase active site	196.796	-0.643853	0.494291	-1.30258	0.192718	0.428238
KJ359_000328	scaffold_1	1063201	1066038	-	hypothetical protein	NA	EggNog:ENOG410PZ0N	NA	NA	57.4995	1.41468	0.504326	2.80508	0.00503042	0.0351219
KJ359_000329	scaffold_1	1070008	1070964	+	hypothetical protein	GO:0003676 nucleic acid binding; GO:0046872 metal ion binding	NA		IPR015880 ; IPR013087 Zinc finger C2H2-type; IPR007087	213.071	-0.252808	0.64918	-0.389427	0.69696	0.854814
KJ359_000330	scaffold_1	1072233	1072868	+	hypothetical protein	NA	NA	NA	NA	278.727	-2.09221	0.871543	-2.40058	0.0163691	0.084145
KJ359_000331	scaffold_1	1074549	1075442	-	hypothetical protein	NA	EggNog:ENOG410QA4J	PF16804 DUF5071	IPR031837 Domain of unknown function DUF5071	4.68339	0.257916	0.904145	0.285259	0.775446	0.899652
KJ359_000332	scaffold_1	1076740	1077003	+	hypothetical protein	NA	NA	NA	NA	0.144999	0.700506	4.08047	0.171673	0.863695	NA
KJ359_000333	scaffold_1	1078833	1079504	+	hypothetical protein	GO:0035434 copper ion transmembrane transport; GO:0005375 copper ion transmembrane transporter activity; GO:0016021 integral component of membrane	EggNog:ENOG410PQ4J,COG:P,TransMembrane:4 (i21-38o58-76i152-170o176-196i)	PF04145 Ctr	IPR007274 Ctr copper transporter	20.4689	-0.888606	0.541936	-1.63969	0.10107	0.289042
KJ359_000334	scaffold_1	1082403	1083331	-	transcription factor of the MADS box	GO:0046983 protein dimerization activity; GO:0003677 DNA binding; GO:0000987 cis-regulatory region sequence-specific DNA binding; GO:0000982 ; GO:0045944 positive regulation of transcription by RNA polymerase II	EggNog:ENOG410PPRB,COG:K	PF00319 SRF-TF	IPR002100 Transcription factor, MADS-box; IPR033897 MADS SRF-like	125.409	0.668601	0.315135	2.12164	0.0338683	0.138123
KJ359_000335	scaffold_1	1092498	1093227	+	phospholipid scramblase 1	GO:0016021 integral component of membrane	EggNog:ENOG410PNA0,COG:S,TransMembrane:4 (i7-33o53-76i88-108o181-203i)		IPR008952 Tetraspanin, EC2 domain superfamily	162.827	-0.407624	0.387369	-1.05229	0.292667	0.543896
KJ359_000336	scaffold_1	1095431	1096291	+	hypothetical protein	NA	EggNog:ENOG410PNMS,COG:Q		IPR016040 NAD(P)-binding domain	2.85562	0.262272	1.17975	0.222312	0.824071	0.922875
KJ359_000337	scaffold_1	1096930	1098232	-	Chitin synthase, class 5	GO:0046983 protein dimerization activity; GO:0005515 protein binding	EggNog:ENOG410PGHB,COG:L,BUSCO:EOG092612CC	PF00533 BRCT; PF16892 CHS5_N; PF16893 fn3_2; PF12738 PTCB-BRCT	IPR001357 BRCT domain; IPR031673 Chitin biosynthesis protein Chs5, N-terminal; IPR013783 Immunoglobulin-like fold; IPR031669 Fibronectin type III domain, fungi; IPR003961 Fibronectin type III	62.715	-0.727119	0.397876	-1.8275	0.0676243	0.223925
KJ359_000338	scaffold_1	1100440	1101323	+	Translation initiation factor 1A	GO:0003743 translation initiation factor activity; GO:0003723 RNA binding; GO:0006413 translational initiation	EggNog:ENOG410PN1R,COG:J,BUSCO:EOG092652Y6	PF01176 eIF-1a	IPR001253 Translation initiation factor 1A (eIF-1A); IPR006196 RNA-binding domain, S1, IF1 type; IPR018104 Translation initiation factor 1A (eIF-1A), conserved site; IPR012340 Nucleic acid-binding, OB-fold	974.254	-0.291703	0.401076	-0.727302	0.467041	0.698885
KJ359_000339	scaffold_1	1102285	1104264	-	hypothetical protein	GO:0003779 actin binding	EggNog:ENOG410QDPS,COG:T,COG:Z,BUSCO:EOG09264U78	PF00568 WH1	IPR000697 WH1/EVH1 domain; IPR011993 PH-like domain superfamily; IPR003124 WH2 domain; IPR033927 WASP family, EVH1 domain	259.442	1.16724	0.30885	3.77932	0.000157257	0.00232179
KJ359_000340	scaffold_1	1105642	1105996	-	hypothetical protein	NA	EggNog:ENOG410PZSB	NA	NA	338.786	-0.894949	0.548592	-1.63136	0.102815	0.291605
KJ359_000341	scaffold_1	1106672	1109536	+	hypothetical protein	GO:0004518 nuclease activity; GO:0003677 DNA binding; GO:0004520 endodeoxyribonuclease activity; GO:0003697 single-stranded DNA binding; GO:0006259 DNA metabolic process; GO:0006281 DNA repair	EggNog:ENOG410PG6F,COG:L,BUSCO:EOG09260AZK	PF02732 ERCC4	IPR006166 ERCC4 domain; IPR020819 ; IPR006167 DNA repair protein XPF; IPR011335 Restriction endonuclease type II-like; IPR010994 RuvA domain 2-like	84.5885	0.882153	0.344316	2.56204	0.0104059	0.0610763
KJ359_000342	scaffold_1	1110067	1110354	-	hypothetical protein	NA	EggNog:ENOG410PTPY,TransMembrane:1 (o26-54i)	NA	NA	1564.32	-0.546679	0.445591	-1.22686	0.219875	0.461162
KJ359_000343	scaffold_1	1115064	1116347	+	hypothetical protein	GO:0006807 nitrogen compound metabolic process; GO:0016810 hydrolase activity, acting on carbon-nitrogen (but not peptide) bonds	EggNog:ENOG410PHQD,COG:E	PF00795 CN_hydrolase	IPR003010 Carbon-nitrogen hydrolase; IPR000132 Nitrilase/cyanide hydratase, conserved site	1.29823	2.48647	2.20627	1.127	0.259743	NA
KJ359_000344	scaffold_1	1120003	1120272	+	hypothetical protein	NA	NA	NA	NA	0.963026	0.506803	2.77562	0.182591	0.855119	NA
KJ359_000345	scaffold_1	1120749	1122357	-	hypothetical protein	GO:0055085 transmembrane transport; GO:0022891 ; GO:0022857 transmembrane transporter activity; GO:0005215 transporter activity; GO:0016020 membrane; GO:0016021 integral component of membrane	EggNog:ENOG410PFEN,COG:G,TransMembrane:10 (i12-40o60-78i90-117o144-164i176-195o303-325i334-355o361-386i406-423o429-448i)	PF07690 MFS_1; PF00083 Sugar_tr	IPR003663 Sugar/inositol transporter; IPR005828 Major facilitator, sugar transporter-like; IPR005829 Sugar transporter, conserved site; IPR020846 Major facilitator superfamily domain	1.42828	2.74232	2.01564	1.36052	0.173666	NA
KJ359_000346	scaffold_1	1123557	1124311	+	hypothetical protein	NA	EggNog:ENOG410PYCX,COG:O,SECRETED:SignalP(1-16)	PF14200 RicinB_lectin_2; PF00652 Ricin_B_lectin	IPR000772 Ricin B, lectin domain	13.0376	2.28707	0.833863	2.74274	0.00609281	0.0403877
KJ359_000347	scaffold_1	1125106	1126576	-	hypothetical protein	GO:0043565 sequence-specific DNA binding; GO:0003700 DNA-binding transcription factor activity; GO:0006355 regulation of transcription, DNA-templated	EggNog:ENOG410PRFG,COG:K	PF07716 bZIP_2	IPR004827 Basic-leucine zipper domain	19728.8	1.22704	0.333821	3.67575	0.000237156	0.00327029
KJ359_000348	scaffold_1	1130510	1131893	+	hypothetical protein	GO:0055085 transmembrane transport; GO:0016021 integral component of membrane	EggNog:ENOG410PWHS,COG:G,TransMembrane:8 (i25-43o49-73i85-103o115-134i154-175o187-208i220-243o249-268i)	PF07690 MFS_1	IPR011701 Major facilitator superfamily; IPR020846 Major facilitator superfamily domain	19.0288	0.852884	0.59425	1.43523	0.151222	0.371954
KJ359_000349	scaffold_1	1132289	1133445	-	hypothetical protein	NA	EggNog:ENOG410PIWA,COG:U		IPR024111 Peroxisomal targeting signal 1 receptor family	33.5772	0.20634	0.486561	0.424079	0.671508	0.8414
KJ359_000350	scaffold_1	1134840	1135774	+	GTPase-activating protein S13	GO:0005515 protein binding	EggNog:ENOG410PGDS,COG:U	PF12894 ANAPC4_WD40; PF00400 WD40	IPR001680 WD40 repeat; IPR015943 WD40/YVTN repeat-like-containing domain superfamily; IPR024977 Anaphase-promoting complex subunit 4, WD40 domain; IPR017986 WD40-repeat-containing domain	76.6501	0.757633	0.378527	2.00153	0.045335	0.169929
KJ359_000351	scaffold_1	1136669	1138238	-	hypothetical protein	GO:0003824 catalytic activity	EggNog:ENOG410PK4P,COG:G,SECRETED:SignalP(1-21),CAZy:AA12	PF07676 PD40	IPR011659 WD40-like Beta Propeller; IPR011042 Six-bladed beta-propeller, TolB-like; IPR011041 Soluble quinoprotein glucose/sorbosone dehydrogenase	37.7301	0.834214	0.430432	1.93808	0.0526129	0.188402
KJ359_000352	scaffold_1	1140681	1142197	+	hypothetical protein	GO:0055114 oxidation-reduction process; GO:0016491 oxidoreductase activity	EggNog:ENOG410PJ6Z,COG:E	PF01266 DAO; PF13450 NAD_binding_8	IPR023753 FAD/NAD(P)-binding domain; IPR006076 FAD dependent oxidoreductase	333.486	2.12428	0.693154	3.06465	0.00217923	0.0187738
KJ359_000353	scaffold_1	1142417	1143279	-	hypothetical protein	NA	EggNog:ENOG410Q84H	NA	NA	7.26692	0.986767	0.851606	1.15871	0.246573	0.492296
KJ359_000354	scaffold_1	1144022	1146300	-	hypothetical protein	NA	EggNog:ENOG410PNDS,COG:S		IPR011333 SKP1/BTB/POZ domain superfamily	297.15	0.296113	0.282756	1.04724	0.294991	0.546808
KJ359_000355	scaffold_1	1149172	1151174	+	hypothetical protein	GO:0003824 catalytic activity	EggNog:ENOG410PJBV,COG:D,COG:P	PF02441 Flavoprotein	IPR003382 Flavoprotein	197.397	0.32975	0.325805	1.01211	0.311487	0.563705
KJ359_000356	scaffold_1	1151512	1152952	-	L-galactonate dehydratase	GO:0009063 cellular amino acid catabolic process	EggNog:ENOG410PH4Q,COG:M	PF13378 MR_MLE_C	IPR013342 Mandelate racemase/muconate lactonizing enzyme, C-terminal; IPR029065 Enolase C-terminal domain-like; IPR029017 Enolase-like, N-terminal; IPR018110 Mandelate racemase/muconate lactonizing enzyme, conserved site	131.172	1.71618	0.508341	3.37604	0.000735368	0.00805197
KJ359_000357	scaffold_1	1153714	1154290	-	hypothetical protein	NA	EggNog:ENOG410PTW4,TransMembrane:3 (i12-34o54-79i91-111o)	NA	NA	69.3552	1.6365	0.472781	3.46143	0.000537323	0.00633604
KJ359_000358	scaffold_1	1157419	1158624	+	hypothetical protein	NA	EggNog:ENOG410PTGV	NA	NA	1133.16	0.10791	0.360005	0.299745	0.764372	0.895002
KJ359_000359	scaffold_1	1159546	1160940	+	hypothetical protein	GO:0016567 protein ubiquitination; GO:0000724 double-strand break repair via homologous recombination; GO:0004842 ubiquitin-protein transferase activity; GO:0008270 zinc ion binding; GO:0019789 SUMO transferase activity; GO:0030915 Smc5-Smc6 complex	EggNog:ENOG410PQBA,COG:L	PF11789 zf-Nse	IPR003613 U box domain; IPR004181 Zinc finger, MIZ-type; IPR013083 Zinc finger, RING/FYVE/PHD-type; IPR026846 E3 SUMO-protein ligase Nse2 (Mms21)	19.6621	1.11586	0.541003	2.06258	0.039153	0.152915
KJ359_000360	scaffold_1	1161463	1163413	-	ERMES complex Ca(2+)-binding regulatory GTPase gem1	GO:0005509 calcium ion binding; GO:0003924 GTPase activity; GO:0005525 GTP binding; GO:0007005 mitochondrion organization; GO:0007264 small GTPase mediated signal transduction; GO:0031307 integral component of mitochondrial outer membrane; GO:0005739 mitochondrion	EggNog:ENOG410PH4W,COG:V,BUSCO:EOG0926133I,TransMembrane:1 (o602-620i)	PF08355 EF_assoc_1; PF08356 EF_assoc_2; PF00071 Ras; PF08477 Roc	IPR002048 EF-hand domain; IPR013567 EF hand associated, type-2; IPR027417 P-loop containing nucleoside triphosphate hydrolase; IPR021181 Mitochondrial Rho GTPase; IPR011992 EF-hand domain pair; IPR001806 Small GTPase; IPR013566 EF hand associated, type-1; IPR018247 EF-Hand 1, calcium-binding site; IPR020860 MIRO domain	69.9596	0.626037	0.483766	1.29409	0.195633	0.43276
KJ359_000361	scaffold_1	1164826	1166837	+	hypothetical protein	GO:0005515 protein binding	EggNog:ENOG410PIS0,COG:K	PF00400 WD40	IPR001680 WD40 repeat; IPR015943 WD40/YVTN repeat-like-containing domain superfamily; IPR024977 Anaphase-promoting complex subunit 4, WD40 domain; IPR017986 WD40-repeat-containing domain	80.4391	0.800855	0.464828	1.72291	0.0849051	0.259105
KJ359_000362	scaffold_1	1173255	1175319	+	hypothetical protein	NA	EggNog:ENOG410PGXT,COG:S	PF02752 Arrestin_C; PF00339 Arrestin_N	IPR011022 Arrestin C-terminal-like domain; IPR011021 Arrestin-like, N-terminal; IPR014756 Immunoglobulin E-set	610.654	0.715441	0.587864	1.21702	0.223598	0.46597
KJ359_000363	scaffold_1	1176733	1178242	+	hypothetical protein	NA	EggNog:ENOG410PI3A,COG:T		IPR001849 Pleckstrin homology domain; IPR011993 PH-like domain superfamily	516.693	0.67459	0.345382	1.95317	0.0507993	0.184212
KJ359_000364	scaffold_1	1182083	1184282	-	hypothetical protein	GO:0005524 ATP binding; GO:0004672 protein kinase activity; GO:0006468 protein phosphorylation	EggNog:ENOG410Q6FM,COG:T	PF00069 Pkinase	IPR000719 Protein kinase domain; IPR017441 Protein kinase, ATP binding site; IPR011009 Protein kinase-like domain superfamily	0.144999	0.700506	4.08047	0.171673	0.863695	NA
KJ359_000365	scaffold_1	1187048	1188207	-	hypothetical protein	NA	EggNog:ENOG410PKAU,COG:M	PF05729 NACHT	IPR027417 P-loop containing nucleoside triphosphate hydrolase	0.93099	0.757041	2.18242	0.346881	0.72868	NA
KJ359_000366	scaffold_1	1189909	1191093	+	hypothetical protein	NA	EggNog:ENOG410PP6S,COG:V	PF05147 LANC_like	IPR007822 Lanthionine synthetase C-like; IPR020464 LanC-like protein, eukaryotic	18.7844	0.527944	0.603065	0.875436	0.381337	0.629762
KJ359_000367	scaffold_1	1191731	1194036	-	hypothetical protein	GO:0005524 ATP binding; GO:0016887 ATPase activity	EggNog:ENOG410PFJH,COG:E,COG:J,BUSCO:EOG09260OM6	PF00005 ABC_tran; PF12848 ABC_tran_Xtn	IPR003593 AAA+ ATPase domain; IPR003439 ABC transporter-like; IPR027417 P-loop containing nucleoside triphosphate hydrolase; IPR032781 ABC-transporter extension domain; IPR017871 ABC transporter, conserved site	162.368	1.24244	0.435354	2.85387	0.00431906	0.0314839
KJ359_000368	scaffold_1	1204134	1207809	+	hypothetical protein	NA	EggNog:ENOG410PPFS,COG:S,SECRETED:SignalP(1-29)	NA	NA	91.8199	0.815432	0.488096	1.67064	0.0947932	0.277875
KJ359_000369	scaffold_1	1209910	1211799	+	Tubulin beta chain (Beta tubulin)	GO:0005525 GTP binding; GO:0005200 structural constituent of cytoskeleton; GO:0003924 GTPase activity; GO:0007017 microtubule-based process; GO:0005874 microtubule	EggNog:ENOG410PIDE,COG:Z	PF00091 Tubulin; PF03953 Tubulin_C	IPR002453 Beta tubulin; IPR000217 Tubulin; IPR018316 Tubulin/FtsZ, 2-layer sandwich domain; IPR003008 Tubulin/FtsZ, GTPase domain; IPR023123 Tubulin, C-terminal; IPR013838 Beta tubulin, autoregulation binding site; IPR017975 Tubulin, conserved site; IPR008280 Tubulin/FtsZ, C-terminal	689.716	1.38074	0.323884	4.26307	2.01634e-05	0.000419527
KJ359_000370	scaffold_1	1212826	1216055	-	hypothetical protein	GO:0055114 oxidation-reduction process; GO:0016491 oxidoreductase activity; GO:0020037 heme binding; GO:0051536 iron-sulfur cluster binding	EggNog:ENOG410PJ0A,COG:C,SECRETED:SignalP(1-22)	PF04324 Fer2_BFD; PF03460 NIR_SIR_ferr; PF00070 Pyr_redox; PF07992 Pyr_redox_2	IPR023753 FAD/NAD(P)-binding domain; IPR005117 Nitrite/Sulfite reductase ferredoxin-like domain; IPR006067 Nitrite/sulphite reductase 4Fe-4S domain; IPR007419 BFD-like [2Fe-2S]-binding domain	10.5018	1.31242	0.70864	1.85202	0.0640226	0.216048
KJ359_000371	scaffold_1	1217517	1218880	-	hypothetical protein	NA	EggNog:ENOG41KOG0725,COG:Q	PF00106 adh_short; PF13561 adh_short_C2; PF08659 KR	IPR002347 Short-chain dehydrogenase/reductase SDR; IPR016040 NAD(P)-binding domain	7.64076	-2.08124	1.04618	-1.98938	0.0466597	0.17362
KJ359_000372	scaffold_1	1219212	1219745	-	hypothetical protein	GO:0003743 translation initiation factor activity; GO:0006413 translational initiation	NA	PF01253 SUI1	IPR001950 SUI1 domain	0	NA	NA	NA	NA	NA
KJ359_000373	scaffold_1	1228262	1229874	+	hypothetical protein	GO:0005524 ATP binding; GO:0004672 protein kinase activity; GO:0004674 protein serine/threonine kinase activity; GO:0006468 protein phosphorylation	EggNog:ENOG410PHU4,COG:T	PF00069 Pkinase; PF07714 PK_Tyr_Ser-Thr	IPR000719 Protein kinase domain; IPR008271 Serine/threonine-protein kinase, active site; IPR000961 AGC-kinase, C-terminal; IPR011009 Protein kinase-like domain superfamily	83.773	0.0091399	0.506658	0.0180396	0.985607	0.993788
KJ359_000374	scaffold_1	1229930	1230454	+	Serine/threonine-protein kinase 32A	NA	EggNog:ENOG41KOG0598,COG:T	NA	NA	42.1945	0.141246	0.471299	0.299696	0.764409	0.895002
KJ359_000375	scaffold_1	1231409	1233550	-	hypothetical protein	GO:0034551 mitochondrial respiratory chain complex III assembly; GO:0005524 ATP binding	EggNog:ENOG410PHEM,COG:O,TransMembrane:2 (o38-56i63-83o)	PF00004 AAA; PF08740 BCS1_N	IPR003593 AAA+ ATPase domain; IPR014851 BCS1, N-terminal; IPR003959 ATPase, AAA-type, core; IPR027417 P-loop containing nucleoside triphosphate hydrolase; IPR003960 ATPase, AAA-type, conserved site	117.288	0.67108	0.475622	1.41095	0.158259	0.382758
KJ359_000376	scaffold_1	1235115	1236874	-	hypothetical protein	GO:0005381 iron ion transmembrane transporter activity; GO:0034755 iron ion transmembrane transport; GO:0016021 integral component of membrane	EggNog:ENOG410PFX2,COG:P,TransMembrane:8 (i75-93o99-117i129-151o166-186i220-242o321-342i377-397o476-497i)	PF06963 FPN1	IPR009716 Ferroportin-1; IPR020846 Major facilitator superfamily domain	638.32	-1.62928	0.337872	-4.82219	1.4199e-06	4.33657e-05
KJ359_000377	scaffold_1	1241704	1242882	-	hypothetical protein	NA	NA	NA	NA	355.74	0.124655	0.361221	0.345092	0.730025	0.874386
KJ359_000378	scaffold_1	1242925	1244220	-	hypothetical protein	NA	EggNog:ENOG410PP78,COG:S,TransMembrane:1 (o387-411i)	NA	NA	220.103	0.573308	0.327674	1.74963	0.0801822	0.249647
KJ359_000379	scaffold_1	1252956	1254050	-	hypothetical protein	NA	EggNog:ENOG410PP52,COG:S	PF13300 DUF4078	IPR025066 Protein of unknown function DUF4078	65.8538	0.261427	0.462563	0.56517	0.571958	0.778951
KJ359_000380	scaffold_1	1254468	1255622	+	hypothetical protein	GO:0055114 oxidation-reduction process; GO:0006520 cellular amino acid metabolic process; GO:0050661 NADP binding; GO:0016491 oxidoreductase activity; GO:0004412 homoserine dehydrogenase activity	EggNog:ENOG410PGAE,COG:E,BUSCO:EOG09263483	PF00742 Homoserine_dh; PF03447 NAD_binding_3	IPR005106 Aspartate/homoserine dehydrogenase, NAD-binding; IPR022697 Homoserine dehydrogenase lacking ACT domain; IPR016040 NAD(P)-binding domain; IPR001342 Homoserine dehydrogenase, catalytic; IPR019811 Homoserine dehydrogenase, conserved site	182.161	-0.0156037	0.434584	-0.0359049	0.971358	0.989542
KJ359_000381	scaffold_1	1257199	1258886	+	3-keto-steroid reductase	NA	EggNog:ENOG410PJ4U,COG:I,BUSCO:EOG09262SR7		IPR016040 NAD(P)-binding domain	32.0176	-0.101325	0.446687	-0.226837	0.82055	0.921155
KJ359_000382	scaffold_1	1259208	1261077	-	hypothetical protein	GO:0055085 transmembrane transport; GO:0016021 integral component of membrane	EggNog:ENOG410PJ5A,COG:U,TransMembrane:12 (i112-130o150-171i178-197o203-224i245-266o272-293i325-342o362-382i389-408o420-441i453-470o490-510i)	PF07690 MFS_1	IPR011701 Major facilitator superfamily; IPR020846 Major facilitator superfamily domain	166.011	-0.690603	0.317458	-2.17541	0.0295991	0.125884
KJ359_000383	scaffold_1	1263068	1263877	-	hypothetical protein	GO:0008121 ubiquinol-cytochrome-c reductase activity; GO:0006122 mitochondrial electron transport, ubiquinol to cytochrome c	EggNog:ENOG410PR3A,COG:C	PF02320 UCR_hinge	IPR023184 Ubiquinol-cytochrome C reductase hinge domain; IPR003422 Cytochrome b-c1 complex, subunit 6	195.764	0.307834	0.4626	0.665444	0.505767	0.731194
KJ359_000384	scaffold_1	1264654	1265713	-	hypothetical protein	NA	EggNog:ENOG410PNWH,COG:T		IPR011993 PH-like domain superfamily	39.781	-0.112072	0.471214	-0.237837	0.812007	0.917447
KJ359_000385	scaffold_1	1271866	1274446	-	hypothetical protein	GO:0003779 actin binding; GO:0017048 Rho GTPase binding; GO:0005488 binding; GO:0030036 actin cytoskeleton organization	EggNog:ENOG410PJ46,COG:S,SECRETED:SignalP(1-21)	PF06371 Drf_GBD	IPR010473 Formin, GTPase-binding domain; IPR016024 Armadillo-type fold	22.6411	-0.0393158	0.54599	-0.0720083	0.942595	0.976576
KJ359_000386	scaffold_1	1275911	1276438	-	hypothetical protein	NA	SECRETED:SignalP(1-19)	NA	NA	0.975755	0.570145	2.12372	0.268466	0.788341	NA
KJ359_000387	scaffold_1	1277497	1278792	-	hypothetical protein	NA	EggNog:ENOG410PGRE,COG:O	PF06999 Suc_Fer-like	IPR012336 Thioredoxin-like fold; IPR009737 Thioredoxin-like ferredoxin; IPR030108 Actin patches distal protein 1-like	164.475	0.409917	0.475179	0.862658	0.388325	0.636053
KJ359_000388	scaffold_1	1279975	1282203	-	hypothetical protein	GO:0008152 metabolic process; GO:0016746 transferase activity, transferring acyl groups	EggNog:ENOG410PGUU,COG:I,TransMembrane:3 (o436-466i498-519o531-552i)		IPR002123 Phospholipid/glycerol acyltransferase	347.608	1.475	0.358656	4.11258	3.91253e-05	0.000729976
KJ359_000389	scaffold_1	1284260	1286452	-	hypothetical protein	GO:0008270 zinc ion binding; GO:0005515 protein binding	EggNog:ENOG410PH2Q,COG:O,BUSCO:EOG092614ZG	PF07576 BRAP2; PF00097 zf-C3HC4; PF13923 zf-C3HC4_2; PF13639 zf-RING_2; PF13445 zf-RING_UBOX; PF02148 zf-UBP	IPR001607 Zinc finger, UBP-type; IPR001841 Zinc finger, RING-type; IPR013083 Zinc finger, RING/FYVE/PHD-type; IPR011422 BRCA1-associated 2	595.965	1.42699	0.353459	4.03722	5.40878e-05	0.000951096
KJ359_000390	scaffold_1	1290553	1291097	+	hypothetical protein	NA	EggNog:ENOG410Q646,TransMembrane:3 (o40-56i63-83o103-124i)	NA	NA	33.8645	0.523328	0.599618	0.87277	0.382789	0.631204
KJ359_000391	scaffold_1	1293138	1296115	-	hypothetical protein	NA	EggNog:ENOG410PHM2,COG:S	NA	NA	502.651	0.474693	0.437717	1.08447	0.278155	0.527659
KJ359_000392	scaffold_1	1302966	1303571	+	CAAX farnesyltransferase (FTase) subunit beta	GO:0003824 catalytic activity; GO:0042127 regulation of cell population proliferation; GO:0018343 protein farnesylation; GO:0005965 protein farnesyltransferase complex	EggNog:ENOG410PJMU,COG:O	PF00432 Prenyltrans	IPR008930 Terpenoid cyclases/protein prenyltransferase alpha-alpha toroid; IPR001330 PFTB repeat; IPR026872 Protein farnesyltransferase subunit beta	15.1189	0.0435478	0.56736	0.0767551	0.938818	0.974808
KJ359_000393	scaffold_1	1312438	1313310	+	hypothetical protein	NA	EggNog:ENOG410PPTC,COG:S		IPR014720 Double-stranded RNA-binding domain	1.15952	-2.62808	2.34293	-1.12171	0.261988	NA
KJ359_000394	scaffold_1	1318157	1319563	+	mannose-1-phosphate guanyltransferase	GO:0016779 nucleotidyltransferase activity; GO:0016740 transferase activity; GO:0009058 biosynthetic process	EggNog:ENOG410PFAH,COG:M,SECRETED:SignalP(1-16)	PF00132 Hexapep; PF00483 NTP_transferase; PF12804 NTP_transf_3	IPR005835 Nucleotidyl transferase domain; IPR001451 Hexapeptide repeat; IPR029044 Nucleotide-diphospho-sugar transferases; IPR018357 Hexapeptide transferase, conserved site	263.072	1.20779	0.332914	3.62793	0.000285701	0.00383782
KJ359_000395	scaffold_1	1321366	1323197	-	Glycerol kinase	GO:0016773 phosphotransferase activity, alcohol group as acceptor; GO:0004370 glycerol kinase activity; GO:0005975 carbohydrate metabolic process; GO:0006072 glycerol-3-phosphate metabolic process	EggNog:ENOG410PFNN,COG:G	PF02782 FGGY_C; PF00370 FGGY_N	IPR000577 Carbohydrate kinase, FGGY; IPR005999 Glycerol kinase; IPR018484 Carbohydrate kinase, FGGY, N-terminal; IPR018485 Carbohydrate kinase, FGGY, C-terminal; IPR018483 Carbohydrate kinase, FGGY, conserved site	345.589	0.318801	0.517542	0.61599	0.537901	0.753961
KJ359_000396	scaffold_1	1328230	1329513	-	hypothetical protein	NA	EggNog:ENOG410UM1C,COG:O,TransMembrane:2 (o371-393i405-426o)	NA	NA	8.39605	0.140575	1.02611	0.136998	0.891032	0.954488
KJ359_000397	scaffold_1	1331371	1332522	-	hypothetical protein	NA	EggNog:ENOG4103GK6,SECRETED:SignalP(1-18)	NA	NA	280.822	0.741862	0.525892	1.41067	0.15834	0.382779
KJ359_000398	scaffold_1	1334379	1336467	-	hypothetical protein	GO:0005215 transporter activity; GO:0006810 transport; GO:0016020 membrane	EggNog:ENOG410PIE8,COG:P,TransMembrane:11 (i141-160o180-201i222-247o253-274i286-308o331-350i409-434o454-479i500-518o530-550i604-630o)	PF01566 Nramp	IPR001046 NRAMP family	8820.78	-0.141467	0.352717	-0.401078	0.688363	0.851675
KJ359_000399	scaffold_1	1338693	1339533	-	Phosphatidyl-N-methylethanolamine N-methyltransferase	GO:0006644 phospholipid metabolic process; GO:0008170 N-methyltransferase activity	EggNog:ENOG410PNCF,COG:I,BUSCO:EOG0926425H,TransMembrane:3 (o18-36i57-76o96-124i)	PF04191 PEMT	IPR007318 Phospholipid methyltransferase; IPR024960 Phosphatidyl-N-methylethanolamine/Phosphatidylethanolamine N-methyltransferase	858.724	-0.641725	0.334895	-1.9162	0.0553402	0.194887
KJ359_000400	scaffold_1	1340130	1341365	-	hypothetical protein	NA	EggNog:ENOG410PMZ0,COG:S		IPR013904 Transcriptional regulatory protein RXT2, N-terminal	150.298	-1.05422	0.329746	-3.19708	0.00138828	0.0133255
KJ359_000401	scaffold_1	1341466	1341793	-	hypothetical protein	NA	EggNog:ENOG410PMZ0,COG:S		IPR013904 Transcriptional regulatory protein RXT2, N-terminal	16.3317	-0.330332	0.625087	-0.528457	0.597182	0.794264
KJ359_000402	scaffold_1	1343331	1347192	+	hypothetical protein	NA	EggNog:ENOG410PKGT,COG:S	PF11817 Foie-gras_1; PF07919 Gryzun	IPR021773 Trafficking protein particle complex subunit 11; IPR012880 Gryzun, putative trafficking through Golgi	94.3972	0.477581	0.391982	1.21838	0.223081	0.465172
KJ359_000403	scaffold_1	1347353	1348930	-	hypothetical protein	GO:0016491 oxidoreductase activity; GO:0008152 metabolic process	EggNog:ENOG410PJ62,COG:S	PF00264 Tyrosinase	IPR002227 Tyrosinase copper-binding domain; IPR008922 Uncharacterised domain, di-copper centre	3.02752	0.529924	1.35807	0.390205	0.696385	0.854814
KJ359_000404	scaffold_1	1351729	1352838	-	hypothetical protein	GO:0016829 lyase activity; GO:0003824 catalytic activity; GO:0008152 metabolic process	EggNog:ENOG410PKFF,COG:E	PF00701 DHDPS	IPR002220 DapA-like; IPR013785 Aldolase-type TIM barrel	125.089	-1.6262	0.570183	-2.85206	0.00434365	0.0316189
KJ359_000405	scaffold_1	1359308	1361004	+	hypothetical protein	NA	EggNog:ENOG410PH5J,COG:J,SECRETED:SignalP(1-36)	PF01425 Amidase	IPR023631 Amidase signature domain	33.3898	-0.916003	0.543639	-1.68495	0.0919986	0.272441
KJ359_000406	scaffold_1	1363489	1363977	-	hypothetical protein	NA	NA	NA	NA	0	NA	NA	NA	NA	NA
KJ359_000407	scaffold_1	1369776	1370664	-	hypothetical protein	NA	EggNog:ENOG410PRK1,COG:T	PF17172 GST_N_4; PF10568 Tom37	IPR012336 Thioredoxin-like fold; IPR026928 FAX/IsoI-like	36.4764	2.10627	0.876245	2.40374	0.0162283	0.0835789
KJ359_000409	scaffold_1	1371658	1373510	-	hypothetical protein	GO:0050660 flavin adenine dinucleotide binding; GO:0016491 oxidoreductase activity; GO:0003824 catalytic activity; GO:0016614 oxidoreductase activity, acting on CH-OH group of donors; GO:0055114 oxidation-reduction process	EggNog:ENOG410PUTY,COG:C,SECRETED:SignalP(1-23),CAZy:AA7	PF08031 BBE; PF01565 FAD_binding_4	IPR006094 FAD linked oxidase, N-terminal; IPR016167 FAD-binding, type PCMH, subdomain 1; IPR012951 Berberine/berberine-like; IPR016169 FAD-binding, type PCMH, subdomain 2; IPR016166 FAD-binding domain, PCMH-type	0.651448	1.207	2.67257	0.451624	0.65154	NA
KJ359_000411	scaffold_1	1375125	1381013	-	hypothetical protein	GO:0005488 binding	EggNog:ENOG410PFXY,COG:O	PF16507 BLM10_mid; PF16547 BLM10_N; PF11919 DUF3437	IPR032372 Proteasome activator Blm10, N-terminal; IPR021843 Proteasome activator complex subunit 4 C-terminal domain; IPR032430 Proteasome activator Blm10, mid region; IPR011989 Armadillo-like helical; IPR016024 Armadillo-type fold	201.081	0.825916	0.338236	2.44184	0.0146128	0.0776767
KJ359_000412	scaffold_1	1383168	1383635	-	hypothetical protein	NA	EggNog:ENOG410PSR1,SECRETED:SignalP(1-21),TransMembrane:3 (n5-16c21/22o45-61i73-92o112-128i)	NA	NA	134.071	1.82886	0.45419	4.02664	5.65789e-05	0.000984605
KJ359_000413	scaffold_1	1384134	1386026	-	hypothetical protein	GO:0055085 transmembrane transport; GO:0016021 integral component of membrane	EggNog:ENOG410PICG,COG:D,COG:K,COG:T,TransMembrane:12 (i82-101o107-129i141-159o165-185i197-216o228-250i286-312o318-339i351-369o375-397i409-433o439-458i)	PF07690 MFS_1	IPR011701 Major facilitator superfamily; IPR020846 Major facilitator superfamily domain	73.9083	1.68752	0.459099	3.67572	0.000237178	0.00327029
KJ359_000414	scaffold_1	1387315	1388991	-	hypothetical protein	NA	EggNog:ENOG410PR4E,COG:S	NA	NA	299.819	0.572715	0.463129	1.23662	0.216227	0.456081
KJ359_000415	scaffold_1	1392051	1393567	+	ER membrane glycoprotein subunit of the GPI transamidase complex-like protein	GO:0004584 ; GO:0006506 GPI anchor biosynthetic process	EggNog:ENOG410PH12,COG:G,BUSCO:EOG09262GLP,TransMembrane:9 (i12-33o115-137i144-162o168-186i193-211o306-326i347-369o375-395i407-429o),CAZy:GT76	PF04188 Mannosyl_trans2; PF13231 PMT_2	IPR007315 GPI mannosyltransferase 2	108.296	-1.29257	0.390189	-3.31268	0.000924079	0.00971028
KJ359_000416	scaffold_1	1395467	1396264	+	hypothetical protein	NA	SECRETED:SignalP(1-19)	NA	NA	3.2655	1.18913	1.8015	0.660081	0.509202	0.733544
KJ359_000417	scaffold_1	1396938	1399350	+	hypothetical protein	GO:0003824 catalytic activity	EggNog:ENOG410PG45,COG:G,CAZy:GH78		IPR012341 Six-hairpin glycosidase-like superfamily; IPR008902 Alpha-L-rhamnosidase, concanavalin-like domain; IPR008928 Six-hairpin glycosidase superfamily	11.6105	-2.31302	0.972392	-2.37869	0.0173742	0.0875768
KJ359_000418	scaffold_1	1399506	1401221	-	hypothetical protein	GO:0055085 transmembrane transport; GO:0022891 ; GO:0022857 transmembrane transporter activity; GO:0005215 transporter activity; GO:0016020 membrane; GO:0016021 integral component of membrane	EggNog:ENOG410PICY,COG:G,TransMembrane:11 (o31-53i60-79o85-108i120-139o151-172i240-260o280-298i310-329o341-365i377-395o407-426i)	PF07690 MFS_1; PF00083 Sugar_tr	IPR003663 Sugar/inositol transporter; IPR005828 Major facilitator, sugar transporter-like; IPR005829 Sugar transporter, conserved site; IPR020846 Major facilitator superfamily domain	34.1891	-2.28948	0.932503	-2.4552	0.0140808	0.075753
KJ359_000419	scaffold_1	1401259	1401569	-	hypothetical protein	NA	NA	NA	NA	2.78775	-5.05801	2.19776	-2.30144	0.021367	0.101425
KJ359_000420	scaffold_1	1405147	1407151	+	Beta-galactosidase (Lactase)	GO:0004553 hydrolase activity, hydrolyzing O-glycosyl compounds; GO:0004565 beta-galactosidase activity; GO:0003824 catalytic activity; GO:0030246 carbohydrate binding; GO:0005975 carbohydrate metabolic process; GO:0009341 beta-galactosidase complex	EggNog:ENOG410PKSF,COG:G,CAZy:GH2	PF02929 Bgal_small_N; PF16353 DUF4981; PF02836 Glyco_hydro_2_C	IPR006101 Glycoside hydrolase, family 2; IPR004199 Beta galactosidase small chain/ domain 5; IPR006103 Glycoside hydrolase family 2, catalytic domain; IPR013781 ; IPR013812 ; IPR032312 Beta-galactosidase, domain 4; IPR014718 Glycoside hydrolase-type carbohydrate-binding; IPR006102 Glycoside hydrolase, family 2, immunoglobulin-like beta-sandwich; IPR011013 Galactose mutarotase-like domain superfam…	55.9611	0.0112563	0.432614	0.0260192	0.979242	0.992577
KJ359_000421	scaffold_1	1413211	1416051	+	hypothetical protein	NA	EggNog:ENOG410PTNN	NA	NA	36.6396	0.817455	0.523627	1.56114	0.118491	0.319078
KJ359_000422	scaffold_1	1418900	1420394	+	hypothetical protein	GO:0005351 carbohydrate:proton symporter activity; GO:0008643 carbohydrate transport; GO:0000139 Golgi membrane; GO:0016021 integral component of membrane	EggNog:ENOG410PJIB,COG:G,TransMembrane:8 (i29-52o107-125i137-156o230-252i264-286o306-326i333-350o356-373i)	PF04142 Nuc_sug_transp; PF08449 UAA	IPR007271 Nucleotide-sugar transporter	157.165	0.222808	0.359029	0.620583	0.534874	0.751621
KJ359_000423	scaffold_1	1421291	1426172	+	Sec63	GO:0005524 ATP binding; GO:0003676 nucleic acid binding	EggNog:ENOG410PFEF,COG:A	PF00270 DEAD; PF00271 Helicase_C; PF04851 ResIII; PF02889 Sec63	IPR004179 Sec63 domain; IPR014001 Helicase superfamily 1/2, ATP-binding domain; IPR001650 Helicase, C-terminal; IPR027417 P-loop containing nucleoside triphosphate hydrolase; IPR011545 DEAD/DEAH box helicase domain; IPR011991 ArsR-like helix-turn-helix domain	22.3487	0.0712801	0.760541	0.0937229	0.925329	0.970869
KJ359_000424	scaffold_1	1428801	1429964	+	hypothetical protein	GO:0006388 tRNA splicing, via endonucleolytic cleavage and ligation; GO:0016772 transferase activity, transferring phosphorus-containing groups	EggNog:ENOG410PXAT,COG:S	PF01885 PTS_2-RNA	IPR002745 Phosphotransferase KptA/Tpt1	160.188	0.379135	0.485143	0.781492	0.434513	0.67444
KJ359_000425	scaffold_1	1430476	1431731	-	hypothetical protein	NA	EggNog:ENOG410PPH7,COG:S,TransMembrane:1 (i23-40o),CAZy:CE3	PF13472 Lipase_GDSL_2	IPR013830 SGNH hydrolase-type esterase domain	287.629	-0.751779	0.377544	-1.99123	0.0464551	0.172946
KJ359_000426	scaffold_1	1433706	1435182	-	hypothetical protein	GO:0006812 cation transport; GO:0055085 transmembrane transport; GO:0008324 cation transmembrane transporter activity; GO:0016021 integral component of membrane	EggNog:ENOG410PICQ,COG:P,TransMembrane:4 (i179-201o207-228i249-268o288-309i)	PF01545 Cation_efflux	IPR002524 Cation efflux protein; IPR027469 Cation efflux transmembrane domain superfamily; IPR027470 Cation efflux protein, cytoplasmic domain	268.672	-0.664979	0.30965	-2.14752	0.0317519	0.131848
KJ359_000427	scaffold_1	1449324	1450244	+	hypothetical protein	NA	EggNog:ENOG410PQ2C,COG:S		IPR021740 Velvet factor	9.61749	-0.881847	0.716829	-1.2302	0.21862	0.459455
KJ359_000428	scaffold_1	1455502	1455957	-	hypothetical protein	NA	EggNog:ENOG410PQHA,COG:Q	PF03061 4HBT	IPR003736 Phenylacetic acid degradation-related domain; IPR006683 Thioesterase domain; IPR029069 HotDog domain superfamily	27.3051	0.812614	0.65099	1.24827	0.211931	0.45168
KJ359_000430	scaffold_1	1456956	1457786	-	hypothetical protein	NA	EggNog:ENOG410PK72	PF12697 Abhydrolase_6	IPR029058 Alpha/Beta hydrolase fold; IPR000073 Alpha/beta hydrolase fold-1	3.67848	-1.27376	1.09021	-1.16836	0.24266	0.487532
KJ359_000431	scaffold_1	1460872	1462077	-	hypothetical protein	NA	EggNog:ENOG410PV5E,COG:E	PF05544 Pro_racemase	IPR008794 Proline racemase family	4.37363	-0.573617	0.991926	-0.578286	0.563071	0.7725
KJ359_000432	scaffold_1	1463209	1464309	+	hypothetical protein	GO:0008152 metabolic process; GO:0008168 methyltransferase activity	EggNog:ENOG41KOG1269,COG:I	PF08241 Methyltransf_11; PF08242 Methyltransf_12; PF13489 Methyltransf_23; PF13649 Methyltransf_25; PF13847 Methyltransf_31	IPR029063 S-adenosyl-L-methionine-dependent methyltransferase; IPR013216 Methyltransferase type 11	4.42782	-0.0177436	1.0073	-0.0176149	0.985946	0.993788
KJ359_000433	scaffold_1	1466631	1467212	+	hypothetical protein	NA	EggNog:ENOG410PS5G	NA	NA	8.4203	0.273967	0.772456	0.35467	0.722837	0.870075
KJ359_000434	scaffold_1	1470357	1470917	-	hypothetical protein	GO:0008080 N-acetyltransferase activity	EggNog:ENOG410PXCC,COG:K	PF00583 Acetyltransf_1; PF13673 Acetyltransf_10; PF13508 Acetyltransf_7	IPR016181 Acyl-CoA N-acyltransferase; IPR000182 GNAT domain	5.64915	-0.922239	0.9321	-0.989421	0.322457	0.574049
KJ359_000435	scaffold_1	1472242	1472907	+	hypothetical protein	NA	EggNog:ENOG410PS5G	NA	NA	2.63346	-1.84415	1.36929	-1.3468	0.178045	0.410304
KJ359_000436	scaffold_1	1475515	1477944	+	hypothetical protein	GO:0005515 protein binding	EggNog:ENOG410Q17E,COG:F,TransMembrane:1 (i257-275o)	PF00023 Ank; PF12796 Ank_2; PF13606 Ank_3; PF13857 Ank_5; PF05729 NACHT	IPR002110 Ankyrin repeat; IPR027417 P-loop containing nucleoside triphosphate hydrolase; IPR020683 Ankyrin repeat-containing domain	15.4992	-0.997165	0.670417	-1.48738	0.136915	0.349718
KJ359_000437	scaffold_1	1478644	1480293	+	hypothetical protein	GO:0020037 heme binding; GO:0004497 monooxygenase activity; GO:0016705 oxidoreductase activity, acting on paired donors, with incorporation or reduction of molecular oxygen; GO:0005506 iron ion binding; GO:0055114 oxidation-reduction process	EggNog:ENOG410PIDJ,COG:Q,SECRETED:SignalP(1-23),TransMembrane:1 (n4-19c23/24o208-229i)		IPR002403 Cytochrome P450, E-class, group IV; IPR001128 Cytochrome P450	8.25177	-0.802454	0.865672	-0.926973	0.353941	0.604832
KJ359_000438	scaffold_1	1486600	1488127	+	hypothetical protein	NA	EggNog:ENOG410PXYX,TransMembrane:7 (o32-51i71-95o107-131i143-165o177-197i209-231o251-274i)	NA	NA	195.476	0.108091	0.660685	0.163604	0.870043	0.946003
KJ359_000439	scaffold_1	1492041	1492445	+	hypothetical protein	GO:0055114 oxidation-reduction process; GO:0016491 oxidoreductase activity	EggNog:ENOG410PM9H,COG:O		IPR023753 FAD/NAD(P)-binding domain	0	NA	NA	NA	NA	NA
KJ359_000440	scaffold_1	1494647	1496109	-	hypothetical protein	GO:0005524 ATP binding; GO:0004672 protein kinase activity; GO:0006468 protein phosphorylation	EggNog:ENOG410PPC2,COG:T	PF00069 Pkinase; PF07714 PK_Tyr_Ser-Thr	IPR000719 Protein kinase domain; IPR011009 Protein kinase-like domain superfamily	58.982	0.241372	0.42426	0.568925	0.569407	0.777486
KJ359_000441	scaffold_1	1498972	1500748	+	hypothetical protein	NA	EggNog:ENOG410PVTF	NA	NA	279.053	-5.47942	0.861104	-6.36325	1.97534e-10	1.4921e-08
KJ359_000442	scaffold_1	1501194	1502990	-	hypothetical protein	GO:0055114 oxidation-reduction process; GO:0016491 oxidoreductase activity	EggNog:ENOG410PW25,COG:S	PF12831 FAD_oxidored; PF13450 NAD_binding_8	IPR023753 FAD/NAD(P)-binding domain	2.97228	0.49516	1.39395	0.355221	0.722424	0.869679
KJ359_000443	scaffold_1	1507131	1508732	-	hypothetical protein	NA	EggNog:ENOG410PHTK,COG:E,MEROPS:MER0003798	PF00291 PALP	IPR001926 Pyridoxal-phosphate dependent enzyme	81.5824	0.725536	0.562298	1.29031	0.196945	0.434119
KJ359_000444	scaffold_1	1509518	1509760	+	hypothetical protein	NA	EggNog:ENOG410PTZ1	NA	NA	18.1833	-0.60901	0.578243	-1.05321	0.292245	0.543703
KJ359_000445	scaffold_1	1515013	1516630	+	hypothetical protein	GO:0055085 transmembrane transport; GO:0022891 ; GO:0022857 transmembrane transporter activity; GO:0005215 transporter activity; GO:0016020 membrane; GO:0016021 integral component of membrane	EggNog:ENOG410PFEN,COG:G,TransMembrane:11 (o29-48i55-72o78-103i115-134o146-167i247-265o277-298i307-329o341-360i372-395o401-421i)	PF07690 MFS_1; PF00083 Sugar_tr	IPR003663 Sugar/inositol transporter; IPR005828 Major facilitator, sugar transporter-like; IPR005829 Sugar transporter, conserved site; IPR020846 Major facilitator superfamily domain	317.673	1.60148	0.526255	3.04316	0.00234106	0.0196397
KJ359_000447	scaffold_1	1518620	1521403	-	hypothetical protein	NA	EggNog:ENOG410PFEA,COG:S	NA	NA	106.778	0.60576	0.374054	1.61944	0.105352	0.295982
KJ359_000448	scaffold_1	1523736	1525862	-	Sulfate adenylyltransferase	GO:0004781 sulfate adenylyltransferase (ATP) activity; GO:0005524 ATP binding; GO:0004020 adenylylsulfate kinase activity; GO:0000103 sulfate assimilation; GO:0000096 sulfur amino acid metabolic process	EggNog:ENOG410PFXE,COG:P,antiSMASH:Cluster_1.3	PF01583 APS_kinase; PF01747 ATP-sulfurylase; PF14306 PUA_2	IPR024951 Sulphate adenylyltransferase catalytic domain; IPR002650 Sulphate adenylyltransferase; IPR014729 Rossmann-like alpha/beta/alpha sandwich fold; IPR025980 ATP-sulfurylase PUA-like domain; IPR027417 P-loop containing nucleoside triphosphate hydrolase; IPR002891 Adenylyl-sulfate kinase; IPR027535 Sulfate adenylyltransferase; IPR015947 PUA-like superfamily	227.382	1.77111	0.446303	3.9684	7.23557e-05	0.00120293
KJ359_000449	scaffold_1	1528452	1529654	-	hypothetical protein	GO:0003824 catalytic activity; GO:0008199 ferric iron binding; GO:0005506 iron ion binding; GO:0018576 catechol 1,2-dioxygenase activity; GO:0016702 oxidoreductase activity, acting on single donors with incorporation of molecular oxygen, incorporation of two atoms of oxygen; GO:0006725 cellular aromatic compound metabolic process; GO:0055114 oxidation-reduction process; GO:0009712 catechol-contai…	EggNog:ENOG410PFEK,COG:Q,antiSMASH:Cluster_1.3	PF00775 Dioxygenase_C; PF04444 Dioxygenase_N	IPR000627 Intradiol ring-cleavage dioxygenase, C-terminal; IPR007535 Catechol dioxygenase, N-terminal; IPR015889 Intradiol ring-cleavage dioxygenase, core	7.11679	0.872164	0.944717	0.923202	0.355902	0.606635
KJ359_000450	scaffold_1	1530481	1533100	-	hypothetical protein	GO:0008270 zinc ion binding; GO:0003677 DNA binding; GO:0000981 DNA-binding transcription factor activity, RNA polymerase II-specific; GO:0006351 transcription, DNA-templated; GO:0006355 regulation of transcription, DNA-templated; GO:0005634 nucleus	EggNog:ENOG410PMPE,COG:S,antiSMASH:Cluster_1.3	PF04082 Fungal_trans; PF00172 Zn_clus	IPR007219 Transcription factor domain, fungi; IPR001138 Zn(2)-C6 fungal-type DNA-binding domain	52.4148	0.0590078	0.421414	0.140023	0.888641	0.953896
KJ359_000451	scaffold_1	1534063	1534716	-	hypothetical protein	NA	EggNog:ENOG410PT6J,antiSMASH:Cluster_1.3	NA	NA	13.0942	1.18107	0.748056	1.57885	0.11437	0.311602
KJ359_000452	scaffold_1	1535242	1537033	-	hypothetical protein	GO:0004553 hydrolase activity, hydrolyzing O-glycosyl compounds; GO:0004557 alpha-galactosidase activity; GO:0003824 catalytic activity; GO:0005975 carbohydrate metabolic process	EggNog:ENOG410PJ1J,COG:G,SECRETED:SignalP(1-22),antiSMASH:Cluster_1.3,CAZy:GH27	PF16499 Melibiase_2	IPR002241 Glycoside hydrolase, family 27; IPR006215 Glycoside hydrolase, melibiase; IPR013785 Aldolase-type TIM barrel; IPR013780 Glycosyl hydrolase, all-beta; IPR000111 Glycoside hydrolase family 27/36, conserved site; IPR017853 Glycoside hydrolase superfamily	21.8219	-1.52131	0.539493	-2.81989	0.00480396	0.0340656
KJ359_000453	scaffold_1	1538608	1540529	-	hypothetical protein	GO:0055085 transmembrane transport; GO:0016021 integral component of membrane	SMCOG1005:Drug resistance transporter,SMCOG1005: EmrB/QacA,EggNog:ENOG410PMK1,COG:G,TransMembrane:13 (i44-71o83-103i110-130o136-156i168-187o199-219i239-259o271-292i313-335o347-371i378-398o410-431i452-470o),antiSMASH:Cluster_1.3	PF07690 MFS_1; PF06609 TRI12	IPR011701 Major facilitator superfamily; IPR020846 Major facilitator superfamily domain	0.138967	0.700506	4.08047	0.171673	0.863695	NA
KJ359_000454	scaffold_1	1545007	1552421	+	Type I Iterative PKS	GO:0031177 phosphopantetheine binding; GO:0016491 oxidoreductase activity; GO:0016740 transferase activity; GO:0003824 catalytic activity; GO:0008152 metabolic process	SMCOG1022:Beta-ketoacyl synthase,EggNog:ENOG410PJR8,COG:I,antiSMASH:Cluster_1.3	PF00698 Acyl_transf_1; PF00106 adh_short; PF16197 KAsynt_C_assoc; PF00109 ketoacyl-synt; PF02801 Ketoacyl-synt_C; PF08659 KR; PF14765 PS-DH	IPR020841 Polyketide synthase, beta-ketoacyl synthase domain; IPR020807 Polyketide synthase, dehydratase domain; IPR020806 Polyketide synthase, phosphopantetheine-binding domain; IPR020801 ; IPR020843 Polyketide synthase, enoylreductase domain; IPR001227 Acyl transferase domain superfamily; IPR013968 Polyketide synthase, ketoreductase domain; IPR014031 Beta-ketoacyl synthase, C-terminal; IPR01103…	185.849	0.494101	0.635903	0.777007	0.437155	0.676331
KJ359_000455	scaffold_1	1552919	1554645	-	hypothetical protein	GO:0004190 aspartic-type endopeptidase activity; GO:0006508 proteolysis	EggNog:ENOG410PKE1,COG:O,SECRETED:SignalP(1-21),TransMembrane:1 (n5-16c21/22o480-501i),antiSMASH:Cluster_1.3,MEROPS:MER0001428	PF00026 Asp; PF14543 TAXi_N	IPR001461 Aspartic peptidase A1 family; IPR021109 Aspartic peptidase domain superfamily; IPR033121 Peptidase family A1 domain; IPR001969 Aspartic peptidase, active site; IPR033876 Secreted aspartic endopeptidase	591.018	1.83575	0.401754	4.56933	4.89284e-06	0.000126558
KJ359_000456	scaffold_1	1556682	1557548	-	hypothetical protein	GO:0055085 transmembrane transport	EggNog:ENOG410PFPV,COG:T,TransMembrane:6 (o41-61i82-100o147-166i173-189o195-211i223-247o),antiSMASH:Cluster_1.3		IPR004813 Oligopeptide transporter, OPT superfamily	26.3354	-1.80544	0.564681	-3.19728	0.0013873	0.0133255
KJ359_000457	scaffold_1	1557701	1559143	-	hypothetical protein	GO:0055085 transmembrane transport	EggNog:ENOG410PFPV,COG:T,TransMembrane:9 (o98-118i125-143o172-194i206-224o230-252i273-300o320-342i354-374o422-442i),antiSMASH:Cluster_1.3	PF03169 OPT	IPR004813 Oligopeptide transporter, OPT superfamily; IPR004648 Tetrapeptide transporter, OPT1/isp4	23.0811	-1.30413	0.615266	-2.11962	0.0340383	0.138521
KJ359_000458	scaffold_1	1559970	1560531	-	Molybdopterin synthase catalytic subunit	GO:0006777 Mo-molybdopterin cofactor biosynthetic process; GO:0030366 molybdopterin synthase activity; GO:0019008 molybdopterin synthase complex; GO:0005829 cytosol	EggNog:ENOG410PMW6,COG:H,antiSMASH:Cluster_1.3	PF02391 MoaE	IPR003448 Molybdopterin biosynthesis MoaE; IPR028888 Molybdopterin synthase catalytic subunit, eukaryotes	6.01821	-2.72921	1.207	-2.26115	0.0237497	0.108582
KJ359_000459	scaffold_1	1561026	1563478	+	hypothetical protein	GO:0003676 nucleic acid binding; GO:0008270 zinc ion binding; GO:0000166 nucleotide binding	EggNog:ENOG410PGDM,COG:S,antiSMASH:Cluster_1.3	PF01585 G-patch; PF00641 zf-RanBP	IPR000467 G-patch domain; IPR000504 RNA recognition motif domain; IPR001876 Zinc finger, RanBP2-type; IPR012677 Nucleotide-binding alpha-beta plait domain superfamily	71.673	0.267368	0.412871	0.647581	0.517256	0.739861
KJ359_000460	scaffold_1	1564938	1566526	+	hypothetical protein	NA	EggNog:ENOG410PVTT,TransMembrane:7 (o12-33i53-74o94-117i129-151o179-199i211-229o249-272i),antiSMASH:Cluster_1.3	NA	NA	2.83882	1.50706	1.34422	1.12114	0.26223	0.511063
KJ359_000461	scaffold_1	1567133	1568857	-	IMP 5'-nucleotidase	GO:0000287 magnesium ion binding; GO:0050483 IMP 5'-nucleotidase activity; GO:0006190 inosine salvage; GO:0009117 nucleotide metabolic process	EggNog:ENOG410PIQ3,COG:F,antiSMASH:Cluster_1.3	PF06437 ISN1	IPR009453 IMP-specific 5-nucleotidase; IPR023214 HAD superfamily	228.089	-0.31518	0.353714	-0.891058	0.372898	0.622152
KJ359_000462	scaffold_1	1569823	1573240	-	hypothetical protein	NA	EggNog:ENOG410PX8E,COG:S,antiSMASH:Cluster_1.3	PF09994 DUF2235	IPR027417 P-loop containing nucleoside triphosphate hydrolase; IPR018712 Domain of unknown function DUF2235	609.197	2.14975	0.338513	6.35057	2.14517e-10	1.57473e-08
KJ359_000463	scaffold_1	1574472	1578103	-	hypothetical protein	GO:0006886 intracellular protein transport; GO:0008536 Ran GTPase binding; GO:0005488 binding	EggNog:ENOG410PHDR,COG:U,COG:Y	PF03810 IBN_N	IPR001494 Importin-beta, N-terminal domain; IPR013713 Exportin-2, central domain; IPR011989 Armadillo-like helical; IPR016024 Armadillo-type fold	593.827	1.45874	0.279446	5.22013	1.78798e-07	7.0598e-06
KJ359_000464	scaffold_1	1582801	1584135	-	hypothetical protein	NA	EggNog:ENOG410PTGU,COG:S	NA	NA	113.196	-0.67557	0.358479	-1.88455	0.059491	0.205275
KJ359_000465	scaffold_1	1587100	1589154	-	DNA-directed DNA polymerase eta rad30	GO:0006281 DNA repair; GO:0003684 damaged DNA binding; GO:0046872 metal ion binding	EggNog:ENOG410PFN6,COG:L,BUSCO:EOG09261801	PF00817 IMS; PF11799 IMS_C; PF18439 zf_UBZ	IPR017961 DNA polymerase, Y-family, little finger domain; IPR001126 UmuC domain; IPR007087	8.4548	0.0938027	0.779348	0.120361	0.904198	0.960497
KJ359_000466	scaffold_1	1592744	1594120	-	palmitoyltransferase pfa5	NA	EggNog:ENOG410PMPJ,COG:S,TransMembrane:4 (i20-43o49-71i192-215o227-248i)	PF01529 DHHC	IPR001594 Palmitoyltransferase, DHHC domain	77.7602	-0.701156	0.41577	-1.6864	0.0917181	0.271853
KJ359_000467	scaffold_1	1600105	1601008	-	hypothetical protein	GO:0045735 nutrient reservoir activity	EggNog:ENOG410PVJQ	PF00190 Cupin_1	IPR006045 Cupin 1; IPR014710 RmlC-like jelly roll fold; IPR011051 RmlC-like cupin domain superfamily	1.2228	-3.85894	2.47995	-1.55606	0.119695	NA
KJ359_000468	scaffold_1	1601379	1602740	-	hypothetical protein	GO:0004657 proline dehydrogenase activity; GO:0006562 proline catabolic process	EggNog:ENOG410PHWR,COG:E	PF01619 Pro_dh	IPR002872 Proline dehydrogenase domain; IPR029041 FAD-linked oxidoreductase-like; IPR015659 Proline oxidase family	0.983583	-2.30831	2.78089	-0.830062	0.406504	NA
KJ359_000469	scaffold_1	1604219	1605106	-	hypothetical protein	GO:0016787 hydrolase activity	EggNog:ENOG410PNH9,COG:L	PF00293 NUDIX	IPR015797 NUDIX hydrolase-like domain superfamily; IPR000086 NUDIX hydrolase domain	1.46016	-4.15073	2.30795	-1.79845	0.0721052	NA
KJ359_000470	scaffold_1	1605982	1608420	+	hypothetical protein	NA	EggNog:ENOG410PP66,COG:S	PF06985 HET	IPR010730 Heterokaryon incompatibility	0.655991	-1.61831	2.65577	-0.609357	0.542288	NA
KJ359_000471	scaffold_1	1609325	1611146	-	hypothetical protein	GO:0003333 amino acid transmembrane transport; GO:0006810 transport; GO:0055085 transmembrane transport; GO:0015171 amino acid transmembrane transporter activity; GO:0016020 membrane	EggNog:ENOG410QDKR,COG:E,TransMembrane:12 (i48-70o76-99i126-148o154-176i188-205o238-259i280-298o318-341i381-398o410-434i455-475o487-504i)	PF00324 AA_permease; PF13520 AA_permease_2	IPR002293 Amino acid/polyamine transporter I; IPR004841 Amino acid permease/ SLC12A domain	0	NA	NA	NA	NA	NA
KJ359_000472	scaffold_1	1612614	1613564	+	hypothetical protein	GO:0006561 proline biosynthetic process; GO:0055114 oxidation-reduction process; GO:0004735 pyrroline-5-carboxylate reductase activity	EggNog:ENOG410PM1P,COG:E	PF03807 F420_oxidored; PF14748 P5CR_dimer	IPR029036 Pyrroline-5-carboxylate reductase, dimerisation domain; IPR016040 NAD(P)-binding domain; IPR000304 Pyrroline-5-carboxylate reductase; IPR028939 Pyrroline-5-carboxylate reductase, catalytic, N-terminal; IPR008927 6-phosphogluconate dehydrogenase-like, C-terminal domain superfamily	0.79723	-1.99295	2.51301	-0.793054	0.427746	NA
KJ359_000473	scaffold_1	1614865	1616702	+	hypothetical protein	GO:0016491 oxidoreductase activity; GO:0016620 oxidoreductase activity, acting on the aldehyde or oxo group of donors, NAD or NADP as acceptor; GO:0003842 1-pyrroline-5-carboxylate dehydrogenase activity; GO:0008152 metabolic process; GO:0055114 oxidation-reduction process; GO:0006561 proline biosynthetic process; GO:0006537 glutamate biosynthetic process	EggNog:ENOG410PMN3,COG:E	PF00171 Aldedh	IPR016163 Aldehyde dehydrogenase, C-terminal; IPR016162 Aldehyde dehydrogenase, N-terminal; IPR015590 Aldehyde dehydrogenase domain; IPR005931 Delta-1-pyrroline-5-carboxylate dehydrogenase; IPR029510 Aldehyde dehydrogenase, glutamic acid active site; IPR016160 Aldehyde dehydrogenase, cysteine active site; IPR016161 Aldehyde/histidinol dehydrogenase	1.23842	-2.75749	2.23899	-1.23158	0.218107	NA
KJ359_000474	scaffold_1	1617158	1618143	-	hypothetical protein	NA	EggNog:ENOG410Q2E3	NA	NA	0	NA	NA	NA	NA	NA
KJ359_000475	scaffold_1	1619148	1620461	+	hypothetical protein	GO:0055114 oxidation-reduction process; GO:0016491 oxidoreductase activity	EggNog:ENOG410PH30,COG:E	PF01266 DAO; PF13450 NAD_binding_8	IPR006076 FAD dependent oxidoreductase; IPR023753 FAD/NAD(P)-binding domain	1.47671	0.155662	1.81607	0.0857134	0.931694	NA
KJ359_000476	scaffold_1	1621363	1622593	-	hypothetical protein	GO:0008270 zinc ion binding; GO:0003677 DNA binding; GO:0006351 transcription, DNA-templated; GO:0005634 nucleus	EggNog:ENOG410PMHC,COG:S		IPR007219 Transcription factor domain, fungi	2.5781	-2.30738	1.42764	-1.61622	0.106046	0.297089
KJ359_000477	scaffold_1	1627100	1628144	+	hypothetical protein	GO:0004616 phosphogluconate dehydrogenase (decarboxylating) activity; GO:0016491 oxidoreductase activity; GO:0055114 oxidation-reduction process	EggNog:ENOG410PKCT,COG:I	PF03446 NAD_binding_2	IPR006115 6-phosphogluconate dehydrogenase, NADP-binding; IPR016040 NAD(P)-binding domain; IPR013328 6-phosphogluconate dehydrogenase, domain 2; IPR015815 3-hydroxyisobutyrate dehydrogenase-related; IPR008927 6-phosphogluconate dehydrogenase-like, C-terminal domain superfamily	8.17863	-1.53963	0.822249	-1.87246	0.0611431	0.209519
KJ359_000478	scaffold_1	1628528	1629370	+	hypothetical protein	NA	EggNog:ENOG410PM39,COG:H	PF03737 RraA-like	IPR005493 Ribonuclease E inhibitor RraA/RraA-like protein	50.913	-0.957805	0.423507	-2.26161	0.0237217	0.108502
KJ359_000479	scaffold_1	1629665	1632135	-	hypothetical protein	NA	EggNog:ENOG410PN6M	NA	NA	84.0192	-0.0598768	0.47719	-0.125478	0.900145	0.958965
KJ359_000480	scaffold_1	1633388	1634198	-	hypothetical protein	NA	EggNog:ENOG410PS33,COG:S	PF07876 Dabb	IPR013097 Stress responsive alpha-beta barrel; IPR011008 Dimeric alpha-beta barrel	209.395	-0.875283	0.549924	-1.59164	0.111465	0.306882
KJ359_000481	scaffold_1	1634869	1636347	-	hypothetical protein	GO:0003847 1-alkyl-2-acetylglycerophosphocholine esterase activity; GO:0016042 lipid catabolic process	EggNog:ENOG410PI1Q,COG:I,TransMembrane:1 (i9-27o)	PF12740 Chlorophyllase2	IPR029058 Alpha/Beta hydrolase fold; IPR016715 Platelet-activating factor acetylhydrolase, eucaryote; IPR005065 Platelet-activating factor acetylhydrolase-like	352.534	-0.846334	0.311894	-2.71353	0.00665704	0.043128
KJ359_000482	scaffold_1	1637702	1638710	-	hypothetical protein	NA	NA	NA	NA	1.0283	-0.482764	2.36019	-0.204545	0.837928	NA
KJ359_000483	scaffold_1	1640818	1644942	-	hypothetical protein	GO:0016772 transferase activity, transferring phosphorus-containing groups; GO:0000155 phosphorelay sensor kinase activity; GO:0016310 phosphorylation; GO:0007165 signal transduction; GO:0000160 phosphorelay signal transduction system	EggNog:ENOG410PJ0K,COG:T	PF02518 HATPase_c; PF00512 HisKA; PF00989 PAS; PF13188 PAS_8; PF13426 PAS_9; PF00072 Response_reg	IPR004358 Signal transduction histidine kinase-related protein, C-terminal; IPR000014 PAS domain; IPR003594 Histidine kinase/HSP90-like ATPase; IPR003661 Signal transduction histidine kinase, dimerisation/phosphoacceptor domain; IPR001789 Signal transduction response regulator, receiver domain; IPR005467 Histidine kinase domain; IPR011006 CheY-like superfamily	209.408	0.964463	0.320155	3.01249	0.00259114	0.021201
KJ359_000484	scaffold_1	1647174	1647893	+	hypothetical protein	NA	NA	PF10263 SprT-like	IPR006640 SprT-like	3.19909	1.8316	1.38307	1.3243	0.185404	0.42005
KJ359_000485	scaffold_1	1649458	1652362	+	hypothetical protein	NA	EggNog:ENOG410PK86,COG:S,SECRETED:SignalP(1-23),TransMembrane:9 (n8-18c23/24o197-218i230-250o386-412i436-458o470-491i581-600o606-626i638-657o669-691i)	PF06011 TRP; PF14558 TRP_N	IPR032800 ML-like domain; IPR010308 TRP, C-terminal	288.976	1.15778	0.563334	2.05523	0.0398571	0.154623
KJ359_000486	scaffold_1	1653114	1658605	-	hypothetical protein	NA	EggNog:ENOG4106SI0,SECRETED:SignalP(1-25)	NA	NA	7.0393	4.32424	1.36449	3.16914	0.00152892	0.014423
KJ359_000487	scaffold_1	1660626	1661913	-	hypothetical protein	NA	EggNog:ENOG410PJRM,COG:S,TransMembrane:4 (i58-79o85-105i177-197o244-265i)	PF07264 EI24		164.993	-1.64453	0.362118	-4.54143	5.58737e-06	0.000141769
KJ359_000488	scaffold_1	1664637	1665371	+	hypothetical protein	GO:0050525 cutinase activity; GO:0016787 hydrolase activity; GO:0008152 metabolic process; GO:0005576 extracellular region	EggNog:ENOG410Q8IZ,COG:U,SECRETED:SignalP(1-18),CAZy:CE5	PF01083 Cutinase	IPR011150 Cutinase, monofunctional; IPR000675 Cutinase/acetylxylan esterase; IPR029058 Alpha/Beta hydrolase fold	18.5826	-0.662768	0.585665	-1.13165	0.257781	0.505689
KJ359_000489	scaffold_1	1665544	1666975	-	hypothetical protein	NA	NA	NA	NA	1.02991	-1.38075	2.36262	-0.584412	0.558943	NA
KJ359_000490	scaffold_1	1672325	1673621	+	hypothetical protein	GO:0006810 transport; GO:0055085 transmembrane transport; GO:0003333 amino acid transmembrane transport; GO:0015171 amino acid transmembrane transporter activity; GO:0016020 membrane	EggNog:ENOG41KOG1286,COG:E,TransMembrane:7 (o51-74i81-102o108-130i201-220o226-245i302-319o331-352i)	PF00324 AA_permease; PF13520 AA_permease_2	IPR004841 Amino acid permease/ SLC12A domain; IPR002293 Amino acid/polyamine transporter I	0	NA	NA	NA	NA	NA
KJ359_000491	scaffold_1	1675989	1677783	+	hypothetical protein	GO:0003824 catalytic activity; GO:0008152 metabolic process	EggNog:ENOG410PJU0,COG:I	PF00501 AMP-binding	IPR000873 AMP-dependent synthetase/ligase	23.8783	0.462275	0.750148	0.616245	0.537733	0.753961
KJ359_000492	scaffold_1	1679104	1679463	+	hypothetical protein	NA	EggNog:ENOG410PSXP,COG:S		IPR007138 Antibiotic biosynthesis monooxygenase domain; IPR011008 Dimeric alpha-beta barrel	5.98011	-0.283324	0.906506	-0.312545	0.754626	0.889531
KJ359_000493	scaffold_1	1682222	1683677	-	hypothetical protein	NA	EggNog:ENOG410Q9B6,COG:S	NA	NA	0.970505	-2.38366	2.14002	-1.11385	0.265344	NA
KJ359_000494	scaffold_1	1685744	1686134	+	hypothetical protein	NA	EggNog:ENOG410PR1A		IPR021858 Fungal transcription factor	1.51395	-1.15901	1.83586	-0.631315	0.527834	NA
KJ359_000495	scaffold_1	1686914	1688056	-	hypothetical protein	NA	EggNog:ENOG410PJ6C,COG:Q	PF00106 adh_short	IPR002347 Short-chain dehydrogenase/reductase SDR; IPR016040 NAD(P)-binding domain	9.23096	0.317058	0.821774	0.385821	0.699629	0.856306
KJ359_000496	scaffold_1	1688981	1690562	-	hypothetical protein	GO:0050660 flavin adenine dinucleotide binding; GO:0003824 catalytic activity; GO:0016491 oxidoreductase activity; GO:0016614 oxidoreductase activity, acting on CH-OH group of donors; GO:0055114 oxidation-reduction process	EggNog:ENOG410PNQE,COG:C,SECRETED:SignalP(1-21),CAZy:AA7	PF01565 FAD_binding_4	IPR016167 FAD-binding, type PCMH, subdomain 1; IPR016169 FAD-binding, type PCMH, subdomain 2; IPR006094 FAD linked oxidase, N-terminal; IPR016166 FAD-binding domain, PCMH-type	22.7264	-4.86919	0.833694	-5.84051	5.20425e-09	2.88559e-07
KJ359_000497	scaffold_1	1697565	1699571	+	hypothetical protein	GO:0046872 metal ion binding	EggNog:ENOG410PUN7,COG:S		IPR015880 ; IPR007087	98.2153	-0.018711	0.522077	-0.0358395	0.97141	0.989542
KJ359_000498	scaffold_1	1700288	1701065	+	hypothetical protein	NA	EggNog:ENOG410PX0E,COG:S,SECRETED:SignalP(1-16),CAZy:AA9	PF03443 Glyco_hydro_61	IPR005103 Glycoside hydrolase, family 61	4.90158	-1.15415	0.91573	-1.26036	0.207538	0.446702
KJ359_000499	scaffold_1	1701472	1703478	-	hypothetical protein	NA	EggNog:ENOG410PWZN	PF00179 UQ_con	IPR000608 Ubiquitin-conjugating enzyme E2; IPR016135 Ubiquitin-conjugating enzyme/RWD-like	10.2689	0.313191	0.721774	0.433918	0.664348	0.836877
KJ359_000500	scaffold_1	1704511	1705871	-	hypothetical protein	GO:0055114 oxidation-reduction process; GO:0016491 oxidoreductase activity	EggNog:ENOG410PVYY,COG:C,COG:H,SECRETED:SignalP(1-28)		IPR023753 FAD/NAD(P)-binding domain	1.73149	-0.453072	1.8017	-0.251469	0.801452	NA
KJ359_000501	scaffold_1	1711404	1711788	+	hypothetical protein	NA	SECRETED:SignalP(1-17)	NA	NA	12.5918	-0.648373	0.688293	-0.942001	0.346192	0.597765
KJ359_000502	scaffold_1	1712341	1714368	-	hypothetical protein	NA	EggNog:ENOG410PGB7,COG:S,TransMembrane:1 (i29-46o),MEROPS:MER0000440	PF00561 Abhydrolase_1; PF08386 Abhydrolase_4	IPR029058 Alpha/Beta hydrolase fold; IPR013595 Peptidase S33 tripeptidyl aminopeptidase-like, C-terminal; IPR000073 Alpha/beta hydrolase fold-1	90.7804	-0.557096	0.426243	-1.30699	0.191216	0.426816
KJ359_000503	scaffold_1	1719228	1719903	-	hypothetical protein	NA	EggNog:ENOG410PX1G,TransMembrane:2 (o26-47i68-90o)	NA	NA	2.59427	-1.7185	1.6295	-1.05461	0.291602	0.54299
KJ359_000504	scaffold_1	1724730	1725894	-	hypothetical protein	GO:0016616 oxidoreductase activity, acting on the CH-OH group of donors, NAD or NADP as acceptor; GO:0051287 NAD binding; GO:0000287 magnesium ion binding; GO:0055114 oxidation-reduction process	EggNog:ENOG410PK25,COG:E	PF00180 Iso_dh	IPR024084 Isopropylmalate dehydrogenase-like domain; IPR011829 Tartrate dehydrogenase; IPR019818 Isocitrate/isopropylmalate dehydrogenase, conserved site	2.09922	0.996417	1.49688	0.665664	0.505626	NA
KJ359_000505	scaffold_1	1727696	1729966	+	hypothetical protein	GO:0003824 catalytic activity	EggNog:ENOG410PHED		IPR008928 Six-hairpin glycosidase superfamily	1.66241	-4.33786	1.96324	-2.20954	0.0271373	NA
KJ359_000508	scaffold_1	1731091	1733467	-	hypothetical protein	GO:0055114 oxidation-reduction process; GO:0016491 oxidoreductase activity; GO:0016614 oxidoreductase activity, acting on CH-OH group of donors; GO:0050660 flavin adenine dinucleotide binding	EggNog:ENOG410PFGF,COG:E,SECRETED:SignalP(1-23),CAZy:AA3_2,CAZy:AA3,CAZy:AA3_3	PF05199 GMC_oxred_C; PF00732 GMC_oxred_N	IPR023753 FAD/NAD(P)-binding domain; IPR007867 Glucose-methanol-choline oxidoreductase, C-terminal; IPR012132 Glucose-methanol-choline oxidoreductase; IPR000172 Glucose-methanol-choline oxidoreductase, N-terminal	3.95724	0.792141	1.06647	0.742767	0.457623	0.691804
KJ359_000509	scaffold_1	1735478	1736758	+	hypothetical protein	GO:0055114 oxidation-reduction process; GO:0016491 oxidoreductase activity; GO:0071949 FAD binding	EggNog:ENOG410PP2B,COG:C,COG:H	PF01494 FAD_binding_3	IPR023753 FAD/NAD(P)-binding domain; IPR002938 FAD-binding domain	2.74455	-1.75856	1.4195	-1.23886	0.215398	0.455437
KJ359_000510	scaffold_1	1737460	1738152	+	hypothetical protein	GO:0003824 catalytic activity	EggNog:ENOG410PQHC,COG:S,MEROPS:MER0014065	PF12697 Abhydrolase_6; PF12146 Hydrolase_4	IPR000639 Epoxide hydrolase-like; IPR000073 Alpha/beta hydrolase fold-1; IPR029058 Alpha/Beta hydrolase fold	0.517848	0.679631	2.88807	0.235323	0.813958	NA
KJ359_000511	scaffold_1	1739099	1740078	+	hypothetical protein	NA	EggNog:ENOG410PKFB,COG:T,COG:Z	PF00596 Aldolase_II	IPR001303 Class II aldolase/adducin N-terminal	7.58596	0.321747	0.789616	0.407473	0.68366	0.848996
KJ359_000512	scaffold_1	1740418	1740738	-	hypothetical protein	NA	NA	NA	NA	0.203578	-1.22305	4.08047	-0.299732	0.764382	NA
KJ359_000513	scaffold_1	1741802	1743492	+	hypothetical protein	NA	EggNog:ENOG410PHQB,COG:T,MEROPS:MER0033188	PF00135 COesterase	IPR029058 Alpha/Beta hydrolase fold; IPR002018 Carboxylesterase, type B; IPR019826 Carboxylesterase type B, active site	41.0444	0.707781	0.563114	1.2569	0.208788	0.448097
KJ359_000514	scaffold_1	1743624	1744526	-	hypothetical protein	GO:0016763 transferase activity, transferring pentosyl groups; GO:0003824 catalytic activity; GO:0004514 nicotinate-nucleotide diphosphorylase (carboxylating) activity; GO:0009435 NAD biosynthetic process; GO:0019363 pyridine nucleotide biosynthetic process	EggNog:ENOG410PG9R,COG:F	PF01729 QRPTase_C; PF02749 QRPTase_N	IPR027277 Nicotinate-nucleotide pyrophosphorylase/Putative pyrophosphorylase ModD; IPR022412 Quinolinate phosphoribosyl transferase, N-terminal; IPR013785 Aldolase-type TIM barrel; IPR002638 Quinolinate phosphoribosyl transferase, C-terminal; IPR004393 Nicotinate-nucleotide pyrophosphorylase	326.18	-0.930849	0.524267	-1.77553	0.0758111	0.241005
KJ359_000515	scaffold_1	1745448	1745762	+	hypothetical protein	NA	EggNog:ENOG410QD08	NA	NA	752.04	-1.97145	0.487624	-4.04298	5.27753e-05	0.000937546
KJ359_000516	scaffold_1	1748233	1749397	+	membrane-bound alpha-1,6- mannosyltransferase Initiation-specific	NA	EggNog:ENOG410PII4,COG:G,SECRETED:SignalP(1-29),CAZy:GT32	PF04488 Gly_transf_sug	IPR007577 Glycosyltransferase, DXD sugar-binding motif; IPR029044 Nucleotide-diphospho-sugar transferases	51.9838	0.355199	0.482314	0.736448	0.461458	0.694619
KJ359_000517	scaffold_1	1750600	1752711	+	hypothetical protein	GO:0003824 catalytic activity; GO:0008152 metabolic process	EggNog:ENOG410PIIB,COG:I	PF00501 AMP-binding; PF13193 AMP-binding_C	IPR000873 AMP-dependent synthetase/ligase; IPR025110 AMP-binding enzyme, C-terminal domain; IPR020845 AMP-binding, conserved site	35.8975	-1.09269	0.451317	-2.4211	0.0154735	0.0809312
KJ359_000518	scaffold_1	1754477	1755735	+	hypothetical protein	NA	EggNog:ENOG410PXW6,TransMembrane:7 (o16-41i53-77o97-119i131-158o178-204i216-236o256-276i)	NA	NA	2.03984	-1.26232	1.55083	-0.813963	0.415666	NA
KJ359_000520	scaffold_1	1758417	1760066	+	hypothetical protein	GO:0016787 hydrolase activity; GO:0046872 metal ion binding; GO:0003993 acid phosphatase activity; GO:0005515 protein binding	EggNog:ENOG410PK5W,COG:G	PF00149 Metallophos; PF14008 Metallophos_C; PF16656 Pur_ac_phosph_N	IPR004843 Calcineurin-like phosphoesterase domain, ApaH type; IPR029052 Metallo-dependent phosphatase-like; IPR015914 Purple acid phosphatase, N-terminal; IPR025733 Iron/zinc purple acid phosphatase-like C-terminal domain; IPR003961 Fibronectin type III; IPR008963 Purple acid phosphatase-like, N-terminal	20.4605	0.207222	0.531472	0.389903	0.696608	0.854814
KJ359_000521	scaffold_1	1760747	1763662	-	hypothetical protein	GO:0005975 carbohydrate metabolic process; GO:0004553 hydrolase activity, hydrolyzing O-glycosyl compounds	EggNog:ENOG410PG84,COG:G,TransMembrane:1 (i86-108o),CAZy:GH3	PF14310 Fn3-like; PF00933 Glyco_hydro_3; PF01915 Glyco_hydro_3_C	IPR001764 Glycoside hydrolase, family 3, N-terminal; IPR026891 Fibronectin type III-like domain; IPR002772 Glycoside hydrolase family 3 C-terminal domain; IPR019800 Glycoside hydrolase, family 3, active site; IPR017853 Glycoside hydrolase superfamily	93.0897	-0.0315525	0.360348	-0.0875611	0.930225	0.97258
KJ359_000522	scaffold_1	1764636	1765652	-	hypothetical protein	NA	EggNog:ENOG410PJ4Y,COG:G	PF01261 AP_endonuc_2	IPR013022 Xylose isomerase-like, TIM barrel domain	34.8059	-0.904821	0.466135	-1.94111	0.0522444	0.187639
KJ359_000523	scaffold_1	1766913	1768148	+	hypothetical protein	NA	EggNog:ENOG410QB7J,COG:T	PF01237 Oxysterol_BP	IPR000648 Oxysterol-binding protein; IPR018494 Oxysterol-binding protein, conserved site	1.56067	-1.88842	2.18135	-0.865712	0.386648	NA
KJ359_000524	scaffold_1	1771286	1772931	+	hypothetical protein	NA	NA	NA	NA	0.453238	2.18472	2.9087	0.7511	0.452592	NA
KJ359_000525	scaffold_1	1774655	1776943	+	hypothetical protein	GO:0006508 proteolysis; GO:0008236 serine-type peptidase activity	EggNog:ENOG410PJ5J,COG:S,SECRETED:SignalP(1-23)	PF03572 Peptidase_S41	IPR029045 ClpP/crotonase-like domain superfamily; IPR005151 Tail specific protease	436.894	0.288109	0.42582	0.676599	0.49866	0.725048
KJ359_000526	scaffold_1	1778241	1779242	+	hypothetical protein	NA	NA	NA	NA	5.9142	0.0721848	0.817939	0.0882521	0.929676	0.972498
KJ359_000527	scaffold_1	1780339	1781403	-	hypothetical protein	NA	EggNog:ENOG410PGNZ,COG:S,SECRETED:SignalP(1-14)	PF05742 TANGO2	IPR008551 Transport and Golgi organisation protein 2	57.0248	-0.359729	0.475688	-0.756228	0.449512	0.685262
KJ359_000528	scaffold_1	1782627	1783984	-	hypothetical protein	GO:0016491 oxidoreductase activity; GO:0008152 metabolic process	EggNog:ENOG410PNEH,COG:S,SECRETED:SignalP(1-17)	PF00264 Tyrosinase	IPR002227 Tyrosinase copper-binding domain; IPR008922 Uncharacterised domain, di-copper centre	0.594477	1.22207	2.45595	0.497597	0.618768	NA
KJ359_000529	scaffold_1	1787890	1789234	+	hypothetical protein	NA	EggNog:ENOG410PNTC,TransMembrane:7 (o16-35i47-64o84-104i125-146o166-184i196-214o234-258i)	NA	NA	0.169271	0.700506	4.08047	0.171673	0.863695	NA
KJ359_000530	scaffold_1	1790779	1792600	+	hypothetical protein	GO:0006508 proteolysis; GO:0004222 metalloendopeptidase activity; GO:0008237 metallopeptidase activity	EggNog:ENOG410PFN8,COG:O,MEROPS:MER0003110	PF01432 Peptidase_M3	IPR024077 Neurolysin/Thimet oligopeptidase, domain 2; IPR024080 Neurolysin/Thimet oligopeptidase, N-terminal; IPR001567 Peptidase M3A/M3B catalytic domain; IPR024079 Metallopeptidase, catalytic domain superfamily	0.558141	1.12167	3.23817	0.346391	0.729049	NA
KJ359_000531	scaffold_1	1793590	1794664	-	hypothetical protein	GO:0008061 chitin binding; GO:0016810 hydrolase activity, acting on carbon-nitrogen (but not peptide) bonds; GO:0003824 catalytic activity; GO:0005975 carbohydrate metabolic process	EggNog:ENOG410PP58,COG:G,SECRETED:SignalP(1-16),CAZy:CE4	PF00187 Chitin_bind_1; PF01522 Polysacc_deac_1	IPR001002 Chitin-binding, type 1; IPR002509 NodB homology domain; IPR018371 Chitin-binding, type 1, conserved site; IPR011330 Glycoside hydrolase/deacetylase, beta/alpha-barrel	551.277	-0.887014	0.605931	-1.46389	0.143225	0.360036
KJ359_000532	scaffold_1	1798114	1798974	-	hypothetical protein	NA	EggNog:ENOG410PSVQ	NA	NA	34.579	-0.389304	0.488248	-0.797349	0.425248	0.666844
KJ359_000533	scaffold_1	1799307	1800380	-	hypothetical protein	GO:0006807 nitrogen compound metabolic process; GO:0016810 hydrolase activity, acting on carbon-nitrogen (but not peptide) bonds	EggNog:ENOG410PQMD,COG:E	PF00795 CN_hydrolase	IPR003010 Carbon-nitrogen hydrolase	31.924	-0.871386	0.508541	-1.7135	0.0866199	0.262479
KJ359_000534	scaffold_1	1801978	1805187	+	hypothetical protein	GO:0055114 oxidation-reduction process; GO:0008152 metabolic process; GO:0016491 oxidoreductase activity; GO:0016903 oxidoreductase activity, acting on the aldehyde or oxo group of donors; GO:0003824 catalytic activity	EggNog:ENOG410PH6J,COG:C	PF00667 FAD_binding_1; PF00175 NAD_binding_1; PF17147 PFOR_II; PF01558 POR	IPR001709 Flavoprotein pyridine nucleotide cytochrome reductase; IPR019752 Pyruvate/ketoisovalerate oxidoreductase, catalytic domain; IPR029061 Thiamin diphosphate-binding fold; IPR033412 Pyruvate:ferredoxin oxidoreductase, core domain II; IPR009014 Transketolase C-terminal/Pyruvate-ferredoxin oxidoreductase domain II; IPR023173 NADPH-cytochrome p450 reductase, FAD-binding, alpha-helical domain s…	132.229	1.49866	0.48065	3.11799	0.0018209	0.0164018
KJ359_000535	scaffold_1	1805585	1806985	+	hypothetical protein	GO:0016829 lyase activity	EggNog:ENOG4105ED6,COG:S	PF03972 MmgE_PrpD	IPR005656 MmgE/PrpD	3.72418	1.57481	1.14974	1.36971	0.170778	0.400666
KJ359_000536	scaffold_1	1807381	1808780	-	hypothetical protein	GO:0008270 zinc ion binding; GO:0000981 DNA-binding transcription factor activity, RNA polymerase II-specific; GO:0006355 regulation of transcription, DNA-templated; GO:0005634 nucleus	EggNog:ENOG410PUFJ,COG:S	PF00172 Zn_clus	IPR001138 Zn(2)-C6 fungal-type DNA-binding domain	7.1287	0.38293	0.829435	0.461675	0.644314	0.826117
KJ359_000537	scaffold_1	1810875	1812005	-	hypothetical protein	GO:0016787 hydrolase activity	EggNog:ENOG410PWPG,COG:S,SECRETED:SignalP(1-19)	PF04909 Amidohydro_2	IPR006680 Amidohydrolase-related; IPR032466 Metal-dependent hydrolase	6.95658	-1.24161	0.871316	-1.42498	0.154163	0.375993
KJ359_000538	scaffold_1	1812713	1813882	-	hypothetical protein	NA	EggNog:ENOG410PJKD,COG:E,COG:Q,MEROPS:MER0004893	PF03576 Peptidase_S58	IPR005321 Peptidase S58, DmpA; IPR016117 ArgJ-like domain superfamily	66.9035	3.27999	0.644452	5.08957	3.58873e-07	1.29443e-05
KJ359_000539	scaffold_1	1814615	1816284	+	hypothetical protein	GO:0055114 oxidation-reduction process; GO:0046872 metal ion binding; GO:0016491 oxidoreductase activity	EggNog:ENOG410PID1,COG:C	PF00465 Fe-ADH	IPR001670 Alcohol dehydrogenase, iron-type/glycerol dehydrogenase GldA	143.111	0.353353	0.368029	0.960122	0.336994	0.587944
KJ359_000540	scaffold_1	1817339	1819717	-	signal transducing kinase of the PAK	GO:0005524 ATP binding; GO:0004672 protein kinase activity; GO:0004674 protein serine/threonine kinase activity; GO:0006468 protein phosphorylation	EggNog:ENOG410PGP3,COG:T	PF00786 PBD; PF00069 Pkinase; PF07714 PK_Tyr_Ser-Thr	IPR000095 CRIB domain; IPR000719 Protein kinase domain; IPR017441 Protein kinase, ATP binding site; IPR008271 Serine/threonine-protein kinase, active site; IPR033923 p21 activated kinase binding domain; IPR011009 Protein kinase-like domain superfamily	329.067	0.157915	0.353588	0.446607	0.655158	0.831446
KJ359_000541	scaffold_1	1825085	1828908	+	hypothetical protein	GO:0003676 nucleic acid binding; GO:0003723 RNA binding	EggNog:ENOG410PJVF,COG:A	PF00013 KH_1	IPR004087 K Homology domain; IPR004088 K Homology domain, type 1	3107.89	0.197842	0.467531	0.423163	0.672177	0.841553
KJ359_000542	scaffold_1	1831056	1831615	+	hypothetical protein	NA	EggNog:ENOG410PRRS,TransMembrane:1 (o54-78i)	NA	NA	220.943	-2.93199	0.44351	-6.61088	3.82031e-11	3.35973e-09
KJ359_000543	scaffold_1	1831842	1833788	-	hypothetical protein	GO:0005515 protein binding; GO:0005634 nucleus	EggNog:ENOG410PHMY,COG:S,BUSCO:EOG09260AEC	PF08159 NUC153; PF00400 WD40	IPR001680 WD40 repeat; IPR012580 NUC153; IPR015943 WD40/YVTN repeat-like-containing domain superfamily; IPR017986 WD40-repeat-containing domain	60.4984	-0.207634	0.392758	-0.528656	0.597044	0.794264
KJ359_000544	scaffold_1	1834806	1839348	+	mediator of RNA polymerase II transcription subunit 13	GO:0001104 ; GO:0006357 regulation of transcription by RNA polymerase II; GO:0016592 mediator complex	EggNog:ENOG410PGJE,COG:K	PF06333 Med13_C; PF11597 Med13_N	IPR021643 Mediator complex, subunit Med13, N-terminal; IPR009401 Mediator complex subunit Med13, C-terminal	125.223	0.611619	0.370606	1.65032	0.0988771	0.285151
KJ359_000545	scaffold_1	1839586	1841036	-	hypothetical protein	NA	EggNog:ENOG410PMUK,COG:S,TransMembrane:4 (o12-31i43-64o89-111i123-144o)	NA	NA	683.54	-5.44974	0.486357	-11.2052	3.84341e-29	3.33864e-26
KJ359_000546	scaffold_1	1845743	1847393	+	hypothetical protein	GO:0020037 heme binding; GO:0016705 oxidoreductase activity, acting on paired donors, with incorporation or reduction of molecular oxygen; GO:0005506 iron ion binding; GO:0055114 oxidation-reduction process	EggNog:ENOG410PK71,COG:Q,TransMembrane:1 (o6-28i)	PF00067 p450	IPR001128 Cytochrome P450; IPR002401 Cytochrome P450, E-class, group I; IPR017972 Cytochrome P450, conserved site	39.3822	-1.72553	0.583763	-2.95588	0.00311779	0.0243996
KJ359_000547	scaffold_1	1847653	1848826	-	S-methyl-5-thioadenosine phosphorylase	GO:0009116 nucleoside metabolic process; GO:0003824 catalytic activity; GO:0017061 S-methyl-5-thioadenosine phosphorylase activity	EggNog:ENOG410PFY7,COG:F,BUSCO:EOG09263KB4	PF01048 PNP_UDP_1	IPR000845 Nucleoside phosphorylase domain; IPR010044 Methylthioadenosine phosphorylase (MTAP)	28.5661	0.0458717	0.479214	0.0957227	0.923741	0.969602
KJ359_000548	scaffold_1	1849278	1850201	-	hypothetical protein	GO:0016829 lyase activity; GO:0003824 catalytic activity; GO:0008152 metabolic process	EggNog:ENOG410PK06,COG:E	PF00701 DHDPS	IPR002220 DapA-like; IPR013785 Aldolase-type TIM barrel	1.10254	-2.54276	2.10712	-1.20675	0.22753	NA
KJ359_000549	scaffold_1	1851088	1852862	+	hypothetical protein	GO:0055085 transmembrane transport; GO:0016021 integral component of membrane	EggNog:ENOG410PHCB,COG:G,TransMembrane:12 (i54-71o95-113i125-143o155-173i185-206o218-241i283-301o333-350i357-378o384-403i424-443o455-476i)	PF07690 MFS_1	IPR011701 Major facilitator superfamily; IPR020846 Major facilitator superfamily domain	2.50971	-0.089492	1.29039	-0.0693529	0.944709	0.977725
KJ359_000550	scaffold_1	1853454	1855738	+	hypothetical protein	GO:0008270 zinc ion binding; GO:0000981 DNA-binding transcription factor activity, RNA polymerase II-specific; GO:0003677 DNA binding; GO:0006355 regulation of transcription, DNA-templated; GO:0006351 transcription, DNA-templated; GO:0005634 nucleus	EggNog:ENOG410PJF3,COG:S,TransMembrane:1 (o550-568i)	PF04082 Fungal_trans; PF00172 Zn_clus	IPR001138 Zn(2)-C6 fungal-type DNA-binding domain; IPR007219 Transcription factor domain, fungi	23.0415	-0.265596	0.539685	-0.492131	0.622627	0.811152
KJ359_000551	scaffold_1	1855888	1859489	-	hypothetical protein	GO:0030001 metal ion transport; GO:0055085 transmembrane transport; GO:0046873 metal ion transmembrane transporter activity; GO:0016020 membrane	EggNog:ENOG410PSJ7,COG:S,TransMembrane:3 (o804-824i845-866o872-892i)		IPR002523 Mg2+ transporter protein, CorA-like/Zinc transport protein ZntB	124.51	-2.22054	0.504456	-4.40186	1.07325e-05	0.000246965
KJ359_000552	scaffold_1	1860191	1860793	-	hypothetical protein	NA	EggNog:ENOG410PND2,COG:Q	PF08883 DOPA_dioxygen	IPR014980 Dopa 4,5-dioxygenase; IPR023389 DOPA-like superfamily	20.5892	-0.269989	0.626271	-0.431105	0.666392	0.838136
KJ359_000553	scaffold_1	1865892	1867415	+	hypothetical protein	GO:0046983 protein dimerization activity	EggNog:ENOG410PVM0,COG:K	PF00010 HLH	IPR011598 Myc-type, basic helix-loop-helix (bHLH) domain	8330.9	-1.18432	0.524462	-2.25817	0.0239351	0.109142
KJ359_000554	scaffold_1	1870337	1871869	-	hypothetical protein	GO:0004177 aminopeptidase activity; GO:0030145 manganese ion binding	EggNog:ENOG410PH1D,COG:E,BUSCO:EOG09261XGL,MEROPS:MER0013463	PF05195 AMP_N; PF00557 Peptidase_M24	IPR007865 Aminopeptidase P, N-terminal; IPR000994 Peptidase M24; IPR029149 Creatinase/Aminopeptidase P/Spt16, N-terminal; IPR028980	64.5839	-0.183225	0.412789	-0.443872	0.657135	0.832824
KJ359_000555	scaffold_1	1873143	1875256	+	hypothetical protein	GO:0003676 nucleic acid binding; GO:0008270 zinc ion binding	EggNog:ENOG410PFPA,COG:D,COG:L	PF08630 Dfp1_Him1_M; PF07535 zf-DBF	IPR006572 Zinc finger, DBF-type; IPR001357 BRCT domain; IPR013939 Regulatory subunit Dfp1/Him1, central region	79.2349	0.0132453	0.378818	0.0349649	0.972108	0.989845
KJ359_000556	scaffold_1	1876861	1878728	+	hypothetical protein	NA	EggNog:ENOG410PHZJ,COG:K	NA	NA	20.9626	-0.00395531	0.633332	-0.00624523	0.995017	0.998177
KJ359_000557	scaffold_1	1879681	1883061	+	hypothetical protein	GO:0016491 oxidoreductase activity; GO:0008152 metabolic process	EggNog:ENOG410PFXJ,COG:I,SECRETED:SignalP(1-26)	PF00264 Tyrosinase	IPR002227 Tyrosinase copper-binding domain; IPR029069 HotDog domain superfamily; IPR008922 Uncharacterised domain, di-copper centre; IPR033120 Hotdog acyl-CoA thioesterase (ACOT)-type domain	219.013	-0.0400644	0.403592	-0.0992695	0.920924	0.968397
KJ359_000558	scaffold_1	1883659	1884190	+	Ubiquitin-like protein	GO:0000045 autophagosome assembly; GO:0005737 cytoplasm	EggNog:ENOG410PRAB,COG:O,BUSCO:EOG09265EKJ	PF04110 APG12	IPR007242 Ubiquitin-like protein Atg12; IPR029071 Ubiquitin-like domain superfamily	12.6089	-0.114348	0.641013	-0.178387	0.858419	0.939736
KJ359_000559	scaffold_1	1884325	1885262	-	hypothetical protein	GO:0003864 3-methyl-2-oxobutanoate hydroxymethyltransferase activity; GO:0003824 catalytic activity; GO:0015940 pantothenate biosynthetic process	EggNog:ENOG410PHZX,COG:H,BUSCO:EOG09263FTE	PF02548 Pantoate_transf	IPR003700 Ketopantoate hydroxymethyltransferase; IPR015813 Pyruvate/Phosphoenolpyruvate kinase-like domain superfamily	43.6661	-0.208966	0.498064	-0.419557	0.674809	0.842925
KJ359_000560	scaffold_1	1886920	1887908	+	hypothetical protein	NA	EggNog:ENOG410PGF6,COG:S	PF03435 Sacchrp_dh_NADP	IPR016040 NAD(P)-binding domain	3.13096	-4.19244	1.86485	-2.24813	0.0245677	0.111055
KJ359_000561	scaffold_1	1890462	1892018	-	hypothetical protein	NA	EggNog:ENOG410QAQ1,COG:Z	PF05729 NACHT	IPR027417 P-loop containing nucleoside triphosphate hydrolase; IPR031352 NACHT-NTPase and P-loop NTPases, N-terminal domain	16.2077	-3.88675	1.1177	-3.47744	0.000506218	0.00603064
KJ359_000562	scaffold_1	1895619	1896735	-	hypothetical protein	NA	EggNog:ENOG410PJRJ,COG:S,SECRETED:SignalP(1-18),TransMembrane:5 (n3-10c18/19o28-51i121-140o160-180i200-219o231-252i)	PF04193 PQ-loop	IPR006603 PQ-loop repeat	91.0377	-0.269775	0.351947	-0.766522	0.443366	0.680811
KJ359_000563	scaffold_1	1898133	1899202	+	hypothetical protein	GO:0006308 DNA catabolic process; GO:0004519 endonuclease activity; GO:0003676 nucleic acid binding; GO:0016788 hydrolase activity, acting on ester bonds	EggNog:ENOG410PFR1,COG:S,SECRETED:SignalP(1-19)	PF02265 S1-P1_nuclease	IPR003154 S1/P1 nuclease; IPR008947 Phospholipase C/P1 nuclease domain superfamily	84.6233	-1.59159	0.501389	-3.17436	0.0015017	0.0141791
KJ359_000564	scaffold_1	1903559	1905466	+	hypothetical protein	NA	EggNog:ENOG410PJIS,COG:S,SECRETED:SignalP(1-19)	NA	NA	82.895	-0.245434	0.391267	-0.627279	0.530476	0.748874
KJ359_000565	scaffold_1	1906311	1907278	-	hypothetical protein	NA	EggNog:ENOG410Q2S2	NA	NA	0.431238	0.590719	3.51507	0.168053	0.866541	NA
KJ359_000566	scaffold_1	1907874	1909281	-	hypothetical protein	NA	EggNog:ENOG410PME3,COG:E,COG:Q,MEROPS:MER0004893	PF03576 Peptidase_S58	IPR016117 ArgJ-like domain superfamily; IPR005321 Peptidase S58, DmpA	17.1956	0.0135624	0.562722	0.0241013	0.980772	0.992815
KJ359_000567	scaffold_1	1910383	1912413	-	hypothetical protein	GO:0005524 ATP binding; GO:0004672 protein kinase activity; GO:0006468 protein phosphorylation	EggNog:ENOG410PRHS,COG:T		IPR000719 Protein kinase domain; IPR002035 von Willebrand factor, type A; IPR011009 Protein kinase-like domain superfamily	15.704	-3.27368	0.826781	-3.95955	7.50911e-05	0.00124246
KJ359_000568	scaffold_1	1917040	1917584	-	hypothetical protein	NA	NA	NA	NA	90.5459	-1.34673	0.437713	-3.07674	0.00209275	0.0182704
KJ359_000569	scaffold_1	1920624	1923257	-	hypothetical protein	GO:0004553 hydrolase activity, hydrolyzing O-glycosyl compounds; GO:0005975 carbohydrate metabolic process	EggNog:ENOG410PUV5,COG:G,SECRETED:SignalP(1-25),CAZy:GH2	PF16355 DUF4982; PF18565 Glyco_hydro2_C5; PF00703 Glyco_hydro_2; PF02836 Glyco_hydro_2_C; PF02837 Glyco_hydro_2_N	IPR006101 Glycoside hydrolase, family 2; IPR008979 Galactose-binding-like domain superfamily; IPR006104 Glycosyl hydrolases family 2, sugar binding domain; IPR006102 Glycoside hydrolase, family 2, immunoglobulin-like beta-sandwich; IPR013812 ; IPR006103 Glycoside hydrolase family 2, catalytic domain; IPR032311 Domain of unknown function DUF4982; IPR003344 Big-1 (bacterial Ig-like domain 1) domain…	27.4649	-0.583482	0.496704	-1.17471	0.240112	0.484918
KJ359_000570	scaffold_1	1924362	1926498	+	hypothetical protein	NA	EggNog:ENOG410PR4M,COG:S,TransMembrane:4 (i117-139o151-174i220-239o584-606i)	PF11374 DUF3176	IPR021514 Protein of unknown function DUF3176	5.76505	-1.03455	0.998272	-1.03634	0.300044	0.552479
KJ359_000571	scaffold_1	1926867	1928645	-	hypothetical protein	GO:0008081 phosphoric diester hydrolase activity; GO:0003824 catalytic activity; GO:0006281 DNA repair; GO:0005634 nucleus	EggNog:ENOG410PRFV,COG:S	PF06087 Tyr-DNA_phospho	IPR027415 Tyrosyl-DNA phosphodiesterase, C-terminal; IPR010347 Tyrosyl-DNA phosphodiesterase I; IPR001736 Phospholipase D/Transphosphatidylase	3.34718	-1.5361	1.23343	-1.24539	0.21299	0.453196
KJ359_000572	scaffold_1	1931273	1932496	-	hypothetical protein	NA	EggNog:ENOG410PPEK,COG:S,SECRETED:SignalP(1-25),CAZy:AA11	NA	NA	4.07528	0.571895	1.04014	0.549823	0.582441	0.785835
KJ359_000573	scaffold_1	1933352	1934857	-	hypothetical protein	GO:0006506 GPI anchor biosynthetic process; GO:0017176 phosphatidylinositol N-acetylglucosaminyltransferase activity; GO:0016021 integral component of membrane	EggNog:ENOG410PH39,COG:I,TransMembrane:8 (i139-167o173-191i301-325o337-355i362-382o388-405i417-437o449-472i)	PF06432 GPI2	IPR009450 Phosphatidylinositol N-acetylglucosaminyltransferase subunit C	46.5673	-0.342569	0.464566	-0.737396	0.460882	0.694253
KJ359_000574	scaffold_1	1939629	1940447	+	hypothetical protein	NA	SECRETED:SignalP(1-18),TransMembrane:1 (n3-13c18/19o177-197i)	NA	NA	109.858	-1.22798	0.656895	-1.86938	0.0615705	0.210706
KJ359_000575	scaffold_1	1942928	1944989	-	hypothetical protein	GO:0005544 calcium-dependent phospholipid binding; GO:0005509 calcium ion binding	EggNog:ENOG410PG1M,COG:U,antiSMASH:Cluster_1.4	PF00191 Annexin	IPR018502 Annexin repeat	178.601	-0.280609	0.535487	-0.524025	0.600261	0.796506
KJ359_000576	scaffold_1	1947083	1950489	-	hypothetical protein	GO:0055114 oxidation-reduction process; GO:0016117 carotenoid biosynthetic process; GO:0016491 oxidoreductase activity; GO:0071949 FAD binding	SMCOG1222:dehydrogenase,EggNog:ENOG410PG02,COG:H,SECRETED:SignalP(1-28),TransMembrane:1 (n9-20c28/29o549-571i),antiSMASH:Cluster_1.4	PF01593 Amino_oxidase; PF01266 DAO; PF13450 NAD_binding_8	IPR023753 FAD/NAD(P)-binding domain; IPR014105 Carotenoid/retinoid oxidoreductase; IPR002937 Amine oxidase; IPR002938 FAD-binding domain	40.533	0.215153	0.474835	0.453111	0.650469	0.830089
KJ359_000577	scaffold_1	1951553	1953491	-	hypothetical protein	GO:0016740 transferase activity; GO:0016872 intramolecular lyase activity; GO:0016765 transferase activity, transferring alkyl or aryl (other than methyl) groups; GO:0051996 squalene synthase activity; GO:0004310 farnesyl-diphosphate farnesyltransferase activity; GO:0009058 biosynthetic process; GO:0006696 ergosterol biosynthetic process	EggNog:ENOG410PM2C,COG:I,TransMembrane:7 (o6-24i36-55o80-98i119-140o146-166i173-191o223-240i),antiSMASH:Cluster_1.4	PF18916 Lycopene_cyc; PF00494 SQS_PSY	IPR008949 Isoprenoid synthase domain superfamily; IPR002060 Squalene/phytoene synthase; IPR017825 Lycopene cyclase domain; IPR019845 Squalene/phytoene synthase, conserved site; IPR033904 Trans-Isoprenyl Diphosphate Synthases, head-to-head	55.9804	-0.271272	0.402242	-0.674399	0.500058	0.726191
KJ359_000578	scaffold_1	1956297	1956809	-	hypothetical protein	NA	EggNog:ENOG410Y60P,antiSMASH:Cluster_1.4	NA	NA	21.7305	0.0516786	0.563974	0.0916328	0.92699	0.971247
KJ359_000579	scaffold_1	1956853	1958958	-	hypothetical protein	GO:0003913 DNA photolyase activity; GO:0006281 DNA repair	EggNog:ENOG410PHYK,COG:L,COG:T,antiSMASH:Cluster_1.4	PF00875 DNA_photolyase; PF03441 FAD_binding_7	IPR002081 Cryptochrome/DNA photolyase class 1; IPR005101 Cryptochrome/DNA photolyase, FAD-binding domain; IPR014133 Cryptochrome DASH; IPR014729 Rossmann-like alpha/beta/alpha sandwich fold; IPR006050 DNA photolyase, N-terminal	62.6482	-0.174825	0.514629	-0.339712	0.734074	0.877219
KJ359_000580	scaffold_1	1964080	1965084	-	hypothetical protein	NA	EggNog:ENOG410PFMW,COG:S,TransMembrane:1 (i105-124o)		IPR006683 Thioesterase domain; IPR029069 HotDog domain superfamily	86.7085	-0.748814	0.45978	-1.62863	0.103391	0.292547
KJ359_000581	scaffold_1	1966571	1968532	+	hypothetical protein	GO:0003676 nucleic acid binding; GO:0046872 metal ion binding	EggNog:ENOG410PTEG,COG:S,TransMembrane:1 (o22-46i)		IPR015880 ; IPR013087 Zinc finger C2H2-type; IPR007087	198.202	0.314842	0.327855	0.960308	0.3369	0.587944
KJ359_000582	scaffold_1	1970252	1971373	+	hypothetical protein	NA	EggNog:ENOG410PK8W,SECRETED:SignalP(1-18)	NA	NA	16.393	-0.0117591	0.642049	-0.0183149	0.985388	0.993757
KJ359_000583	scaffold_1	1971605	1973410	-	ATP-binding cassette transporter CGR1	GO:0016829 lyase activity; GO:0047547 2-methylcitrate dehydratase activity; GO:0051537 2 iron, 2 sulfur cluster binding; GO:0019629 propionate catabolic process, 2-methylcitrate cycle	EggNog:ENOG410PIWY,COG:S	PF03972 MmgE_PrpD	IPR005656 MmgE/PrpD; IPR012705 2-methylcitrate dehydratase PrpD	240.948	0.240284	0.350125	0.686281	0.492536	0.719612
KJ359_000584	scaffold_1	1975764	1977273	-	solute carrier 35 member	NA	EggNog:ENOG41KOG1441,COG:S,TransMembrane:10 (o31-50i62-81o101-126i133-152o158-177i184-206o218-236i248-272o278-299i348-370o)	PF03151 TPT	IPR004853 Sugar phosphate transporter domain	369.004	0.110673	0.285388	0.387798	0.698165	0.855694
KJ359_000585	scaffold_1	1979286	1979719	+	hypothetical protein	GO:0001104 ; GO:0006355 regulation of transcription, DNA-templated; GO:0016592 mediator complex	EggNog:ENOG410PQYF,COG:K,COG:L,BUSCO:EOG09265KF9	PF05669 Med31	IPR008831 Mediator complex, subunit Med31	11.3625	-0.37586	0.700239	-0.536759	0.591434	0.790926
KJ359_000586	scaffold_1	1980352	1980788	-	RNA polymerase III C11 subunit	GO:0006351 transcription, DNA-templated; GO:0008270 zinc ion binding; GO:0003676 nucleic acid binding	EggNog:ENOG410PQ6F,COG:K,BUSCO:EOG0926539T	PF02150 RNA_POL_M_15KD; PF01096 TFIIS_C	IPR001529 DNA-directed RNA polymerase, M/15kDa subunit; IPR001222 Zinc finger, TFIIS-type; IPR012164 DNA-directed RNA polymerase subunit/transcription factor S	27.156	-1.80968	0.737475	-2.45388	0.0141323	0.0759353
KJ359_000587	scaffold_1	1981494	1982337	+	hypothetical protein	GO:0005515 protein binding	EggNog:ENOG410PQM3,COG:S	PF12796 Ank_2; PF13637 Ank_4	IPR002110 Ankyrin repeat; IPR020683 Ankyrin repeat-containing domain	208.379	0.0123605	0.337574	0.0366157	0.970791	0.989298
KJ359_000588	scaffold_1	1985272	1985883	-	hypothetical protein	NA	EggNog:ENOG410PTCX,COG:S,SECRETED:SignalP(1-20)	PF05730 CFEM	IPR008427 Extracellular membrane protein, CFEM domain	107.292	-3.01421	0.820754	-3.67249	0.0002402	0.00329887
KJ359_000589	scaffold_1	1987033	1988330	-	hypothetical protein	NA	EggNog:ENOG410PKA0,COG:S,SECRETED:SignalP(1-35),CAZy:GH152	PF00314 Thaumatin	IPR001938 Thaumatin family	61.3353	-2.00358	0.546308	-3.6675	0.000244936	0.00335507
KJ359_000590	scaffold_1	1989488	1990557	-	hypothetical protein	NA	TransMembrane:4 (o35-56i68-88o119-140i278-298o)	NA	NA	0.832362	-0.905318	2.24908	-0.402529	0.687295	NA
KJ359_000591	scaffold_1	1991865	1999624	-	hypothetical protein	GO:0042545 cell wall modification; GO:0030599 pectinesterase activity; GO:0005618 cell wall	EggNog:ENOG410PK3I,COG:G,SECRETED:SignalP(1-27),CAZy:CE8	PF01095 Pectinesterase	IPR000070 Pectinesterase, catalytic; IPR012334 Pectin lyase fold; IPR011050 Pectin lyase fold/virulence factor	45.2541	-2.85183	0.78059	-3.65343	0.000258758	0.00353049
KJ359_000592	scaffold_1	2002063	2003553	-	hypothetical protein	GO:0004185 serine-type carboxypeptidase activity; GO:0006508 proteolysis	EggNog:ENOG4112NYT,COG:O,MEROPS:MER0001524	PF00450 Peptidase_S10	IPR001563 Peptidase S10, serine carboxypeptidase; IPR029058 Alpha/Beta hydrolase fold	0	NA	NA	NA	NA	NA
KJ359_000593	scaffold_1	2004139	2011106	+	hypothetical protein	GO:0003824 catalytic activity; GO:0004185 serine-type carboxypeptidase activity; GO:0030170 pyridoxal phosphate binding; GO:0006508 proteolysis; GO:0009058 biosynthetic process	EggNog:ENOG410QE2S,COG:G,TransMembrane:13 (o461-482i489-509o515-539i551-570o582-605i625-650o662-680i700-721o741-759i766-783o795-814i835-855o902-924i),MEROPS:MER0001524	PF00155 Aminotran_1_2; PF00450 Peptidase_S10	IPR015422 Pyridoxal phosphate-dependent transferase domain 1; IPR001563 Peptidase S10, serine carboxypeptidase; IPR015421 Pyridoxal phosphate-dependent transferase, major domain; IPR004839 Aminotransferase, class I/classII; IPR029058 Alpha/Beta hydrolase fold; IPR004838 Aminotransferases, class-I, pyridoxal-phosphate-binding site; IPR018202 Serine carboxypeptidase, serine active site; IPR020846 M…	2.04579	-1.72629	1.57628	-1.09517	0.273444	NA
KJ359_000594	scaffold_1	2011890	2013589	+	hypothetical protein	GO:0004185 serine-type carboxypeptidase activity; GO:0006508 proteolysis	EggNog:ENOG410Q9WP,COG:E,COG:O,SECRETED:SignalP(1-20),MEROPS:MER0003541		IPR001563 Peptidase S10, serine carboxypeptidase; IPR029058 Alpha/Beta hydrolase fold; IPR018202 Serine carboxypeptidase, serine active site; IPR033124 Serine carboxypeptidases, histidine active site	0.428966	2.11712	3.43587	0.616181	0.537775	NA
KJ359_000595	scaffold_1	2014251	2015645	+	hypothetical protein	GO:0016810 hydrolase activity, acting on carbon-nitrogen (but not peptide) bonds; GO:0016787 hydrolase activity	EggNog:ENOG410PMC8,COG:Q,MEROPS:MER0005900	PF01979 Amidohydro_1	IPR011059 Metal-dependent hydrolase, composite domain superfamily; IPR006680 Amidohydrolase-related; IPR032466 Metal-dependent hydrolase	0.514752	-1.10452	2.88743	-0.382528	0.70207	NA
KJ359_000596	scaffold_1	2016032	2021781	-	hypothetical protein	NA	EggNog:ENOG410PH37,COG:O		IPR013126 Heat shock protein 70 family	693.872	0.664749	0.406294	1.63613	0.101813	0.289894
KJ359_000597	scaffold_1	2026776	2027552	-	hypothetical protein	NA	EggNog:ENOG410PXAD,COG:S		IPR029063 S-adenosyl-L-methionine-dependent methyltransferase	3.58498	-1.07205	1.92011	-0.558329	0.576619	0.781623
KJ359_000598	scaffold_1	2028692	2030078	+	hypothetical protein	GO:0015098 molybdate ion transmembrane transporter activity; GO:0015689 molybdate ion transport; GO:0016021 integral component of membrane	EggNog:ENOG410PIMY,COG:G,TransMembrane:11 (i61-82o94-115i122-139o145-169i181-205o217-238i268-288o308-328i340-358o364-386i398-417o)	PF07690 MFS_1; PF05631 MFS_5	IPR008509 Molybdate-anion transporter; IPR020846 Major facilitator superfamily domain	6.51028	-1.94476	1.05658	-1.84061	0.0656787	0.220069
KJ359_000599	scaffold_1	2033485	2035179	+	glucokinase	GO:0016773 phosphotransferase activity, alcohol group as acceptor; GO:0005524 ATP binding; GO:0004396 hexokinase activity; GO:0005536 glucose binding; GO:0005975 carbohydrate metabolic process; GO:0046835 carbohydrate phosphorylation; GO:0001678 cellular glucose homeostasis; GO:0006096 glycolytic process	EggNog:ENOG410PIUH,COG:G	PF00349 Hexokinase_1; PF03727 Hexokinase_2	IPR022673 Hexokinase, C-terminal; IPR022672 Hexokinase, N-terminal; IPR001312 Hexokinase; IPR019807 Hexokinase, binding site	1574.52	0.430935	0.356037	1.21037	0.226138	0.468734
KJ359_000600	scaffold_1	2035910	2037211	-	hypothetical protein	GO:0008080 N-acetyltransferase activity	EggNog:ENOG410PPX5,COG:S	PF00583 Acetyltransf_1	IPR016181 Acyl-CoA N-acyltransferase; IPR000182 GNAT domain	70.5888	0.51114	0.41351	1.2361	0.216421	0.456213
KJ359_000601	scaffold_1	2038951	2040430	+	hypothetical protein	NA	EggNog:ENOG410PJI8,COG:K	NA	NA	157.104	0.0637565	0.324094	0.196722	0.844045	0.932506
KJ359_000602	scaffold_1	2041145	2041645	-	heme binding	GO:0006457 protein folding; GO:0000413 protein peptidyl-prolyl isomerization; GO:0003755 peptidyl-prolyl cis-trans isomerase activity	EggNog:ENOG410PMZB,COG:O	PF00160 Pro_isomerase	IPR002130 Cyclophilin-type peptidyl-prolyl cis-trans isomerase domain; IPR024936 Cyclophilin-type peptidyl-prolyl cis-trans isomerase; IPR029000 Cyclophilin-like domain superfamily; IPR020892 Cyclophilin-type peptidyl-prolyl cis-trans isomerase, conserved site	17.4687	-1.44828	0.561949	-2.57725	0.00995899	0.0591524
KJ359_000603	scaffold_1	2042573	2044349	+	hypothetical protein	GO:0004190 aspartic-type endopeptidase activity; GO:0016021 integral component of membrane	EggNog:ENOG410PIHA,COG:U,BUSCO:EOG09263S2P,TransMembrane:8 (i39-58o99-117i129-147o240-260i272-302o308-328i427-449o455-473i),MEROPS:MER0052372	PF04258 Peptidase_A22B	IPR006639 Presenilin/signal peptide peptidase; IPR007369 Peptidase A22B, signal peptide peptidase	106.712	-0.169179	0.35338	-0.478744	0.632121	0.817218
KJ359_000604	scaffold_1	2045537	2046548	+	hypothetical protein	GO:0008897 holo-[acyl-carrier-protein] synthase activity; GO:0000287 magnesium ion binding	EggNog:ENOG410PMEA,COG:S	PF01648 ACPS	IPR008278 4'-phosphopantetheinyl transferase domain	501.643	-0.0269195	0.435224	-0.0618521	0.950681	0.979723
KJ359_000605	scaffold_1	2049246	2050080	+	hypothetical protein	GO:0016787 hydrolase activity	EggNog:ENOG410PRRI,COG:L	PF00293 NUDIX	IPR000086 NUDIX hydrolase domain; IPR015797 NUDIX hydrolase-like domain superfamily; IPR020084 NUDIX hydrolase, conserved site	76.6533	-1.70937	0.707747	-2.41524	0.015725	0.0816731
KJ359_000606	scaffold_1	2051278	2052160	+	hypothetical protein	GO:0016787 hydrolase activity	EggNog:ENOG410PKK4,COG:Q	PF01738 DLH	IPR002925 Dienelactone hydrolase; IPR029058 Alpha/Beta hydrolase fold	398.679	0.182924	0.4153	0.440461	0.659603	0.834228
KJ359_000607	scaffold_1	2052420	2053580	-	hypothetical protein	NA	EggNog:ENOG410Q68J	NA	NA	38.1552	0.411972	0.439246	0.937906	0.348293	0.599703
KJ359_000608	scaffold_1	2054961	2056388	+	hypothetical protein	NA	EggNog:ENOG410JXY0,COG:S	NA	NA	2.69452	1.983	1.32893	1.49217	0.135654	0.34752
KJ359_000609	scaffold_1	2056949	2058085	-	ATP synthase complex assembly protein atp12	GO:0043461 proton-transporting ATP synthase complex assembly	EggNog:ENOG410PHTY,COG:C,BUSCO:EOG09264L6D	PF07542 ATP12	IPR023335 ATP12 orthogonal Bundle domain superfamily; IPR011419 ATP12, ATP synthase F1-assembly protein	52.5227	0.375885	0.418835	0.897453	0.369477	0.6196
KJ359_000610	scaffold_1	2059099	2059785	+	hypothetical protein	NA	SECRETED:SignalP(1-18)	NA	NA	0	NA	NA	NA	NA	NA
KJ359_000611	scaffold_1	2060050	2061651	-	hypothetical protein	NA	EggNog:ENOG410PFUJ,COG:G,TransMembrane:12 (i48-68o106-128i140-159o165-190i234-254o266-288i325-343o363-382i394-413o425-447i459-482o488-509i)	PF11700 ATG22	IPR024671 Autophagy-related protein 22-like; IPR020846 Major facilitator superfamily domain	0.138967	0.700506	4.08047	0.171673	0.863695	NA
KJ359_000612	scaffold_1	2062243	2065410	+	hypothetical protein	GO:0016787 hydrolase activity	EggNog:ENOG410PGKT,COG:E	PF06032 DUF917; PF01968 Hydantoinase_A; PF05378 Hydant_A_N	IPR027479 Protein of unknown function DUF917, N-terminal; IPR002821 Hydantoinase A/oxoprolinase; IPR024071 Protein of unknown function DUF917, C-terminal; IPR008040 Hydantoinaseoxoprolinase, N-terminal; IPR010318 Protein of unknown function DUF917	0.703141	1.55329	2.61145	0.594799	0.551978	NA
KJ359_000613	scaffold_1	2065753	2067607	-	hypothetical protein	GO:0020037 heme binding; GO:0016705 oxidoreductase activity, acting on paired donors, with incorporation or reduction of molecular oxygen; GO:0005506 iron ion binding; GO:0055114 oxidation-reduction process	EggNog:ENOG410PKST,COG:Q,TransMembrane:1 (i12-29o)	PF00067 p450	IPR001128 Cytochrome P450; IPR002401 Cytochrome P450, E-class, group I; IPR017972 Cytochrome P450, conserved site	6.47512	-2.1605	0.912571	-2.36748	0.0179095	0.0892451
KJ359_000614	scaffold_1	2068730	2070530	-	hypothetical protein	GO:0055085 transmembrane transport; GO:0016021 integral component of membrane	EggNog:ENOG410PGAF,COG:S,BUSCO:EOG092624SJ,TransMembrane:10 (o42-67i79-98o110-131i143-164o184-206i402-420o440-461i481-505o517-539i551-572o)	PF03547 Mem_trans	IPR004776 Membrane transport protein	459.109	1.03671	0.341722	3.03378	0.00241511	0.0201443
KJ359_000615	scaffold_1	2074451	2075293	+	hypothetical protein	NA	NA		IPR020683 Ankyrin repeat-containing domain	40.9589	0.887225	0.508396	1.74515	0.0809593	0.251092
KJ359_000616	scaffold_1	2075867	2076794	+	hypothetical protein	NA	NA	NA	NA	2.82331	2.80834	1.52071	1.84673	0.0647866	0.217639
KJ359_000617	scaffold_1	2077882	2079072	+	hypothetical protein	GO:0006810 transport; GO:0016021 integral component of membrane	EggNog:ENOG410PHPB,COG:E,COG:G,TransMembrane:10 (i51-71o91-110i122-143o149-169i176-194o214-230i242-263o275-297i304-324o330-349i)	PF06027 SLC35F	IPR009262 Solute carrier family 35 member SLC35F1/F2/F6	306.783	0.010642	0.434514	0.0244917	0.98046	0.992815
KJ359_000618	scaffold_1	2079323	2081581	-	hypothetical protein	GO:0016787 hydrolase activity	EggNog:ENOG410PK21,COG:I,SECRETED:SignalP(1-29)	PF00149 Metallophos	IPR004843 Calcineurin-like phosphoesterase domain, ApaH type; IPR029052 Metallo-dependent phosphatase-like	146.09	0.072462	0.728103	0.0995216	0.920724	0.968294
KJ359_000619	scaffold_1	2083625	2085506	+	hypothetical protein	GO:0050660 flavin adenine dinucleotide binding; GO:0016491 oxidoreductase activity; GO:0003824 catalytic activity; GO:0016614 oxidoreductase activity, acting on CH-OH group of donors; GO:0055114 oxidation-reduction process	EggNog:ENOG410PIAC,COG:C,SECRETED:SignalP(1-18)	PF08031 BBE; PF01565 FAD_binding_4	IPR016169 FAD-binding, type PCMH, subdomain 2; IPR006094 FAD linked oxidase, N-terminal; IPR012951 Berberine/berberine-like; IPR016166 FAD-binding domain, PCMH-type	3.56539	2.34656	1.72728	1.35853	0.174297	0.405567
KJ359_000620	scaffold_1	2090965	2091851	+	hypothetical protein	NA	EggNog:ENOG410PRWC,TransMembrane:3 (i111-130o136-156i163-181o)	NA	NA	0	NA	NA	NA	NA	NA
KJ359_000621	scaffold_1	2092029	2094802	-	hypothetical protein	NA	EggNog:ENOG410PGEM	NA	NA	10.4474	0.241083	0.806421	0.298954	0.764975	0.895564
KJ359_000622	scaffold_1	2095631	2097844	-	hypothetical protein	GO:0055085 transmembrane transport; GO:0005215 transporter activity; GO:0016021 integral component of membrane	EggNog:ENOG410QDWW,COG:S,TransMembrane:12 (i53-73o120-141i153-172o178-199i211-235o241-261i331-352o364-388i409-428o440-464i471-492o504-527i)	PF07690 MFS_1	IPR011701 Major facilitator superfamily; IPR005829 Sugar transporter, conserved site; IPR020846 Major facilitator superfamily domain	5.50078	-0.352158	0.974212	-0.36148	0.717741	0.866442
KJ359_000623	scaffold_1	2099026	2101184	-	hypothetical protein	GO:0016567 protein ubiquitination; GO:0004842 ubiquitin-protein transferase activity; GO:0008270 zinc ion binding; GO:0005515 protein binding	EggNog:ENOG410QEG4	PF01485 IBR	IPR002867 IBR domain; IPR013083 Zinc finger, RING/FYVE/PHD-type; IPR031127 E3 ubiquitin ligase RBR family; IPR017907 Zinc finger, RING-type, conserved site; IPR001841 Zinc finger, RING-type	32.8009	-0.552001	0.458393	-1.20421	0.228509	0.471026
KJ359_000624	scaffold_1	2108202	2110663	+	hypothetical protein	GO:0007165 signal transduction	EggNog:ENOG410Q30A,COG:Z,BUSCO:EOG092620CR	PF00611 FCH; PF00620 RhoGAP	IPR000198 Rho GTPase-activating protein domain; IPR001060 FCH domain; IPR031160 F-BAR domain; IPR008936 Rho GTPase activation protein	188.147	0.861552	0.334642	2.57455	0.0100372	0.0594658
KJ359_000625	scaffold_1	2111530	2111903	-	hypothetical protein	NA	EggNog:ENOG410PPRR,COG:S	PF03669 UPF0139	IPR005351 Uncharacterised protein family UPF0139	92.3263	-0.0555542	0.390598	-0.142229	0.886899	0.95331
KJ359_000626	scaffold_1	2115958	2120541	+	RNA polymerase II mediator complex subunit	GO:0006357 regulation of transcription by RNA polymerase II; GO:0001104 ; GO:0005488 binding; GO:0016592 mediator complex	EggNog:ENOG410PK8U,COG:K,BUSCO:EOG092605ZA,TransMembrane:1 (o976-995i)	PF09497 Med12	IPR019035 Mediator complex, subunit Med12; IPR016024 Armadillo-type fold	193.575	0.810205	0.358915	2.25737	0.0239848	0.10918
KJ359_000627	scaffold_1	2121105	2121482	-	hypothetical protein	NA	EggNog:ENOG410PR0V		IPR014710 RmlC-like jelly roll fold; IPR011051 RmlC-like cupin domain superfamily	20.5533	-1.29937	0.539012	-2.41066	0.0159238	0.0824998
KJ359_000628	scaffold_1	2123931	2126769	+	hypothetical protein	GO:0035556 intracellular signal transduction; GO:0006629 lipid metabolic process; GO:0007165 signal transduction; GO:0004435 phosphatidylinositol phospholipase C activity; GO:0008081 phosphoric diester hydrolase activity; GO:0005515 protein binding	EggNog:ENOG410PGXV,COG:T	PF00388 PI-PLC-X; PF00387 PI-PLC-Y	IPR001192 Phosphoinositide phospholipase C family; IPR001711 Phospholipase C, phosphatidylinositol-specific, Y domain; IPR000909 Phosphatidylinositol-specific phospholipase C, X domain; IPR017946 PLC-like phosphodiesterase, TIM beta/alpha-barrel domain superfamily; IPR000008 C2 domain	183.271	-0.514884	0.394475	-1.30524	0.191812	0.427506
KJ359_000629	scaffold_1	2136633	2139788	+	hypothetical protein	GO:0008270 zinc ion binding; GO:0000981 DNA-binding transcription factor activity, RNA polymerase II-specific; GO:0003676 nucleic acid binding; GO:0046872 metal ion binding; GO:0006355 regulation of transcription, DNA-templated; GO:0005634 nucleus	EggNog:ENOG410PM0I,COG:K	PF00096 zf-C2H2; PF00172 Zn_clus	IPR015880 ; IPR001138 Zn(2)-C6 fungal-type DNA-binding domain; IPR013087 Zinc finger C2H2-type; IPR007087	115.142	1.06519	0.60001	1.77528	0.0758511	0.241058
KJ359_000630	scaffold_1	2141311	2144768	-	hypothetical protein	NA	EggNog:ENOG410PTHI	NA	NA	71.7149	0.526222	0.354641	1.48382	0.137858	0.351266
KJ359_000631	scaffold_1	2150384	2152201	-	hypothetical protein	NA	EggNog:ENOG4106SI0	PF01822 WSC	IPR002889 Carbohydrate-binding WSC	8.28631	0.109761	0.745156	0.1473	0.882895	0.952033
KJ359_000632	scaffold_1	2153743	2157187	-	hypothetical protein	NA	EggNog:ENOG410PIGF,COG:I,BUSCO:EOG09260K4B	PF00566 RabGAP-TBC	IPR000195 Rab-GTPase-TBC domain; IPR011992 EF-hand domain pair	155.363	0.28389	0.316176	0.897888	0.369245	0.6196
KJ359_000633	scaffold_1	2160569	2161976	+	serine/threonine protein kinase, AGC	GO:0006468 protein phosphorylation; GO:0004674 protein serine/threonine kinase activity; GO:0005524 ATP binding; GO:0004672 protein kinase activity	EggNog:ENOG410PGKH,COG:T	PF00069 Pkinase; PF07714 PK_Tyr_Ser-Thr	IPR000961 AGC-kinase, C-terminal; IPR000719 Protein kinase domain; IPR017441 Protein kinase, ATP binding site; IPR008271 Serine/threonine-protein kinase, active site; IPR011009 Protein kinase-like domain superfamily	32.574	-0.21053	0.504263	-0.417501	0.676312	0.84349
KJ359_000634	scaffold_1	2162886	2165249	+	hypothetical protein	NA	EggNog:ENOG410PU8N,COG:S		IPR011009 Protein kinase-like domain superfamily	2.11767	1.68193	1.49095	1.12809	0.259281	NA
KJ359_000635	scaffold_1	2165705	2167234	-	hypothetical protein	GO:0046856 phosphatidylinositol dephosphorylation	EggNog:ENOG410QDVI,COG:U,TransMembrane:1 (o466-483i)		IPR000300 Inositol polyphosphate-related phosphatase; IPR005135 Endonuclease/exonuclease/phosphatase	77.671	-0.149335	0.384405	-0.388483	0.697659	0.855274
KJ359_000636	scaffold_1	2169607	2170983	-	serine/threonine protein kinase	GO:0005524 ATP binding; GO:0004672 protein kinase activity; GO:0006468 protein phosphorylation	EggNog:ENOG410PFS3,COG:T	PF00069 Pkinase; PF07714 PK_Tyr_Ser-Thr	IPR000719 Protein kinase domain; IPR017441 Protein kinase, ATP binding site; IPR008271 Serine/threonine-protein kinase, active site; IPR011009 Protein kinase-like domain superfamily	1124.63	0.325261	0.291723	1.11497	0.264865	0.513952
KJ359_000637	scaffold_1	2176216	2177064	+	hypothetical protein	NA	EggNog:ENOG410PKAN,COG:S,TransMembrane:3 (o54-78i90-108o171-190i),MEROPS:MER0213608	PF05705 DUF829	IPR029058 Alpha/Beta hydrolase fold; IPR008547 Protein of unknown function DUF829, TMEM53	6.31256	-0.714026	0.962112	-0.742144	0.458	0.692012
KJ359_000638	scaffold_1	2177628	2178425	+	hypothetical protein	NA	NA	NA	NA	1.81011	-0.124229	1.75602	-0.0707448	0.943601	NA
KJ359_000639	scaffold_1	2178997	2180367	+	hypothetical protein	NA	NA	NA	NA	0.422934	2.09925	3.45058	0.608376	0.542938	NA
KJ359_000640	scaffold_1	2180933	2181772	+	hypothetical protein	NA	NA	NA	NA	0.144999	0.700506	4.08047	0.171673	0.863695	NA
KJ359_000641	scaffold_1	2181884	2182960	-	hypothetical protein	GO:0016491 oxidoreductase activity; GO:0055114 oxidation-reduction process	EggNog:ENOG410PPEM,COG:Q	PF08240 ADH_N; PF00107 ADH_zinc_N	IPR020843 Polyketide synthase, enoylreductase domain; IPR013149 Alcohol dehydrogenase, C-terminal; IPR013154 Alcohol dehydrogenase, N-terminal; IPR016040 NAD(P)-binding domain; IPR011032 GroES-like superfamily	140.648	-0.582555	0.525885	-1.10776	0.267965	0.517943
KJ359_000642	scaffold_1	2183979	2184744	+	hypothetical protein	NA	EggNog:ENOG410PR7K,COG:S	NA	NA	2.92955	0.0539498	1.18766	0.0454253	0.963768	0.985777
KJ359_000643	scaffold_10	3537	5141	-	hypothetical protein	NA	EggNog:ENOG410Q92T	NA	NA	0	NA	NA	NA	NA	NA
KJ359_000644	scaffold_10	8785	9146	-	hypothetical protein	NA	NA	NA	NA	0.685091	-0.488933	3.05363	-0.160116	0.87279	NA
KJ359_000645	scaffold_10	10609	12012	-	hypothetical protein	NA	EggNog:ENOG410PVPN,COG:S,SECRETED:SignalP(1-16)	PF09362 DUF1996	IPR018535 Domain of unknown function DUF1996	0.546124	-1.30034	3.27373	-0.397203	0.691218	NA
KJ359_000646	scaffold_10	14627	15789	-	hypothetical protein	NA	NA	NA	NA	1.3076	1.22329	1.94035	0.63045	0.5284	NA
KJ359_000647	scaffold_10	16350	18889	-	hypothetical protein	GO:0055085 transmembrane transport; GO:0022857 transmembrane transporter activity; GO:0016021 integral component of membrane	EggNog:ENOG410Q73N,COG:G,TransMembrane:7 (i140-158o210-232i244-262o367-389i396-418o424-441i453-471o)	PF00083 Sugar_tr	IPR005828 Major facilitator, sugar transporter-like; IPR020846 Major facilitator superfamily domain	15.5974	0.135463	1.1888	0.113949	0.909278	0.963
KJ359_000648	scaffold_10	23555	25094	+	hypothetical protein	GO:0016772 transferase activity, transferring phosphorus-containing groups; GO:0016310 phosphorylation	EggNog:ENOG410PHX7,COG:T	PF10436 BCDHK_Adom3; PF02518 HATPase_c	IPR004358 Signal transduction histidine kinase-related protein, C-terminal; IPR003594 Histidine kinase/HSP90-like ATPase; IPR018955 Branched-chain alpha-ketoacid dehydrogenase kinase/Pyruvate dehydrogenase kinase, N-terminal; IPR005467 Histidine kinase domain	640.29	-1.15127	0.366506	-3.14121	0.00168249	0.0154522
KJ359_000649	scaffold_10	26729	28463	+	hypothetical protein	GO:0003824 catalytic activity; GO:0030170 pyridoxal phosphate binding; GO:0016831 carboxy-lyase activity; GO:0019752 carboxylic acid metabolic process	EggNog:ENOG410PIG6,COG:E,SECRETED:SignalP(1-18)	PF00282 Pyridoxal_deC	IPR015421 Pyridoxal phosphate-dependent transferase, major domain; IPR002129 Pyridoxal phosphate-dependent decarboxylase; IPR015424 Pyridoxal phosphate-dependent transferase	698.593	-0.0374675	0.444586	-0.0842751	0.932838	0.972597
KJ359_000650	scaffold_10	29045	30133	-	hypothetical protein	GO:0016757 transferase activity, transferring glycosyl groups; GO:0016021 integral component of membrane	EggNog:ENOG410PI6F,COG:G,SECRETED:SignalP(1-53),CAZy:GT34	PF05637 Glyco_transf_34	IPR008630 Glycosyltransferase 34	86.6817	0.505902	0.358421	1.41147	0.158105	0.382649
KJ359_000651	scaffold_10	31811	32921	-	hypothetical protein	GO:0008270 zinc ion binding	EggNog:ENOG410PJZX,COG:O,TransMembrane:3 (i124-144o192-213i246-263o)	PF12906 RINGv	IPR011016 Zinc finger, RING-CH-type; IPR013083 Zinc finger, RING/FYVE/PHD-type; IPR033275 E3 ubiquitin-protein ligase MARCH-like	50.1991	-1.09952	0.463878	-2.37029	0.0177743	0.0888205
KJ359_000652	scaffold_10	33947	35027	+	Proteasome subunit alpha type-2	GO:0004175 endopeptidase activity; GO:0004298 threonine-type endopeptidase activity; GO:0006511 ubiquitin-dependent protein catabolic process; GO:0051603 proteolysis involved in cellular protein catabolic process; GO:0019773 proteasome core complex, alpha-subunit complex; GO:0005839 proteasome core complex	EggNog:ENOG410PHVE,COG:O,BUSCO:EOG092645G0,MEROPS:MER0004996	PF00227 Proteasome; PF10584 Proteasome_A_N	IPR000426 Proteasome alpha-subunit, N-terminal domain; IPR001353 Proteasome, subunit alpha/beta; IPR029055 Nucleophile aminohydrolases, N-terminal; IPR023332 Proteasome alpha-type subunit	256.879	0.289827	0.384053	0.754654	0.450457	0.685824
KJ359_000653	scaffold_10	36947	39896	+	Dicer-like protein 2	GO:0016891 endoribonuclease activity, producing 5'-phosphomonoesters; GO:0003677 DNA binding; GO:0016787 hydrolase activity; GO:0005524 ATP binding; GO:0008026 ; GO:0003676 nucleic acid binding	EggNog:ENOG410PI6K,COG:A	PF00270 DEAD; PF03368 Dicer_dimer; PF00271 Helicase_C; PF04851 ResIII	IPR001650 Helicase, C-terminal; IPR014001 Helicase superfamily 1/2, ATP-binding domain; IPR005034 Dicer dimerisation domain; IPR027417 P-loop containing nucleoside triphosphate hydrolase; IPR006935 Helicase/UvrB, N-terminal; IPR002464 DNA/RNA helicase, ATP-dependent, DEAH-box type, conserved site	6.0568	0.180821	0.833248	0.217007	0.828203	0.924497
KJ359_000654	scaffold_10	39935	41446	+	Dicer-like protein 2	GO:0004525 ribonuclease III activity; GO:0006396 RNA processing	EggNog:ENOG410PI6K,COG:A	PF00636 Ribonuclease_3; PF14622 Ribonucleas_3_3	IPR000999 Ribonuclease III domain	11.8553	-1.29093	0.66231	-1.94914	0.051279	0.185407
KJ359_000655	scaffold_10	42776	43452	-	hypothetical protein	GO:0006260 DNA replication; GO:0005634 nucleus	EggNog:ENOG410PSGU,COG:F	PF04081 DNA_pol_delta_4	IPR007218 DNA polymerase delta, subunit 4	20.1181	-1.42786	0.567355	-2.51669	0.0118462	0.0669501
KJ359_000656	scaffold_10	43992	45192	-	superkiller	GO:0005515 protein binding	EggNog:ENOG410PIMC,COG:J	PF00400 WD40	IPR001680 WD40 repeat; IPR015943 WD40/YVTN repeat-like-containing domain superfamily; IPR017986 WD40-repeat-containing domain	38.3485	-0.791615	0.460588	-1.71871	0.0856678	0.26073
KJ359_000657	scaffold_10	45547	46037	-	hypothetical protein	GO:0006412 translation; GO:0003735 structural constituent of ribosome; GO:0015934 large ribosomal subunit	EggNog:ENOG410PRG1,COG:J	PF01783 Ribosomal_L32p	IPR002677 Ribosomal protein L32p; IPR011332 Zinc-binding ribosomal protein	50.2992	-0.82846	0.431205	-1.92127	0.0546978	0.193343
KJ359_000658	scaffold_10	46911	48051	+	cell division control protein	GO:0005525 GTP binding	EggNog:ENOG410PJQ5,COG:D,COG:T,COG:Z	PF01926 MMR_HSR1; PF00735 Septin	IPR016491 Septin; IPR030379 Septin-type guanine nucleotide-binding (G) domain; IPR027417 P-loop containing nucleoside triphosphate hydrolase	326.96	0.137743	0.347348	0.396556	0.691695	0.853234
KJ359_000659	scaffold_10	48980	49641	-	hypothetical protein	GO:0004385 guanylate kinase activity; GO:0006163 purine nucleotide metabolic process	EggNog:ENOG410PHNN,COG:F	PF00625 Guanylate_kin	IPR008145 Guanylate kinase/L-type calcium channel beta subunit; IPR017665 Guanylate kinase; IPR027417 P-loop containing nucleoside triphosphate hydrolase; IPR020590 Guanylate kinase, conserved site; IPR008144 Guanylate kinase-like domain	28.139	-0.483852	0.484036	-0.99962	0.317494	0.569534
KJ359_000660	scaffold_10	52611	54279	+	hypothetical protein	GO:0005975 carbohydrate metabolic process	EggNog:ENOG410PFIQ,COG:S,SECRETED:SignalP(1-17),CAZy:GH72	PF03198 Glyco_hydro_72	IPR004886 Glucanosyltransferase; IPR013781 ; IPR017853 Glycoside hydrolase superfamily	947.664	0.357871	0.448387	0.798128	0.424796	0.666813
KJ359_000661	scaffold_10	54535	55187	-	hypothetical protein	NA	SECRETED:SignalP(1-19)	NA	NA	0.826995	-0.925187	2.25217	-0.410799	0.68122	NA
KJ359_000662	scaffold_10	56081	57271	-	hypothetical protein	NA	EggNog:ENOG410PIF4,COG:H	PF10343 Q_salvage	IPR019438 Queuosine salvage protein family	9.92204	1.53608	0.747476	2.05503	0.0398766	0.15464
KJ359_000663	scaffold_10	60424	62803	+	E1 ubiquitin-activating protein uba2	GO:0019948 SUMO activating enzyme activity; GO:0008641 ubiquitin-like modifier activating enzyme activity; GO:0016925 protein sumoylation	EggNog:ENOG410PFVA,COG:O	PF00899 ThiF; PF14732 UAE_UbL	IPR028077 Ubiquitin/SUMO-activating enzyme ubiquitin-like domain; IPR030661 SUMO-activating enzyme subunit Uba2; IPR016040 NAD(P)-binding domain; IPR019572 Ubiquitin-activating enzyme, catalytic cysteine domain; IPR000594 THIF-type NAD/FAD binding fold; IPR033127 Ubiquitin-activating enzyme E1, Cys active site	188.537	0.298906	0.338933	0.881902	0.37783	0.626353
KJ359_000664	scaffold_10	62847	63991	-	hypothetical protein	GO:0016491 oxidoreductase activity	EggNog:ENOG410PQFI,COG:I	PF00106 adh_short; PF13561 adh_short_C2; PF08659 KR	IPR002347 Short-chain dehydrogenase/reductase SDR; IPR016040 NAD(P)-binding domain; IPR020904 Short-chain dehydrogenase/reductase, conserved site	78.5945	-0.172228	0.354696	-0.485566	0.627275	0.813937
KJ359_000665	scaffold_10	64384	66182	-	adenylosuccinase ade13	GO:0004018 N6-(1,2-dicarboxyethyl)AMP AMP-lyase (fumarate-forming) activity; GO:0003824 catalytic activity; GO:0009152 purine ribonucleotide biosynthetic process	EggNog:ENOG410PIRI,COG:F,BUSCO:EOG09261VD2	PF10397 ADSL_C; PF00206 Lyase_1	IPR000362 Fumarate lyase family; IPR019468 Adenylosuccinate lyase C-terminal; IPR004769 Adenylosuccinate lyase; IPR024083 Fumarase/histidase, N-terminal; IPR022761 Fumarate lyase, N-terminal; IPR020557 Fumarate lyase, conserved site; IPR008948 L-Aspartase-like	88.5263	0.0946108	0.449316	0.210566	0.833226	0.927349
KJ359_000666	scaffold_10	68236	69683	+	hypothetical protein	NA	EggNog:ENOG410PJT6,COG:I,TransMembrane:6 (o12-31i43-62o68-88i100-118o168-186i379-400o)	PF01569 PAP2	IPR000326 Phosphatidic acid phosphatase type 2/haloperoxidase	82.2722	0.193708	0.401964	0.481903	0.629875	0.815864
KJ359_000667	scaffold_10	70142	71047	-	hypothetical protein	NA	EggNog:ENOG410Q2S2	NA	NA	2.6941	1.01422	1.3301	0.762516	0.445752	0.68281
KJ359_000668	scaffold_10	72371	73417	+	hypothetical protein	GO:0005975 carbohydrate metabolic process; GO:0004553 hydrolase activity, hydrolyzing O-glycosyl compounds	EggNog:ENOG410PITF,COG:G,SECRETED:SignalP(1-23),CAZy:GH43_26,CAZy:GH43,CAZy:GH43_34,CAZy:GH43_27,CAZy:GH43_31,CAZy:GH43_32,CAZy:GH43_30,CAZy:GH43_3	PF04616 Glyco_hydro_43	IPR023296 Glycosyl hydrolase, five-bladed beta-propellor domain superfamily; IPR006710 Glycoside hydrolase, family 43	0.481513	0.542131	3.38541	0.160137	0.872773	NA
KJ359_000669	scaffold_10	74032	75545	-	hypothetical protein	GO:0055114 oxidation-reduction process; GO:0016491 oxidoreductase activity	EggNog:ENOG410PJ6Z,COG:E	PF01266 DAO	IPR023753 FAD/NAD(P)-binding domain; IPR006076 FAD dependent oxidoreductase	8.43234	0.767884	0.820867	0.935455	0.349554	0.600973
KJ359_000670	scaffold_10	77718	79688	-	glutathione synthetase ATP-binding domain-like protein	GO:0005524 ATP binding	EggNog:ENOG410PH8Y,COG:C	PF16114 Citrate_bind	IPR013650 ATP-grasp fold, succinyl-CoA synthetase-type; IPR016102 Succinyl-CoA synthetase-like; IPR013816 ; IPR032263 ATP-citrate synthase, citrate-binding domain	1509.04	0.469768	0.531966	0.883078	0.377194	0.626094
KJ359_000671	scaffold_10	83879	85929	+	citrate synthase	GO:0048037 ; GO:0046912 transferase activity, transferring acyl groups, acyl groups converted into alkyl on transfer; GO:0003824 catalytic activity; GO:0008152 metabolic process	EggNog:ENOG410PGNT,COG:C	PF00285 Citrate_synt; PF02629 CoA_binding; PF00549 Ligase_CoA	IPR003781 CoA-binding; IPR016142 Citrate synthase-like, large alpha subdomain; IPR016102 Succinyl-CoA synthetase-like; IPR002020 Citrate synthase; IPR005811 ATP-citrate lyase/succinyl-CoA ligase; IPR016040 NAD(P)-binding domain; IPR016143 Citrate synthase-like, small alpha subdomain; IPR017866 Succinyl-CoA synthetase, beta subunit, conserved site; IPR033847 ATP-citrate lyase/succinyl-CoA ligase, …	1284.43	0.748443	0.354015	2.11415	0.0345021	0.139833
KJ359_000672	scaffold_10	86794	87051	+	hypothetical protein	GO:0003735 structural constituent of ribosome; GO:0006412 translation; GO:0015934 large ribosomal subunit	EggNog:ENOG410PRH0,COG:J	PF00327 Ribosomal_L30	IPR016082 Ribosomal protein L30, ferredoxin-like fold domain; IPR005996 Ribosomal protein L30, bacterial-type; IPR018038 Ribosomal protein L30, conserved site	14.9492	0.0573922	0.637545	0.0900207	0.928271	0.971724
KJ359_000673	scaffold_10	88037	91392	-	Esa1p-associated factor	GO:0006355 regulation of transcription, DNA-templated; GO:0006325 chromatin organization; GO:0005634 nucleus	EggNog:ENOG410PMN5,COG:B,COG:K	PF05712 MRG; PF11717 Tudor-knot	IPR025995 RNA binding activity-knot of a chromodomain; IPR008676 MRG; IPR026541 MRG domain; IPR016197 Chromo-like domain superfamily	28.9131	0.334994	0.634874	0.527655	0.597739	0.794647
KJ359_000674	scaffold_10	92273	92929	+	hypothetical protein	NA	EggNog:ENOG410PPPQ,COG:S	PF09447 Cnl2_NKP2	IPR018565 Kinetochore subunit Nkp2/Cnl2	14.7703	0.193524	0.620742	0.311762	0.755221	0.889596
KJ359_000675	scaffold_10	93267	94049	-	hypothetical protein	NA	EggNog:ENOG410PPB3,COG:S,SECRETED:SignalP(1-17),TransMembrane:1 (n3-13c17/18o211-231i)	NA	NA	130.642	0.535769	0.394855	1.35687	0.174821	0.406227
KJ359_000676	scaffold_10	94976	96991	+	hypothetical protein	GO:0003677 DNA binding	EggNog:ENOG410PSNI,COG:S	PF13094 CENP-Q	IPR017956 AT hook, DNA-binding motif; IPR025212 Centromere protein Q	15.2129	-0.719557	0.590581	-1.21839	0.223076	0.465172
KJ359_000677	scaffold_10	97144	99829	-	hypothetical protein	GO:0005524 ATP binding; GO:0004672 protein kinase activity; GO:0006468 protein phosphorylation	EggNog:ENOG41KOG0241,COG:Z	PF00069 Pkinase; PF07714 PK_Tyr_Ser-Thr	IPR000719 Protein kinase domain; IPR011009 Protein kinase-like domain superfamily	10.3973	0.819962	0.713031	1.14997	0.250158	0.496377
KJ359_000678	scaffold_10	100635	102271	+	hypothetical protein	GO:0055085 transmembrane transport; GO:0016021 integral component of membrane	EggNog:ENOG410PJZM,COG:S,TransMembrane:8 (o24-44i56-79o85-105i112-132o152-171i183-205o273-294i306-325o)	PF07690 MFS_1; PF00083 Sugar_tr; PF05978 UNC-93	IPR011701 Major facilitator superfamily; IPR020846 Major facilitator superfamily domain	17.5315	1.04768	0.585221	1.79023	0.0734168	0.235884
KJ359_000679	scaffold_10	102457	104173	-	hypothetical protein	NA	EggNog:ENOG410PTVM	NA	NA	29.1575	1.33224	0.594655	2.24036	0.0250676	0.112534
KJ359_000680	scaffold_10	105231	106370	-	hypothetical protein	NA	EggNog:ENOG410J77V,COG:S,SECRETED:SignalP(1-17)	NA	NA	8606.78	1.38915	0.368888	3.76578	0.000166032	0.00243078
KJ359_000681	scaffold_10	111615	114019	-	methionine-synthesizing 5- methyltetrahydropteroyltriglutamate--homocysteine methyltransferase	GO:0003871 5-methyltetrahydropteroyltriglutamate-homocysteine S-methyltransferase activity; GO:0008270 zinc ion binding; GO:0009086 methionine biosynthetic process; GO:0008652 cellular amino acid biosynthetic process	EggNog:ENOG410PHAS,COG:E,BUSCO:EOG09260LBU	PF08267 Meth_synt_1; PF01717 Meth_synt_2	IPR002629 Cobalamin-independent methionine synthase MetE, C-terminal/archaeal; IPR006276 Cobalamin-independent methionine synthase; IPR013215 Cobalamin-independent methionine synthase MetE, N-terminal	2391.39	1.95858	0.314782	6.22203	4.90758e-10	3.48004e-08
KJ359_000682	scaffold_10	120306	121316	+	hypothetical protein	GO:0008152 metabolic process; GO:0008168 methyltransferase activity	EggNog:ENOG410PSXZ	PF08241 Methyltransf_11; PF08242 Methyltransf_12; PF13489 Methyltransf_23; PF13649 Methyltransf_25; PF13847 Methyltransf_31	IPR029063 S-adenosyl-L-methionine-dependent methyltransferase; IPR013216 Methyltransferase type 11	16.1996	0.313959	0.799199	0.392843	0.694436	0.854279
KJ359_000683	scaffold_10	122185	123604	+	hypothetical protein	GO:0071949 FAD binding; GO:0016491 oxidoreductase activity; GO:0055114 oxidation-reduction process	EggNog:ENOG410PV46,COG:S		IPR002938 FAD-binding domain; IPR023753 FAD/NAD(P)-binding domain	5.00849	-0.251751	1.19391	-0.210862	0.832995	0.927349
KJ359_000684	scaffold_10	123811	125360	-	hypothetical protein	GO:0055085 transmembrane transport; GO:0005215 transporter activity; GO:0016020 membrane	EggNog:ENOG410PGER,COG:P,TransMembrane:7 (o39-58i65-86o106-127i147-172o241-261i282-303o347-367i)	PF02133 Transp_cyt_pur	IPR001248 Purine-cytosine permease	0.731172	2.88264	2.49346	1.15608	0.247648	NA
KJ359_000685	scaffold_10	126614	127579	+	hypothetical protein	GO:0016491 oxidoreductase activity; GO:0055114 oxidation-reduction process	EggNog:ENOG410PH6A,COG:Q	PF03171 2OG-FeII_Oxy	IPR005123 Oxoglutarate/iron-dependent dioxygenase; IPR027443 Isopenicillin N synthase-like	0.277935	1.49707	4.04728	0.369896	0.71146	NA
KJ359_000686	scaffold_10	128481	130440	+	hypothetical protein	GO:0050660 flavin adenine dinucleotide binding; GO:0016614 oxidoreductase activity, acting on CH-OH group of donors; GO:0016491 oxidoreductase activity; GO:0055114 oxidation-reduction process	EggNog:ENOG410PFGF,COG:E,CAZy:AA3_2,CAZy:AA3,CAZy:AA3_3	PF05199 GMC_oxred_C; PF00732 GMC_oxred_N	IPR000172 Glucose-methanol-choline oxidoreductase, N-terminal; IPR023753 FAD/NAD(P)-binding domain; IPR007867 Glucose-methanol-choline oxidoreductase, C-terminal; IPR012132 Glucose-methanol-choline oxidoreductase	7.73372	0.666631	0.772009	0.863502	0.387861	0.635692
KJ359_000687	scaffold_10	130849	131838	-	hypothetical protein	NA	TransMembrane:1 (o31-54i)	NA	NA	1.11617	-1.53618	2.03955	-0.753198	0.451331	NA
KJ359_000688	scaffold_10	137000	137669	+	hypothetical protein	GO:0004112 cyclic-nucleotide phosphodiesterase activity	EggNog:ENOG410Q12U,COG:L	PF07823 CPDase	IPR012386 2',3'-cyclic-nucleotide 3'-phosphodiesterase; IPR009097 Cyclic phosphodiesterase	38.4926	0.0962313	0.462803	0.207931	0.835283	0.928732
KJ359_000689	scaffold_10	137841	138509	-	hypothetical protein	NA	EggNog:ENOG410PP3X,COG:S	PF03928 Haem_degrading	IPR005624 Haem-degrading	134.212	0.0148559	0.522658	0.0284238	0.977324	0.992095
KJ359_000690	scaffold_10	142696	143295	+	hypothetical protein	NA	EggNog:ENOG410WJ5F,SECRETED:SignalP(1-18)	NA	NA	6.64453	-0.441967	0.902915	-0.489488	0.624496	0.812398
KJ359_000691	scaffold_10	144353	145930	+	hypothetical protein	GO:0050660 flavin adenine dinucleotide binding; GO:0016491 oxidoreductase activity; GO:0003824 catalytic activity; GO:0016614 oxidoreductase activity, acting on CH-OH group of donors; GO:0055114 oxidation-reduction process	EggNog:ENOG410PKNQ,COG:C,SECRETED:SignalP(1-26),CAZy:AA7	PF01565 FAD_binding_4	IPR006094 FAD linked oxidase, N-terminal; IPR016167 FAD-binding, type PCMH, subdomain 1; IPR016169 FAD-binding, type PCMH, subdomain 2; IPR016166 FAD-binding domain, PCMH-type	7.14614	-0.991431	0.786165	-1.2611	0.207273	0.446409
KJ359_000692	scaffold_10	147128	148790	+	hypothetical protein	GO:0005515 protein binding	TransMembrane:1 (o307-330i)	PF12796 Ank_2	IPR002110 Ankyrin repeat; IPR020683 Ankyrin repeat-containing domain	0	NA	NA	NA	NA	NA
KJ359_000693	scaffold_10	149576	151288	+	hypothetical protein	NA	EggNog:ENOG410PIFQ,COG:T,SECRETED:SignalP(1-20),MEROPS:MER0033188	PF00135 COesterase	IPR029058 Alpha/Beta hydrolase fold; IPR002018 Carboxylesterase, type B; IPR019826 Carboxylesterase type B, active site	0.914198	-2.28765	2.42991	-0.941454	0.346472	NA
KJ359_000694	scaffold_10	151863	152668	-	hypothetical protein	NA	NA	NA	NA	7.46265	-0.655424	0.903028	-0.725807	0.467957	0.699818
KJ359_000695	scaffold_10	154444	158388	-	Mucin-21	NA	EggNog:ENOG410UW61,COG:S	NA	NA	35.3654	-0.279014	0.555227	-0.502522	0.6153	0.806288
KJ359_000696	scaffold_10	161776	162816	+	hypothetical protein	GO:0030170 pyridoxal phosphate binding; GO:0030151 molybdenum ion binding; GO:0003824 catalytic activity	EggNog:ENOG410PM3D,COG:S	PF03473 MOSC; PF03476 MOSC_N	IPR005303 MOSC, N-terminal beta barrel; IPR005302 Molybdenum cofactor sulfurase, C-terminal; IPR011037 Pyruvate kinase-like, insert domain superfamily	40.553	-0.45757	0.52951	-0.864138	0.387512	0.63533
KJ359_000697	scaffold_10	162882	165755	-	hypothetical protein	GO:0005975 carbohydrate metabolic process; GO:0004553 hydrolase activity, hydrolyzing O-glycosyl compounds	EggNog:ENOG410PMRH,COG:G,SECRETED:SignalP(1-19),CAZy:GH3	PF14310 Fn3-like; PF00933 Glyco_hydro_3; PF01915 Glyco_hydro_3_C; PF01822 WSC	IPR026891 Fibronectin type III-like domain; IPR002889 Carbohydrate-binding WSC; IPR001764 Glycoside hydrolase, family 3, N-terminal; IPR002772 Glycoside hydrolase family 3 C-terminal domain; IPR017853 Glycoside hydrolase superfamily	4.70472	1.93925	1.19797	1.61879	0.105493	0.295982
KJ359_000698	scaffold_10	168135	168659	-	hypothetical protein	NA	SECRETED:SignalP(1-20)	PF14856 Hce2	IPR029226 Ecp2 effector protein	28.3994	-1.91307	0.543915	-3.51723	0.000436073	0.00529793
KJ359_000699	scaffold_10	170116	172735	-	hypothetical protein	GO:0005515 protein binding	EggNog:ENOG410PJ75,COG:D	PF08232 Striatin; PF00400 WD40	IPR020472 G-protein beta WD-40 repeat; IPR001680 WD40 repeat; IPR015943 WD40/YVTN repeat-like-containing domain superfamily; IPR013258 Striatin, N-terminal; IPR017986 WD40-repeat-containing domain	125.583	0.29261	0.321688	0.909608	0.363029	0.613831
KJ359_000700	scaffold_10	174158	176671	+	NADH dehydrogenase (ubiquinone) 78K chain precursor, 5-prime end	GO:0016491 oxidoreductase activity; GO:0016651 oxidoreductase activity, acting on NAD(P)H; GO:0051536 iron-sulfur cluster binding; GO:0008137 NADH dehydrogenase (ubiquinone) activity; GO:0009055 electron transfer activity; GO:0055114 oxidation-reduction process; GO:0042773 ATP synthesis coupled electron transport; GO:0016020 membrane	EggNog:ENOG410PH1J,COG:C	PF00111 Fer2; PF13510 Fer2_4; PF00384 Molybdopterin; PF10588 NADH-G_4Fe-4S_3; PF09326 NADH_dhqG_C	IPR019574 NADH:ubiquinone oxidoreductase, subunit G, iron-sulphur binding; IPR010228 NADH:ubiquinone oxidoreductase, subunit G; IPR006656 Molybdopterin oxidoreductase; IPR012675 Beta-grasp domain superfamily; IPR015405 NADH-quinone oxidoreductase, chain G, C-terminal; IPR000283 NADH:ubiquinone oxidoreductase, 75kDa subunit, conserved site; IPR006963 Molybdopterin oxidoreductase, 4Fe-4S domain; IP…	514.408	0.972587	0.457449	2.12611	0.0334939	0.136864
KJ359_000701	scaffold_10	178450	180363	-	hypothetical protein	NA	EggNog:ENOG410PFM8,COG:S,BUSCO:EOG092618J9	PF02696 UPF0061	IPR003846 Protein adenylyltransferase SelO	35.6875	0.799787	0.491818	1.62618	0.103911	0.293461
KJ359_000702	scaffold_10	181713	182781	+	hypothetical protein	GO:0055114 oxidation-reduction process; GO:0016491 oxidoreductase activity	EggNog:ENOG410PKDI,COG:S	PF00248 Aldo_ket_red	IPR020471 Aldo/keto reductase; IPR023210 NADP-dependent oxidoreductase domain; IPR018170 Aldo/keto reductase, conserved site	20.7672	0.557545	0.626423	0.890046	0.373441	0.622562
KJ359_000703	scaffold_10	182930	184450	-	hypothetical protein	GO:0006302 double-strand break repair; GO:0006310 DNA recombination; GO:0003677 DNA binding; GO:0005634 nucleus	EggNog:ENOG410PNZ3,COG:S		IPR014751 ; IPR010585 DNA repair protein XRCC4	56.4087	0.0213596	0.4761	0.0448637	0.964216	0.985777
KJ359_000704	scaffold_10	187088	190120	+	hypothetical protein	NA	EggNog:ENOG410PJWE,COG:S	NA	NA	59.6435	-0.19251	0.382357	-0.503482	0.614625	0.805683
KJ359_000705	scaffold_10	191497	195475	+	hypothetical protein	GO:0008237 metallopeptidase activity; GO:0008233 peptidase activity; GO:0006508 proteolysis	EggNog:ENOG410PIKM,TransMembrane:6 (i70-89o122-145i157-178o230-248i260-282o288-309i)	PF01569 PAP2	IPR000326 Phosphatidic acid phosphatase type 2/haloperoxidase; IPR024079 Metallopeptidase, catalytic domain superfamily; IPR008757 Peptidase M6-like, domain	35.619	0.557775	0.483439	1.15376	0.248597	0.494686
KJ359_000706	scaffold_10	195595	197160	-	hypothetical protein	NA	EggNog:ENOG410PQZC,TransMembrane:9 (o30-56i94-117o129-152i159-181o220-239i276-296o302-322i431-453o465-490i)	NA	NA	50.5659	0.892409	0.502284	1.7767	0.0756173	0.240756
KJ359_000707	scaffold_10	197982	199055	-	hypothetical protein	GO:0016810 hydrolase activity, acting on carbon-nitrogen (but not peptide) bonds; GO:0016787 hydrolase activity	EggNog:ENOG4107UZB,COG:Q	PF01979 Amidohydro_1	IPR011059 Metal-dependent hydrolase, composite domain superfamily; IPR006680 Amidohydrolase-related; IPR032466 Metal-dependent hydrolase	0	NA	NA	NA	NA	NA
KJ359_000708	scaffold_10	200512	202313	-	hypothetical protein	NA	EggNog:ENOG410PVM6,COG:I,SECRETED:SignalP(1-24),MEROPS:MER0030934	PF00135 COesterase	IPR029058 Alpha/Beta hydrolase fold; IPR002018 Carboxylesterase, type B; IPR019819 Carboxylesterase type B, conserved site; IPR019826 Carboxylesterase type B, active site	13.2615	2.68769	0.875437	3.07012	0.00213974	0.018522
KJ359_000709	scaffold_10	207528	209414	+	hypothetical protein	NA	EggNog:ENOG410PR4M,COG:S,TransMembrane:4 (i81-105o125-145i187-205o541-563i)	PF11374 DUF3176	IPR021514 Protein of unknown function DUF3176	30.002	-0.13422	0.495863	-0.270679	0.786638	0.905067
KJ359_000710	scaffold_10	209974	211167	-	hypothetical protein	NA	EggNog:ENOG410PXMG,TransMembrane:6 (o52-71i78-96o108-128i199-225o280-308i320-339o)	NA	NA	32.5633	-5.39376	0.950704	-5.67343	1.39964e-08	7.11699e-07
KJ359_000711	scaffold_10	212904	215172	-	hypothetical protein	NA	NA	NA	NA	15.7247	-0.82523	0.595468	-1.38585	0.165792	0.393313
KJ359_000712	scaffold_10	218079	220459	-	rRNA (cytosine-C5-)-methyltransferase nop2	GO:0008168 methyltransferase activity; GO:0008757 S-adenosylmethionine-dependent methyltransferase activity; GO:0003723 RNA binding; GO:0006364 rRNA processing	EggNog:ENOG410PHXV,COG:A	PF01189 Methyltr_RsmB-F; PF17125 Methyltr_RsmF_N	IPR023267 RNA (C5-cytosine) methyltransferase; IPR023273 RNA (C5-cytosine) methyltransferase, NOP2; IPR031341 Ribosomal RNA small subunit methyltransferase F, N-terminal; IPR011023 Nop2p; IPR001678 SAM-dependent methyltransferase RsmB/NOP2-type; IPR029063 S-adenosyl-L-methionine-dependent methyltransferase; IPR018314 Bacterial Fmu (Sun)/eukaryotic nucleolar NOL1/Nop2p, conserved site	102.564	0.00768636	0.419166	0.0183373	0.98537	0.993757
KJ359_000713	scaffold_10	220811	221603	+	hypothetical protein	GO:0005515 protein binding	EggNog:ENOG410PNWE,COG:O	PF12754 Blt1; PF17183 Blt1_C	IPR000626 Ubiquitin-like domain; IPR029071 Ubiquitin-like domain superfamily	66.1805	-0.162029	0.372791	-0.434637	0.663826	0.836606
KJ359_000714	scaffold_10	222006	222886	-	cofilin	GO:0030042 actin filament depolymerization; GO:0003779 actin binding; GO:0015629 actin cytoskeleton; GO:0005622 intracellular	EggNog:ENOG410PQ05,COG:Z	PF00241 Cofilin_ADF	IPR017904 ADF/Cofilin; IPR002108 Actin-depolymerising factor homology domain; IPR029006 ADF-H/Gelsolin-like domain superfamily	832.407	0.417092	0.316048	1.31971	0.186931	0.422121
KJ359_000715	scaffold_10	224223	226119	-	chaperonin	GO:0042026 protein refolding; GO:0006457 protein folding; GO:0005524 ATP binding; GO:0005737 cytoplasm	EggNog:ENOG410PHYR,COG:O,BUSCO:EOG09261J0P	PF00118 Cpn60_TCP1	IPR001844 Chaperonin Cpn60; IPR027409 GroEL-like apical domain superfamily; IPR027413 GroEL-like equatorial domain superfamily; IPR002423 Chaperonin Cpn60/TCP-1 family; IPR018370 Chaperonin Cpn60, conserved site	1818.46	-0.200233	0.559173	-0.358088	0.720277	0.867796
KJ359_000716	scaffold_10	227785	228134	+	hypothetical protein	NA	EggNog:ENOG410PTYF	NA	NA	2.15833	-2.59779	1.59004	-1.63379	0.102303	NA
KJ359_000717	scaffold_10	229063	230565	-	hypothetical protein	NA	EggNog:ENOG410PTEK	NA	NA	0	NA	NA	NA	NA	NA
KJ359_000718	scaffold_10	235458	236558	-	hypothetical protein	NA	EggNog:ENOG410PU02	NA	NA	3.69638	-2.35349	1.26805	-1.85599	0.0634548	0.215037
KJ359_000719	scaffold_10	240036	240537	-	hypothetical protein	NA	EggNog:ENOG410PTVP	NA	NA	0	NA	NA	NA	NA	NA
KJ359_000720	scaffold_10	242187	243447	-	hypothetical protein	NA	EggNog:ENOG410PQDC	NA	NA	46.6715	-0.709711	0.424727	-1.67098	0.0947257	0.277755
KJ359_000721	scaffold_10	246156	246990	+	hypothetical protein	NA	EggNog:ENOG410PR7E,COG:S	NA	NA	39.6978	-0.110998	0.497202	-0.223245	0.823345	0.922348
KJ359_000722	scaffold_10	248964	252477	+	hypothetical protein	NA	NA	NA	NA	0	NA	NA	NA	NA	NA
KJ359_000723	scaffold_10	253199	254515	-	hypothetical protein	GO:0005515 protein binding	EggNog:ENOG410PIE9,COG:S	PF02213 GYF	IPR003169 GYF domain	42.5127	-0.065207	0.424582	-0.153579	0.877942	0.949692
KJ359_000724	scaffold_10	255321	256560	+	ubiquitin fusion degradation protein	GO:0006511 ubiquitin-dependent protein catabolic process	EggNog:ENOG410PG17,COG:O,BUSCO:EOG09263WLB	PF03152 UFD1	IPR004854 Ubiquitin fusion degradation protein Ufd1-like	107.353	0.177027	0.381707	0.463778	0.642807	0.824894
KJ359_000725	scaffold_10	257836	259593	+	hypothetical protein	NA	EggNog:ENOG410PHF1,COG:Q		IPR032710 NTF2-like domain superfamily	324.586	-0.292069	0.385131	-0.758362	0.448234	0.684695
KJ359_000726	scaffold_10	261226	263111	+	hypothetical protein	NA	EggNog:ENOG410PXU4	PF14420 Clr5	IPR025676 Clr5 domain	44.734	0.948878	0.832137	1.14029	0.254165	0.500835
KJ359_000727	scaffold_10	263919	265124	-	hypothetical protein	GO:0004553 hydrolase activity, hydrolyzing O-glycosyl compounds; GO:0005975 carbohydrate metabolic process	EggNog:ENOG410PHN3,COG:G,SECRETED:SignalP(1-18),TransMembrane:1 (n3-13c18/19o379-400i)	PF00332 Glyco_hydro_17	IPR000490 Glycoside hydrolase family 17; IPR013781 ; IPR017853 Glycoside hydrolase superfamily	4760.54	1.26587	0.278072	4.5523	5.30616e-06	0.000135567
KJ359_000728	scaffold_10	266627	268600	-	hypothetical protein	NA	EggNog:ENOG4106HV3,COG:D	NA	NA	4.67394	1.60722	1.07397	1.49652	0.134519	0.346142
KJ359_000729	scaffold_10	270829	272622	-	hypothetical protein	GO:0055085 transmembrane transport; GO:0016021 integral component of membrane	EggNog:ENOG41KOG0254,COG:J,TransMembrane:9 (i52-70o82-102i123-145o151-168i189-210o222-247i254-274o280-299i390-409o)	PF07690 MFS_1	IPR011701 Major facilitator superfamily; IPR020846 Major facilitator superfamily domain	58.6163	-1.48843	0.651698	-2.28393	0.0223756	0.104359
KJ359_000730	scaffold_10	275013	276351	+	hypothetical protein	NA	EggNog:ENOG410PTWY,SECRETED:SignalP(1-23),TransMembrane:3 (n8-18c23/24o33-54i93-115o127-147i)	NA	NA	9.36769	0.900418	0.843087	1.068	0.28552	0.536456
KJ359_000731	scaffold_10	276773	277183	-	hypothetical protein	NA	EggNog:ENOG410J7B5,TransMembrane:3 (o12-35i71-95o115-135i)	PF14087 DUF4267	IPR025363 Protein of unknown function DUF4267	139.709	0.477367	0.549939	0.868037	0.385374	0.633818
KJ359_000732	scaffold_10	278247	278747	+	hypothetical protein	GO:0008270 zinc ion binding; GO:0003824 catalytic activity	EggNog:ENOG4108UWW,COG:F,COG:J	PF00383 dCMP_cyt_deam_1; PF14437 MafB19-deam	IPR002125 Cytidine and deoxycytidylate deaminase domain; IPR016193 Cytidine deaminase-like	7.74964	-0.112948	0.914032	-0.123571	0.901655	0.959307
KJ359_000733	scaffold_10	281775	282986	-	hypothetical protein	NA	EggNog:ENOG410PVSW,TransMembrane:1 (i374-396o)	NA	NA	109.012	3.15252	0.584666	5.392	6.96771e-08	3.06461e-06
KJ359_000734	scaffold_10	285494	286098	-	hypothetical protein	GO:0016846 carbon-sulfur lyase activity; GO:0008152 metabolic process	EggNog:ENOG410PSY4,COG:S	PF04828 GFA	IPR006913 CENP-V/GFA domain; IPR011057 Mss4-like superfamily	1.53748	1.53024	1.94757	0.785719	0.432032	NA
KJ359_000735	scaffold_10	286549	286868	-	hypothetical protein	NA	EggNog:ENOG410PU1I,COG:S	PF10346 Con-6	IPR018824 Conidiation-specific protein 6	26.8779	-3.52868	0.831783	-4.24231	2.21232e-05	0.000455755
KJ359_000736	scaffold_10	288780	292393	+	Putative E3 ubiquitin-protein ligase	GO:0004842 ubiquitin-protein transferase activity	EggNog:ENOG410PH0X,COG:O,TransMembrane:1 (o900-921i)	PF00632 HECT	IPR000569 HECT domain	96.9158	0.354303	0.359358	0.985932	0.324167	0.575653
KJ359_000737	scaffold_10	293624	294967	+	hypothetical protein	GO:0019825 oxygen binding; GO:0020037 heme binding	EggNog:ENOG410PIKX,COG:S	PF11563 Protoglobin	IPR012292 Globin/Protoglobin; IPR009050 Globin-like superfamily	2912.87	-2.63702	0.382737	-6.88989	5.58345e-12	5.49074e-10
KJ359_000738	scaffold_10	296238	297021	+	hypothetical protein	GO:0043565 sequence-specific DNA binding; GO:0003700 DNA-binding transcription factor activity; GO:0006355 regulation of transcription, DNA-templated	EggNog:ENOG410Q01M,COG:S	PF07716 bZIP_2	IPR004827 Basic-leucine zipper domain	33.0981	-2.18597	0.47659	-4.58668	4.50341e-06	0.000119051
KJ359_000739	scaffold_10	298167	298984	+	hypothetical protein	NA	EggNog:ENOG410PU8F,COG:C	PF00248 Aldo_ket_red	IPR023210 NADP-dependent oxidoreductase domain	0.451749	-0.889574	3.45128	-0.257752	0.796598	NA
KJ359_000740	scaffold_10	300188	300953	-	hypothetical protein	GO:0005515 protein binding	EggNog:ENOG410PQCH,COG:M	PF12796 Ank_2; PF13637 Ank_4	IPR020683 Ankyrin repeat-containing domain; IPR002110 Ankyrin repeat	0.690299	-3.06241	2.5327	-1.20915	0.226606	NA
KJ359_000741	scaffold_10	309473	310197	-	hypothetical protein	NA	NA	NA	NA	5.81874	-1.83025	1.05017	-1.74281	0.0813671	0.251982
KJ359_000742	scaffold_10	310870	312674	-	hypothetical protein	GO:0055085 transmembrane transport; GO:0022857 transmembrane transporter activity; GO:0005215 transporter activity; GO:0016021 integral component of membrane	EggNog:ENOG41KOG0254,COG:J,TransMembrane:13 (o51-71i78-99o105-126i133-152o164-184i196-215o227-252i314-337o343-364i376-396o402-429i441-463o475-493i)	PF07690 MFS_1; PF00083 Sugar_tr	IPR005828 Major facilitator, sugar transporter-like; IPR005829 Sugar transporter, conserved site; IPR020846 Major facilitator superfamily domain	2.08002	0.287276	1.55288	0.184996	0.853232	NA
KJ359_000743	scaffold_10	313744	316528	+	hypothetical protein	GO:0005975 carbohydrate metabolic process; GO:0004553 hydrolase activity, hydrolyzing O-glycosyl compounds	EggNog:ENOG410PVXS,COG:G,CAZy:GH3	PF14310 Fn3-like; PF00933 Glyco_hydro_3; PF01915 Glyco_hydro_3_C; PF07691 PA14	IPR001764 Glycoside hydrolase, family 3, N-terminal; IPR026891 Fibronectin type III-like domain; IPR011658 PA14 domain; IPR002772 Glycoside hydrolase family 3 C-terminal domain; IPR017853 Glycoside hydrolase superfamily	0.89908	1.85573	2.83785	0.653921	0.513163	NA
KJ359_000744	scaffold_10	322854	327807	-	hypothetical protein	GO:0008239 dipeptidyl-peptidase activity; GO:0016787 hydrolase activity	EggNog:ENOG410PJGH,COG:S	PF08530 PepX_C	IPR013736 Xaa-Pro dipeptidyl-peptidase, C-terminal; IPR029058 Alpha/Beta hydrolase fold; IPR008979 Galactose-binding-like domain superfamily; IPR005674 CocE/Serine esterase; IPR000383 Xaa-Pro dipeptidyl-peptidase-like domain	1.10654	-0.703123	2.24969	-0.312542	0.754629	NA
KJ359_000745	scaffold_10	328348	330458	-	hypothetical protein	GO:0020037 heme binding; GO:0016705 oxidoreductase activity, acting on paired donors, with incorporation or reduction of molecular oxygen; GO:0005506 iron ion binding; GO:0055114 oxidation-reduction process	EggNog:ENOG410PUMV,COG:Q	PF00067 p450	IPR001128 Cytochrome P450; IPR002401 Cytochrome P450, E-class, group I; IPR017972 Cytochrome P450, conserved site	1.56629	-4.22433	2.40954	-1.75317	0.0795731	NA
KJ359_000746	scaffold_10	330657	332279	-	hypothetical protein	GO:0016702 oxidoreductase activity, acting on single donors with incorporation of molecular oxygen, incorporation of two atoms of oxygen; GO:0055114 oxidation-reduction process	EggNog:ENOG410PJZ5,COG:Q	PF03055 RPE65	IPR004294 Carotenoid oxygenase	0	NA	NA	NA	NA	NA
KJ359_000747	scaffold_10	333062	333924	-	hypothetical protein	GO:0016787 hydrolase activity; GO:0008152 metabolic process	EggNog:ENOG410PX2D,COG:I		IPR013094 Alpha/beta hydrolase fold-3; IPR029058 Alpha/Beta hydrolase fold	0.31427	1.64914	3.86442	0.426751	0.669561	NA
KJ359_000748	scaffold_10	334981	336712	+	hypothetical protein	GO:0030976 thiamine pyrophosphate binding; GO:0003824 catalytic activity; GO:0000287 magnesium ion binding	EggNog:ENOG410PJA4,COG:E	PF02775 TPP_enzyme_C; PF00205 TPP_enzyme_M; PF02776 TPP_enzyme_N	IPR012001 Thiamine pyrophosphate enzyme, N-terminal TPP-binding domain; IPR029061 Thiamin diphosphate-binding fold; IPR011766 Thiamine pyrophosphate enzyme, C-terminal TPP-binding; IPR012000 Thiamine pyrophosphate enzyme, central domain; IPR029035 DHS-like NAD/FAD-binding domain superfamily	0.716059	-0.358507	2.38693	-0.150196	0.88061	NA
KJ359_000749	scaffold_10	341720	343817	-	hypothetical protein	NA	EggNog:ENOG410PNH0	PF16862 Glyco_hydro_79C	IPR031728 Beta-glucuronidase, C-terminal	1.99188	-1.81569	1.57955	-1.1495	0.250352	NA
KJ359_000750	scaffold_10	345412	345695	+	hypothetical protein	NA	SECRETED:SignalP(1-21)	NA	NA	11.6837	-2.07155	0.762035	-2.71844	0.0065591	0.0427569
KJ359_000751	scaffold_10	346328	348211	-	hypothetical protein	GO:0051539 4 iron, 4 sulfur cluster binding; GO:0016787 hydrolase activity; GO:0003824 catalytic activity; GO:0006284 base-excision repair; GO:0006281 DNA repair	EggNog:ENOG410PJMJ,COG:L	PF00730 HhH-GPD; PF14815 NUDIX_4	IPR003651 Endonuclease III-like, iron-sulphur cluster loop motif; IPR003265 HhH-GPD domain; IPR015797 NUDIX hydrolase-like domain superfamily; IPR011257 DNA glycosylase; IPR029119 MutY, C-terminal; IPR023170 Helix-turn-helix, base-excision DNA repair, C-terminal	19.9189	-3.361	0.702404	-4.785	1.70984e-06	5.04911e-05
KJ359_000752	scaffold_10	351078	351911	+	Cytochrome c oxidase subunit 5A	GO:0004129 cytochrome-c oxidase activity	EggNog:ENOG410PNPD,COG:C,SECRETED:SignalP(1-31),TransMembrane:1 (n12-22c31/32o100-122i)	PF02936 COX4	IPR004203 Cytochrome c oxidase subunit IV family	503.488	-0.204179	0.392218	-0.520576	0.602662	0.798342
KJ359_000753	scaffold_10	352751	354613	-	hypothetical protein	GO:0005524 ATP binding; GO:0051082 unfolded protein binding; GO:0006457 protein folding	EggNog:ENOG410PFXS,COG:O	PF00004 AAA; PF07724 AAA_2; PF07728 AAA_5; PF10431 ClpB_D2-small	IPR019489 Clp ATPase, C-terminal; IPR003593 AAA+ ATPase domain; IPR003959 ATPase, AAA-type, core; IPR027417 P-loop containing nucleoside triphosphate hydrolase; IPR004487 Clp protease, ATP-binding subunit ClpX	173.547	0.0469753	0.358947	0.13087	0.895878	0.956673
KJ359_000754	scaffold_10	356142	358531	+	alpha-1,4-glucan branching enzyme	GO:0003824 catalytic activity; GO:0043169 cation binding; GO:0003844 1,4-alpha-glucan branching enzyme activity; GO:0005975 carbohydrate metabolic process; GO:0005978 glycogen biosynthetic process	EggNog:ENOG410PF87,COG:G,CAZy:GH13_8,CAZy:GH13_9,CAZy:GH13,CAZy:GH13_11,CAZy:GH13_14	PF02806 Alpha-amylase_C	IPR006047 Glycosyl hydrolase, family 13, catalytic domain; IPR006048 Alpha-amylase/branching enzyme, C-terminal all beta; IPR013781 ; IPR006407 1,4-alpha-glucan-branching enzyme, GlgB; IPR013780 Glycosyl hydrolase, all-beta; IPR017853 Glycoside hydrolase superfamily	77.6573	-0.674319	0.546325	-1.23428	0.217098	0.457177
KJ359_000755	scaffold_10	358926	360492	-	hypothetical protein	GO:0006260 DNA replication; GO:0000808 origin recognition complex; GO:0005634 nucleus	EggNog:ENOG410PM6J,COG:L	PF13191 AAA_16; PF14630 ORC5_C	IPR027417 P-loop containing nucleoside triphosphate hydrolase; IPR020796 Origin recognition complex, subunit 5	34.3435	0.822487	0.430502	1.91053	0.0560648	0.196973
KJ359_000756	scaffold_10	362138	363460	+	hypothetical protein	NA	EggNog:ENOG410PHBG,COG:S,TransMembrane:2 (i107-125o145-167i)	NA	NA	124.768	1.20073	0.380583	3.15497	0.00160516	0.0149421
KJ359_000757	scaffold_10	366619	368602	-	hypothetical protein	NA	EggNog:ENOG410PGM0,COG:S,TransMembrane:1 (i12-29o)		IPR006598 Glycosyl transferase CAP10 domain	391.509	-0.180586	0.524721	-0.344157	0.730728	0.874826
KJ359_000758	scaffold_10	376522	376908	+	hypothetical protein	NA	NA	NA	NA	0	NA	NA	NA	NA	NA
KJ359_000759	scaffold_10	377431	378641	-	hypothetical protein	NA	EggNog:ENOG410PWEJ,TransMembrane:7 (o24-44i56-77o97-120i132-154o174-194i215-234o246-272i)	NA	NA	0.345482	-2.06213	3.7286	-0.553057	0.580224	NA
KJ359_000760	scaffold_10	379751	380901	+	hypothetical protein	NA	EggNog:ENOG410PREZ	NA	NA	0	NA	NA	NA	NA	NA
KJ359_000761	scaffold_10	382063	384355	+	hypothetical protein	NA	EggNog:ENOG410PU6X,COG:S	PF05729 NACHT; PF17107 SesA	IPR027417 P-loop containing nucleoside triphosphate hydrolase; IPR031352 NACHT-NTPase and P-loop NTPases, N-terminal domain; IPR007111 NACHT nucleoside triphosphatase	0.138967	0.700506	4.08047	0.171673	0.863695	NA
KJ359_000762	scaffold_10	386255	389049	-	hypothetical protein	NA	EggNog:ENOG410PIZN,COG:S	PF15456 Uds1	IPR029191 Up-regulated during septation protein 1	332.755	-0.138767	0.396086	-0.350344	0.72608	0.872066
KJ359_000763	scaffold_10	391153	392051	-	hypothetical protein	NA	EggNog:ENOG410PN72,COG:S,BUSCO:EOG09264W1U,TransMembrane:5 (o12-38i50-72o84-107i114-135o175-195i)	NA	NA	75.5738	0.0348341	0.417059	0.0835232	0.933436	0.972624
KJ359_000764	scaffold_10	393088	395081	-	hypothetical protein	GO:0055085 transmembrane transport; GO:0016021 integral component of membrane	EggNog:ENOG410PFTW,COG:G,TransMembrane:12 (i147-172o184-204i216-234o240-261i273-298o304-324i374-399o419-438i459-481o487-509i516-541o553-575i)	PF07690 MFS_1	IPR011701 Major facilitator superfamily; IPR020846 Major facilitator superfamily domain	746.386	1.65999	0.50441	3.29096	0.000998478	0.0102911
KJ359_000766	scaffold_10	397488	399152	-	hypothetical protein	GO:0055085 transmembrane transport; GO:0022891 ; GO:0022857 transmembrane transporter activity; GO:0005215 transporter activity; GO:0016020 membrane; GO:0016021 integral component of membrane	EggNog:ENOG410PG6B,COG:G,TransMembrane:12 (i38-56o84-105i112-131o137-158i170-192o204-222i314-333o339-358i367-388o408-433i445-466o478-496i)	PF07690 MFS_1; PF00083 Sugar_tr	IPR003663 Sugar/inositol transporter; IPR005828 Major facilitator, sugar transporter-like; IPR005829 Sugar transporter, conserved site; IPR020846 Major facilitator superfamily domain	251.94	0.192123	0.305412	0.629063	0.529308	0.747629
KJ359_000767	scaffold_10	400242	402052	-	hypothetical protein	NA	EggNog:ENOG410PXF9,TransMembrane:2 (i378-397o409-428i)	NA	NA	4.49805	1.94515	1.10702	1.75711	0.0788983	0.247126
KJ359_000768	scaffold_10	402625	405485	-	H(+)-transporting V0 sector ATPase subunit a	GO:0015078 proton transmembrane transporter activity; GO:0015991 ; GO:0000220 vacuolar proton-transporting V-type ATPase, V0 domain; GO:0033179 proton-transporting V-type ATPase, V0 domain	EggNog:ENOG410PGDY,COG:C,TransMembrane:7 (o422-446i458-483o547-565i577-602o643-664i771-794o800-821i)	PF01496 V_ATPase_I	IPR026028 ATPase, V0 complex, subunit 116kDa, eukaryotic; IPR002490 V-type ATPase, V0 complex, 116kDa subunit family	1189.8	0.215207	0.302078	0.712422	0.476203	0.705707
KJ359_000769	scaffold_10	406752	408773	-	hypothetical protein	NA	EggNog:ENOG410PK83,COG:S		IPR032675 Leucine-rich repeat domain superfamily	782.931	-0.456419	0.406288	-1.12339	0.261273	0.509968
KJ359_000770	scaffold_10	412436	413075	-	hypothetical protein	GO:0005515 protein binding; GO:0008270 zinc ion binding	EggNog:ENOG410PJWH,COG:B		IPR001965 Zinc finger, PHD-type; IPR013083 Zinc finger, RING/FYVE/PHD-type; IPR028651 ING family; IPR019786 Zinc finger, PHD-type, conserved site; IPR019787 Zinc finger, PHD-finger; IPR011011 Zinc finger, FYVE/PHD-type	101.992	0.157876	0.354996	0.444727	0.656517	0.832547
KJ359_000771	scaffold_10	413415	414575	-	hypothetical protein	NA	EggNog:ENOG410PJWH,COG:B	PF12998 ING	IPR024610 Inhibitor of growth protein, N-terminal histone-binding; IPR028651 ING family	111.675	1.02184	0.323222	3.16141	0.00157007	0.014718
KJ359_000772	scaffold_10	415644	416765	-	cis-prenyltransferase	GO:0016765 transferase activity, transferring alkyl or aryl (other than methyl) groups	EggNog:ENOG410PG3D,COG:I	PF01255 Prenyltransf	IPR001441 Decaprenyl diphosphate synthase-like; IPR018520 Di-trans-poly-cis-decaprenylcistransferase-like, conserved site	273.267	-0.0571901	0.350282	-0.163268	0.870307	0.946169
KJ359_000773	scaffold_10	422732	423918	+	hypothetical protein	NA	NA	NA	NA	0.144999	0.700506	4.08047	0.171673	0.863695	NA
KJ359_000774	scaffold_10	424399	425722	-	bifunctional chorismate synthase/riboflavin reductase [NAD(P)H] aro2	GO:0009073 aromatic amino acid family biosynthetic process; GO:0004107 chorismate synthase activity	EggNog:ENOG410PGTR,COG:E,BUSCO:EOG09262DUV	PF01264 Chorismate_synt	IPR000453 Chorismate synthase; IPR020541 Chorismate synthase, conserved site	84.0441	0.350021	0.362992	0.964267	0.334912	0.585552
KJ359_000775	scaffold_10	427441	428024	+	Biotin/lipoate A/B protein ligase	GO:0009249 protein lipoylation	EggNog:ENOG410PKCK,COG:H		IPR004562 Lipoyltransferase/lipoate-protein ligase	22.9514	0.533883	0.657393	0.812122	0.416722	0.659667
KJ359_000776	scaffold_10	429461	430767	-	hypothetical protein	NA	EggNog:ENOG410PPZC,TransMembrane:6 (i21-43o49-69i81-101o107-134i189-214o234-253i)	NA	NA	1.88851	0.643692	1.56087	0.412393	0.680052	NA
KJ359_000777	scaffold_10	434568	436079	+	hypothetical protein	NA	EggNog:ENOG410PV77,COG:V,MEROPS:MER1143079	PF00144 Beta-lactamase; PF11954 DUF3471	IPR021860 Peptidase S12, Pab87-related, C-terminal; IPR012338 Beta-lactamase/transpeptidase-like; IPR001466 Beta-lactamase-related	39.5468	1.7565	0.544827	3.22396	0.0012643	0.0124683
KJ359_000778	scaffold_10	436107	437776	-	hypothetical protein	NA	EggNog:ENOG410PK5T,COG:S,TransMembrane:3 (o348-367i443-462o468-489i)	PF09995 DUF2236	IPR018713 Domain of unknown function DUF2236	8.61132	0.801219	0.837981	0.956129	0.339007	0.589571
KJ359_000779	scaffold_10	438804	439790	+	Required for respiratory growth protein 9 mitochondrial	NA	EggNog:ENOG410PR35,COG:O		IPR010487 Neugrin/Rrg9	30.0161	-0.196433	0.600619	-0.32705	0.74363	0.883373
KJ359_000780	scaffold_10	441358	444480	+	hypothetical protein	GO:0005515 protein binding	EggNog:ENOG410PKGW,COG:S	PF00400 WD40	IPR001680 WD40 repeat; IPR015943 WD40/YVTN repeat-like-containing domain superfamily; IPR017986 WD40-repeat-containing domain	30.3257	0.0193248	0.466531	0.0414224	0.966959	0.98713
KJ359_000781	scaffold_10	445631	448132	+	hypothetical protein	NA	EggNog:ENOG410PGWE,COG:U	PF08737 Rgp1	IPR014848 Reduced growth phenotype protein 1	117.084	-0.192455	0.320599	-0.600296	0.548309	0.761499
KJ359_000782	scaffold_10	448748	450122	-	hypothetical protein	GO:0006355 regulation of transcription, DNA-templated; GO:0006338 chromatin remodeling; GO:0031011 Ino80 complex	EggNog:ENOG410PQJT,COG:S	PF04795 PAPA-1	IPR006880 INO80 complex subunit B-like conserved region; IPR029523 INO80 complex, subunit Ies2	143.041	-0.487831	0.32446	-1.50352	0.132706	0.343087
KJ359_000783	scaffold_10	452020	453048	+	hypothetical protein	GO:0005515 protein binding; GO:0016560 protein import into peroxisome matrix, docking; GO:0005778 peroxisomal membrane	EggNog:ENOG410PN4Q,COG:S	PF04695 Pex14_N	IPR006785 Peroxisome membrane anchor protein Pex14p, N-terminal; IPR011991 ArsR-like helix-turn-helix domain; IPR025655 Peroxisomal membrane protein 14	24.1715	-0.196969	0.468328	-0.420578	0.674063	0.842433
KJ359_000784	scaffold_10	454325	457042	-	plasma membrane fusion protein prm1	GO:0032220 plasma membrane fusion involved in cytogamy; GO:0043332 mating projection tip	EggNog:ENOG410PJR3,COG:U,BUSCO:EOG09261VUC,TransMembrane:4 (i64-82o333-354i423-444o629-652i)		IPR026777 Plasma membrane fusion protein PRM1	142.311	-3.88079	0.47111	-8.23754	1.7579e-16	3.81758e-14
KJ359_000785	scaffold_10	460883	462808	+	hypothetical protein	GO:0003676 nucleic acid binding; GO:0003723 RNA binding	EggNog:ENOG410PI14,COG:A	PF00013 KH_1	IPR004087 K Homology domain; IPR004088 K Homology domain, type 1	151.54	0.0240992	0.316449	0.0761552	0.939296	0.974832
KJ359_000786	scaffold_10	463449	464591	-	hypothetical protein	GO:0003871 5-methyltetrahydropteroyltriglutamate-homocysteine S-methyltransferase activity; GO:0008270 zinc ion binding; GO:0009086 methionine biosynthetic process	EggNog:ENOG410PJHI,COG:E	PF01717 Meth_synt_2	IPR002629 Cobalamin-independent methionine synthase MetE, C-terminal/archaeal	82.2999	-0.276274	0.580349	-0.476049	0.63404	0.818667
KJ359_000787	scaffold_10	466617	467483	+	hypothetical protein	GO:0005515 protein binding	EggNog:ENOG410PJY6,COG:U,TransMembrane:1 (o270-287i)	PF05739 SNARE	IPR000727 Target SNARE coiled-coil homology domain	138.313	-0.860261	0.443018	-1.94182	0.0521586	0.187419
KJ359_000788	scaffold_10	468182	468611	-	hypothetical protein	NA	EggNog:ENOG410PS54,SECRETED:SignalP(1-28)	NA	NA	427.035	-1.38878	0.540069	-2.57149	0.0101262	0.0599069
KJ359_000789	scaffold_10	470096	470621	+	hypothetical protein	NA	EggNog:ENOG410PQE7,SECRETED:SignalP(1-21)	NA	NA	5.68767	-1.31355	0.894985	-1.46768	0.14219	0.35893
KJ359_000790	scaffold_10	470880	473490	-	hypothetical protein	GO:0005975 carbohydrate metabolic process; GO:0004553 hydrolase activity, hydrolyzing O-glycosyl compounds	EggNog:ENOG4107S7S,COG:G,SECRETED:SignalP(1-19),CAZy:GH3	PF14310 Fn3-like; PF00933 Glyco_hydro_3; PF01915 Glyco_hydro_3_C; PF07691 PA14	IPR001764 Glycoside hydrolase, family 3, N-terminal; IPR011658 PA14 domain; IPR026891 Fibronectin type III-like domain; IPR002772 Glycoside hydrolase family 3 C-terminal domain; IPR017853 Glycoside hydrolase superfamily	0.407156	-2.2733	4.02595	-0.564662	0.572304	NA
KJ359_000791	scaffold_10	475093	477537	+	hypothetical protein	NA	EggNog:ENOG410QDP1,COG:A	PF05729 NACHT; PF17100 NACHT_N	IPR027417 P-loop containing nucleoside triphosphate hydrolase; IPR031359 NWD NACHT-NTPase, N-terminal	0	NA	NA	NA	NA	NA
KJ359_000792	scaffold_10	481449	482494	+	hypothetical protein	NA	EggNog:ENOG410PNN9,COG:S	NA	NA	2.18833	-0.125144	1.3523	-0.0925418	0.926268	NA
KJ359_000793	scaffold_10	483645	484937	+	hypothetical protein	GO:0055114 oxidation-reduction process; GO:0016491 oxidoreductase activity	EggNog:ENOG410PMEX,COG:I	PF02668 TauD	IPR003819 TauD/TfdA-like domain	8.66645	-1.81955	0.776479	-2.34334	0.0191119	0.0936197
KJ359_000794	scaffold_10	485497	488694	+	hypothetical protein	GO:0008270 zinc ion binding; GO:0005515 protein binding; GO:0006886 intracellular protein transport; GO:0016192 vesicle-mediated transport	EggNog:ENOG410PI91,COG:U,BUSCO:EOG09260FZZ	PF00637 Clathrin; PF12451 VPS11_C; PF17122 zf-C3H2C3	IPR001841 Zinc finger, RING-type; IPR013083 Zinc finger, RING/FYVE/PHD-type; IPR024763 Vacuolar protein sorting protein 11, C-terminal; IPR011990 Tetratricopeptide-like helical domain superfamily; IPR000547 Clathrin, heavy chain/VPS, 7-fold repeat; IPR015943 WD40/YVTN repeat-like-containing domain superfamily; IPR016528 Vacuolar protein sorting-associated protein 11; IPR017986 WD40-repeat-contain…	73.5174	0.326531	0.347457	0.939773	0.347334	0.598943
KJ359_000795	scaffold_10	489207	490161	+	hypothetical protein	NA	EggNog:ENOG410PZRH	NA	NA	131.932	-1.87126	0.699375	-2.67561	0.00745926	0.047354
KJ359_000796	scaffold_10	500839	504542	+	hypothetical protein	GO:0005524 ATP binding; GO:0004672 protein kinase activity; GO:0006468 protein phosphorylation	EggNog:ENOG410PJZ9,COG:T	PF07714 PK_Tyr_Ser-Thr	IPR000719 Protein kinase domain; IPR020636 ; IPR017441 Protein kinase, ATP binding site; IPR011009 Protein kinase-like domain superfamily	601.335	0.778042	0.555726	1.40005	0.161499	0.38745
KJ359_000797	scaffold_10	505558	507618	-	hypothetical protein	NA	EggNog:ENOG410PI25,COG:S,TransMembrane:4 (i326-352o358-381i487-512o518-540i)	PF11204 DUF2985	IPR021369 Protein of unknown function DUF2985	906.404	-0.4429	0.379329	-1.16759	0.242973	0.487913
KJ359_000798	scaffold_10	509435	510355	-	hypothetical protein	GO:0005506 iron ion binding; GO:0031418 L-ascorbic acid binding; GO:0016705 oxidoreductase activity, acting on paired donors, with incorporation or reduction of molecular oxygen; GO:0016491 oxidoreductase activity; GO:0055114 oxidation-reduction process	EggNog:ENOG410PRAI,COG:E,SECRETED:SignalP(1-34)	PF13640 2OG-FeII_Oxy_3	IPR006620 Prolyl 4-hydroxylase, alpha subunit; IPR005123 Oxoglutarate/iron-dependent dioxygenase	3.33683	-0.127934	1.30981	-0.0976733	0.922192	0.968789
KJ359_000799	scaffold_10	511022	513508	-	hypothetical protein	NA	EggNog:ENOG410PNZE,COG:S	NA	NA	417.591	0.551611	0.302796	1.82173	0.0684965	0.22583
KJ359_000800	scaffold_10	520986	524717	+	hypothetical protein	NA	EggNog:ENOG410PJ8E,COG:S	NA	NA	401.675	0.864522	0.315153	2.74318	0.00608468	0.0403734
KJ359_000801	scaffold_10	530982	531893	-	hypothetical protein	NA	EggNog:ENOG410PRFH,COG:S,TransMembrane:1 (o188-211i)	PF05705 DUF829	IPR008547 Protein of unknown function DUF829, TMEM53; IPR029058 Alpha/Beta hydrolase fold	21.7383	-0.813034	0.533672	-1.52347	0.127641	0.335652
KJ359_000802	scaffold_10	538293	539763	+	Fructose-2,6-bisphosphatase	GO:0006003 fructose 2,6-bisphosphate metabolic process; GO:0006000 fructose metabolic process; GO:0008152 metabolic process; GO:0005524 ATP binding; GO:0003824 catalytic activity; GO:0003873 6-phosphofructo-2-kinase activity	EggNog:ENOG410PIZY,COG:G	PF01591 6PF2K; PF00300 His_Phos_1	IPR003094 Fructose-2,6-bisphosphatase; IPR013078 Histidine phosphatase superfamily, clade-1; IPR013079 6-phosphofructo-2-kinase; IPR027417 P-loop containing nucleoside triphosphate hydrolase; IPR029033 Histidine phosphatase superfamily; IPR001345 Phosphoglycerate/bisphosphoglycerate mutase, active site	874.796	-0.665789	0.377922	-1.76171	0.0781184	0.245791
KJ359_000803	scaffold_10	540888	542915	+	ATP-dependent RNA helicase	GO:0005524 ATP binding; GO:0003676 nucleic acid binding	EggNog:ENOG410PH4U,COG:J,BUSCO:EOG09261F73	PF00270 DEAD; PF13959 DUF4217; PF00271 Helicase_C	IPR001650 Helicase, C-terminal; IPR025313 Domain of unknown function DUF4217; IPR014001 Helicase superfamily 1/2, ATP-binding domain; IPR027417 P-loop containing nucleoside triphosphate hydrolase; IPR011545 DEAD/DEAH box helicase domain; IPR000629 ATP-dependent RNA helicase DEAD-box, conserved site; IPR014014 RNA helicase, DEAD-box type, Q motif	80.6574	-0.0808308	0.62052	-0.130263	0.896358	0.95685
KJ359_000804	scaffold_10	543574	544136	+	hypothetical protein	NA	EggNog:ENOG410PSI3,COG:S,SECRETED:SignalP(1-39),TransMembrane:3 (n10-21c39/40o63-80i87-106o141-159i)	PF08592 DUF1772	IPR013901	1938.06	-0.0836576	1.64934	-0.050722	NA	NA
KJ359_000805	scaffold_10	544734	545769	+	hypothetical protein	NA	EggNog:ENOG410PKMG,COG:G	PF00300 His_Phos_1	IPR013078 Histidine phosphatase superfamily, clade-1; IPR029033 Histidine phosphatase superfamily	20.7902	0.314268	0.520271	0.604047	0.545812	0.759716
KJ359_000806	scaffold_10	550402	555849	-	hypothetical protein	GO:0005515 protein binding	EggNog:ENOG410PGBT,COG:T	PF13855 LRR_8	IPR003591 Leucine-rich repeat, typical subtype; IPR032675 Leucine-rich repeat domain superfamily; IPR001611 Leucine-rich repeat	27.3808	-1.33119	0.51708	-2.57444	0.0100403	0.0594658
KJ359_000807	scaffold_10	557089	560841	+	hypothetical protein	NA	EggNog:ENOG410PT7P	NA	NA	21.6656	0.805784	0.544106	1.48093	0.138624	0.352484
KJ359_000808	scaffold_10	563988	568231	+	hypothetical protein	GO:0008440 inositol-1,4,5-trisphosphate 3-kinase activity	EggNog:ENOG410PFHF,COG:I,COG:K,COG:T,BUSCO:EOG09260PJ9	PF03770 IPK	IPR005522 Inositol polyphosphate kinase	460.907	0.0325488	0.450659	0.072225	0.942423	0.976576
KJ359_000809	scaffold_10	569125	570744	+	hypothetical protein	GO:0005515 protein binding	NA	PF00023 Ank	IPR002110 Ankyrin repeat; IPR020683 Ankyrin repeat-containing domain	11.6363	1.44985	0.779097	1.86093	0.0627539	0.213634
KJ359_000810	scaffold_10	571151	572610	+	Alpha-1,3-mannosyltransferase-like protein	NA	EggNog:ENOG410PFGA,COG:M,BUSCO:EOG09263L52,TransMembrane:1 (o438-460i),CAZy:GT4	PF00534 Glycos_transf_1; PF13439 Glyco_transf_4; PF13692 Glyco_trans_1_4; PF13579 Glyco_trans_4_4	IPR001296 Glycosyl transferase, family 1; IPR028098 Glycosyltransferase subfamily 4-like, N-terminal domain	62.3398	0.465259	0.392453	1.18552	0.235813	0.479352
KJ359_000811	scaffold_10	573303	579663	-	hypothetical protein	GO:0003677 DNA binding	EggNog:ENOG410PH7Y,COG:K		IPR001005 SANT/Myb domain; IPR009057 Homeobox-like domain superfamily; IPR017884 SANT domain	215.096	2.03736	0.512389	3.97621	7.00229e-05	0.00116974
KJ359_000812	scaffold_10	581909	583022	+	Deoxyhypusine synthase	GO:0008612 peptidyl-lysine modification to peptidyl-hypusine	EggNog:ENOG410PHG4,COG:O,BUSCO:EOG09263H5H	PF01916 DS	IPR002773 Deoxyhypusine synthase; IPR029035 DHS-like NAD/FAD-binding domain superfamily	16.752	0.0220697	0.6449	0.0342218	0.9727	0.989989
KJ359_000813	scaffold_10	583680	584558	+	hypothetical protein	NA	NA	NA	NA	0.344817	-2.05989	3.73091	-0.552115	0.58087	NA
KJ359_000814	scaffold_10	585185	586804	+	Peptidyl-prolyl isomerase cwc27	GO:0006457 protein folding; GO:0000413 protein peptidyl-prolyl isomerization; GO:0003755 peptidyl-prolyl cis-trans isomerase activity	EggNog:ENOG410PHGD,COG:O	PF00160 Pro_isomerase	IPR002130 Cyclophilin-type peptidyl-prolyl cis-trans isomerase domain; IPR029000 Cyclophilin-like domain superfamily; IPR024936 Cyclophilin-type peptidyl-prolyl cis-trans isomerase; IPR020892 Cyclophilin-type peptidyl-prolyl cis-trans isomerase, conserved site	51.8939	-0.294577	0.406865	-0.724016	0.469056	0.700493
KJ359_000815	scaffold_10	589838	592055	+	stress-responsive transcription factor hsf1	GO:0003700 DNA-binding transcription factor activity; GO:0043565 sequence-specific DNA binding; GO:0006355 regulation of transcription, DNA-templated; GO:0005634 nucleus	EggNog:ENOG410PG48,COG:K	PF00447 HSF_DNA-bind	IPR000232 Heat shock factor (HSF)-type, DNA-binding; IPR011991 ArsR-like helix-turn-helix domain; IPR027725 Heat shock transcription factor family	122.758	0.394587	0.317537	1.24265	0.213997	0.454134
KJ359_000816	scaffold_10	593407	595259	-	hypothetical protein	NA	EggNog:ENOG410PMG9	NA	NA	0	NA	NA	NA	NA	NA
KJ359_000817	scaffold_10	596315	600257	+	hypothetical protein	GO:0055114 oxidation-reduction process; GO:0016491 oxidoreductase activity; GO:0071949 FAD binding	EggNog:ENOG410PK5G,COG:O	PF01494 FAD_binding_3	IPR013126 Heat shock protein 70 family; IPR023753 FAD/NAD(P)-binding domain; IPR002938 FAD-binding domain	0	NA	NA	NA	NA	NA
KJ359_000818	scaffold_10	600925	601903	-	hypothetical protein	NA	EggNog:ENOG410Q8ER	NA	NA	0.999361	0.614554	2.11752	0.290224	0.771645	NA
KJ359_000819	scaffold_10	603531	605730	-	hypothetical protein	GO:0005524 ATP binding; GO:0016887 ATPase activity; GO:0042626 ATPase-coupled transmembrane transporter activity; GO:0055085 transmembrane transport; GO:0006810 transport; GO:0016021 integral component of membrane	EggNog:ENOG410PI0S,COG:I,TransMembrane:3 (i113-132o154-173i347-367o)	PF06472 ABC_membrane_2; PF00005 ABC_tran	IPR003593 AAA+ ATPase domain; IPR003439 ABC transporter-like; IPR011527 ABC transporter type 1, transmembrane domain; IPR027417 P-loop containing nucleoside triphosphate hydrolase	147.199	0.0942768	0.462592	0.203801	0.838509	0.930403
KJ359_000820	scaffold_10	606478	606818	+	Diphthamide biosynthesis protein 3	NA	EggNog:ENOG410PRY8,COG:S	PF05207 zf-CSL	IPR007872 DPH-type metal-binding domain	45.9514	-1.07311	0.572675	-1.87386	0.0609504	0.208927
KJ359_000821	scaffold_10	607665	608070	-	hypothetical protein	NA	SECRETED:SignalP(1-16)	NA	NA	130.782	-0.178772	0.368997	-0.484482	0.628044	0.814371
KJ359_000822	scaffold_10	611390	613489	+	hypothetical protein	GO:0008270 zinc ion binding; GO:0000981 DNA-binding transcription factor activity, RNA polymerase II-specific; GO:0006355 regulation of transcription, DNA-templated; GO:0005634 nucleus	EggNog:ENOG410PH9D,COG:S	PF00172 Zn_clus	IPR001138 Zn(2)-C6 fungal-type DNA-binding domain	224.926	0.359518	0.366326	0.981417	0.326387	0.577666
KJ359_000823	scaffold_10	615003	616410	+	hypothetical protein	GO:0005515 protein binding; GO:0051321 meiotic cell cycle	EggNog:ENOG410PIC9,COG:L	PF08631 SPO22	IPR011990 Tetratricopeptide-like helical domain superfamily; IPR013940 Meiosis specific protein Spo22/ZIP4/TEX11	15.177	1.15329	0.65461	1.7618	0.0781028	0.245791
KJ359_000824	scaffold_10	618250	618632	+	hypothetical protein	NA	EggNog:ENOG410PRQD,COG:S	PF11338 DUF3140	IPR021487 Protein of unknown function DUF3140	1.01789	-3.60105	3.13469	-1.14877	0.250649	NA
KJ359_000825	scaffold_10	618751	619689	-	hypothetical protein	NA	EggNog:ENOG410PN2W,COG:M,TransMembrane:1 (i12-32o)	NA	NA	10.2213	-3.41237	1.16622	-2.926	0.00343349	0.0262099
KJ359_000826	scaffold_10	620556	622100	-	hypothetical protein	GO:0005975 carbohydrate metabolic process; GO:0004553 hydrolase activity, hydrolyzing O-glycosyl compounds	EggNog:ENOG410PMB6,SECRETED:SignalP(1-19),CAZy:GH5_16,CAZy:GH5_11,CAZy:GH5,CAZy:GH5_1,CAZy:GH5_24,CAZy:GH5_51	PF00150 Cellulase	IPR001547 Glycoside hydrolase, family 5; IPR013781 ; IPR017853 Glycoside hydrolase superfamily	47.9169	-1.61758	0.75396	-2.14545	0.0319172	0.132236
KJ359_000827	scaffold_10	623181	624286	-	hypothetical protein	NA	NA	NA	NA	0.203578	-1.22305	4.08047	-0.299732	0.764382	NA
KJ359_000828	scaffold_10	626723	627919	-	hypothetical protein	NA	EggNog:ENOG410PIVI,COG:O,TransMembrane:1 (o233-252i)	PF00226 DnaJ; PF09320 DUF1977	IPR001623 DnaJ domain; IPR015399 Domain of unknown function DUF1977, DnaJ-like	165.692	-0.309577	0.323963	-0.955594	0.339277	0.58993
KJ359_000829	scaffold_10	628815	629302	+	hypothetical protein	NA	EggNog:ENOG410PQX9,TransMembrane:3 (o40-59i66-82o102-121i)	NA	NA	43.2249	-0.880146	0.418722	-2.10198	0.0355548	0.142987
KJ359_000830	scaffold_10	629918	630795	-	hypothetical protein	GO:0016791 phosphatase activity; GO:0004725 protein tyrosine phosphatase activity; GO:0016311 dephosphorylation	EggNog:ENOG410PHNF,COG:V,TransMembrane:1 (o236-262i)	PF03162 Y_phosphatase2	IPR029021 Protein-tyrosine phosphatase-like; IPR004861 Atypical dual-specificity phosphatase Siw14-like; IPR016130 Protein-tyrosine phosphatase, active site	48.382	-0.393236	0.611602	-0.642962	0.520249	0.740958
KJ359_000831	scaffold_10	634460	635308	-	hypothetical protein	GO:0071949 FAD binding; GO:0003884 D-amino-acid oxidase activity; GO:0016491 oxidoreductase activity; GO:0046416 D-amino acid metabolic process; GO:0055114 oxidation-reduction process	EggNog:ENOG410PJK1,COG:E	PF01266 DAO	IPR023209 D-amino-acid oxidase; IPR016040 NAD(P)-binding domain; IPR006076 FAD dependent oxidoreductase	8.58506	-0.690888	0.936812	-0.737488	0.460825	0.694253
KJ359_000832	scaffold_10	640371	641191	-	hypothetical protein	NA	EggNog:ENOG410PS96,COG:S	NA	NA	41.4506	-0.642076	0.437395	-1.46795	0.142117	0.358873
KJ359_000833	scaffold_10	641739	643773	+	hypothetical protein	GO:0003824 catalytic activity; GO:0004722 protein serine/threonine phosphatase activity; GO:0006470 protein dephosphorylation	EggNog:ENOG410PFV7,COG:T,TransMembrane:1 (i104-121o)	PF00481 PP2C	IPR001932 PPM-type phosphatase domain; IPR015655 Protein phosphatase 2C family	593.888	-0.292026	0.306228	-0.953621	0.340275	0.591369
KJ359_000834	scaffold_10	644222	646684	-	hypothetical protein	NA	EggNog:ENOG410PFTA,COG:S,SECRETED:SignalP(1-27)	PF07217 Het-C	IPR010816 Heterokaryon incompatibility Het-C	259.449	-0.544558	0.30201	-1.80311	0.0713709	0.231641
KJ359_000835	scaffold_10	648746	651346	-	hypothetical protein	GO:0003723 RNA binding; GO:0005488 binding	EggNog:ENOG410PJNC,COG:J	PF00806 PUF	IPR001313 Pumilio RNA-binding repeat; IPR011989 Armadillo-like helical; IPR033133 Pumilio homology domain; IPR033712 Pumilio, RNA binding domain; IPR016024 Armadillo-type fold	4.29669	-1.18573	1.14448	-1.03604	0.300183	0.552479
KJ359_000836	scaffold_10	653905	654411	-	hypothetical protein	NA	EggNog:ENOG410PYUT,COG:J	PF08293 MRP-S33	IPR013219 Ribosomal protein S27/S33, mitochondrial	42.1985	-0.120192	0.429763	-0.27967	0.779731	0.901405
KJ359_000837	scaffold_10	654893	656056	+	hypothetical protein	GO:0004525 ribonuclease III activity; GO:0006396 RNA processing	EggNog:ENOG410PN1S,COG:A	PF00636 Ribonuclease_3; PF14622 Ribonucleas_3_3	IPR000999 Ribonuclease III domain; IPR014720 Double-stranded RNA-binding domain	12.6026	-0.220067	0.655539	-0.335705	0.737094	0.879316
KJ359_000838	scaffold_10	656966	658018	+	Autophagy protein 37	GO:0000062 fatty-acyl-CoA binding	EggNog:ENOG410PK4J,COG:S,TransMembrane:1 (o230-255i)	PF00887 ACBP	IPR000582 Acyl-CoA-binding protein, ACBP; IPR014352 FERM/acyl-CoA-binding protein superfamily	17.349	-0.977101	0.563047	-1.73538	0.0826736	0.254434
KJ359_000839	scaffold_10	658862	659868	+	hypothetical protein	NA	NA	NA	NA	11.2713	-0.156563	0.743173	-0.210668	0.833146	0.927349
KJ359_000840	scaffold_10	660117	662885	-	hypothetical protein	GO:0005488 binding	EggNog:ENOG410PKWD,COG:S,BUSCO:EOG09260RNZ,TransMembrane:1 (o791-808i),antiSMASH:Cluster_10.1	PF10363 RTP1_C1; PF10304 RTP1_C2	IPR019451 RNA polymerase II assembly factor Rtp1, C-terminal; IPR019414 RNA polymerase II assembly factor Rtp1, C-terminal domain 2; IPR016024 Armadillo-type fold	18.7701	0.352449	0.553606	0.636642	0.524358	0.743661
KJ359_000841	scaffold_10	665000	665717	-	hypothetical protein	GO:0008080 N-acetyltransferase activity	EggNog:ENOG410PK9I,COG:S,antiSMASH:Cluster_10.1	PF00583 Acetyltransf_1; PF13508 Acetyltransf_7	IPR016181 Acyl-CoA N-acyltransferase; IPR000182 GNAT domain	4.7885	-1.19381	0.988573	-1.20761	0.227198	0.469935
KJ359_000842	scaffold_10	668999	670033	+	hypothetical protein	NA	EggNog:ENOG410PJXY,COG:G,SECRETED:SignalP(1-19),antiSMASH:Cluster_10.1,CAZy:AA9	PF03443 Glyco_hydro_61	IPR005103 Glycoside hydrolase, family 61	7.02656	1.11646	0.901462	1.2385	0.21553	0.45544
KJ359_000843	scaffold_10	672842	674273	+	hypothetical protein	NA	EggNog:ENOG410PX0R,TransMembrane:7 (o28-48i60-80o109-127i139-159o185-208i220-241o261-283i),antiSMASH:Cluster_10.1	NA	NA	37.8762	0.752528	0.567921	1.32506	0.185152	0.419753
KJ359_000844	scaffold_10	675496	676612	-	hypothetical protein	NA	EggNog:ENOG410PRAW,antiSMASH:Cluster_10.1	NA	NA	7.88638	0.769077	0.824396	0.932897	0.350873	0.601562
KJ359_000845	scaffold_10	677471	678723	+	hypothetical protein	GO:0005515 protein binding	EggNog:ENOG410PKBR,COG:S,SECRETED:SignalP(1-25),antiSMASH:Cluster_10.1		IPR015943 WD40/YVTN repeat-like-containing domain superfamily	0.656816	1.22192	2.39861	0.509429	0.610452	NA
KJ359_000846	scaffold_10	679477	680157	+	hypothetical protein	NA	EggNog:ENOG410PR5S,COG:S,TransMembrane:2 (i110-133o153-175i),antiSMASH:Cluster_10.1	PF10615 DUF2470	IPR019595 Domain of unknown function DUF2470	66.1601	0.0568203	0.638893	0.0889355	0.929133	0.97232
KJ359_000847	scaffold_10	680649	682129	-	hypothetical protein	GO:0008152 metabolic process; GO:0016758 transferase activity, transferring hexosyl groups	SMCOG1062:glycosyltransferase,SMCOG1062: MGT family,EggNog:ENOG410PHT5,COG:S,antiSMASH:Cluster_10.1		IPR002213 UDP-glucuronosyl/UDP-glucosyltransferase	72.4751	2.69038	0.588609	4.57075	4.85986e-06	0.000126018
KJ359_000848	scaffold_10	682595	692668	-	Type I Iterative PKS	GO:0031177 phosphopantetheine binding; GO:0016491 oxidoreductase activity; GO:0003824 catalytic activity; GO:0016746 transferase activity, transferring acyl groups; GO:0016740 transferase activity; GO:0008270 zinc ion binding; GO:0008152 metabolic process; GO:0055114 oxidation-reduction process	SMCOG1093:Beta-ketoacyl synthase,EggNog:ENOG410QD81,COG:I,antiSMASH:Cluster_10.1	PF00698 Acyl_transf_1; PF08240 ADH_N; PF00106 adh_short; PF00107 ADH_zinc_N; PF13602 ADH_zinc_N_2; PF00755 Carn_acyltransf; PF16197 KAsynt_C_assoc; PF00109 ketoacyl-synt; PF02801 Ketoacyl-synt_C; PF08659 KR; PF08241 Methyltransf_11; PF08242 Methyltransf_12; PF13489 Methyltransf_23; PF13649 Methyltransf_25; PF13847 Methyltransf_31; PF00550 PP-binding; PF14765 PS-DH; PF01209 Ubie_methyltran	IPR020801 ; IPR020841 Polyketide synthase, beta-ketoacyl synthase domain; IPR020806 Polyketide synthase, phosphopantetheine-binding domain; IPR020807 Polyketide synthase, dehydratase domain; IPR020843 Polyketide synthase, enoylreductase domain; IPR016040 NAD(P)-binding domain; IPR016039 Thiolase-like; IPR013968 Polyketide synthase, ketoreductase domain; IPR013217 Methyltransferase type 12; IPR011…	359.858	6.16786	0.684167	9.01513	1.96631e-19	6.40527e-17
KJ359_000849	scaffold_10	693791	695134	+	hypothetical protein	GO:0016747 transferase activity, transferring acyl groups other than amino-acyl groups	EggNog:ENOG4108XQ1,COG:S,TransMembrane:5 (o54-74i95-117o137-160i183-202o265-285i),antiSMASH:Cluster_10.1	PF01757 Acyl_transf_3	IPR002656 Acyltransferase 3	54.0202	4.15746	0.635044	6.54673	5.88123e-11	4.86555e-09
KJ359_000850	scaffold_10	695295	696336	-	hypothetical protein	GO:0016787 hydrolase activity	EggNog:ENOG410PMIC,COG:S,antiSMASH:Cluster_10.1	PF04909 Amidohydro_2	IPR006680 Amidohydrolase-related; IPR032466 Metal-dependent hydrolase	42.3898	6.88951	1.13751	6.05666	1.38977e-09	8.88773e-08
KJ359_000851	scaffold_10	698018	703792	+	Type I Iterative PKS	GO:0016740 transferase activity; GO:0003824 catalytic activity; GO:0008152 metabolic process	SMCOG1022:Beta-ketoacyl synthase,EggNog:ENOG410QD84,COG:I,antiSMASH:Cluster_10.1	PF00698 Acyl_transf_1; PF00109 ketoacyl-synt; PF02801 Ketoacyl-synt_C; PF00550 PP-binding; PF14765 PS-DH; PF16073 SAT	IPR020801 ; IPR020841 Polyketide synthase, beta-ketoacyl synthase domain; IPR032088 Starter unit:ACP transacylase; IPR020807 Polyketide synthase, dehydratase domain; IPR009081 Phosphopantetheine binding ACP domain; IPR032821 Polyketide synthase, C-terminal extension; IPR030918 Polyketide product template domain; IPR001227 Acyl transferase domain superfamily; IPR014031 Beta-ketoacyl synthase, C-te…	256.89	6.20445	0.552709	11.2255	3.05565e-29	2.89565e-26
KJ359_000852	scaffold_10	704683	706599	-	hypothetical protein	GO:0020037 heme binding; GO:0016705 oxidoreductase activity, acting on paired donors, with incorporation or reduction of molecular oxygen; GO:0005506 iron ion binding; GO:0055114 oxidation-reduction process	SMCOG1034:cytochrome P450,EggNog:ENOG410PM8R,COG:Q,SECRETED:SignalP(1-27),antiSMASH:Cluster_10.1	PF00067 p450	IPR001128 Cytochrome P450; IPR002401 Cytochrome P450, E-class, group I; IPR017972 Cytochrome P450, conserved site	70.9146	6.04323	0.738987	8.17773	2.89251e-16	5.91206e-14
KJ359_000853	scaffold_10	710984	716211	-	hypothetical protein	GO:0005524 ATP binding; GO:0016887 ATPase activity; GO:0042626 ATPase-coupled transmembrane transporter activity; GO:0055085 transmembrane transport; GO:0006810 transport; GO:0000770 peptide pheromone export; GO:0016021 integral component of membrane	SMCOG1288:ABC transporter related protein,EggNog:ENOG41KOG0054,COG:Q,TransMembrane:16 (o31-53i65-86o92-113i125-143o155-174i267-288o308-331i396-424o487-508i520-536o542-565i869-902o914-935i991-1013o1019-1038i1102-1125o),antiSMASH:Cluster_10.1	PF00664 ABC_membrane; PF00005 ABC_tran	IPR003593 AAA+ ATPase domain; IPR027417 P-loop containing nucleoside triphosphate hydrolase; IPR003439 ABC transporter-like; IPR011527 ABC transporter type 1, transmembrane domain; IPR030246 Alpha-factor-transporting ATPase; IPR017871 ABC transporter, conserved site	259.092	4.12956	0.514006	8.03407	9.42914e-16	1.78708e-13
KJ359_000854	scaffold_10	717333	718814	+	hypothetical protein	GO:0008152 metabolic process; GO:0016758 transferase activity, transferring hexosyl groups	SMCOG1062:glycosyltransferase,SMCOG1062: MGT family,EggNog:ENOG410PHT5,COG:S,antiSMASH:Cluster_10.1,CAZy:GT1		IPR002213 UDP-glucuronosyl/UDP-glucosyltransferase	91.9252	6.02371	0.678371	8.87967	6.70587e-19	1.88924e-16
KJ359_000855	scaffold_10	719412	719734	-	hypothetical protein	NA	antiSMASH:Cluster_10.1	NA	NA	0	NA	NA	NA	NA	NA
KJ359_000856	scaffold_10	722786	723079	+	hypothetical protein	NA	antiSMASH:Cluster_10.1	NA	NA	0	NA	NA	NA	NA	NA
KJ359_000857	scaffold_10	724569	725911	+	Leucine aminopeptidase 1	NA	EggNog:ENOG410PGV8,COG:E,SECRETED:SignalP(1-16),MEROPS:MER0032443	PF04389 Peptidase_M28	IPR007484 Peptidase M28	4.32923	3.39661	1.39513	2.43462	0.0149074	0.0787032
KJ359_000858	scaffold_10	726923	731772	-	hypothetical protein	GO:0005515 protein binding	EggNog:ENOG410PKKU,COG:S		IPR015943 WD40/YVTN repeat-like-containing domain superfamily; IPR017986 WD40-repeat-containing domain	192.689	1.01008	0.387328	2.60783	0.00911182	0.0549662
KJ359_000859	scaffold_10	733395	733900	+	hypothetical protein	NA	EggNog:ENOG410PPSU,COG:S,TransMembrane:2 (o6-28i35-53o)	PF06726 BC10	IPR009598 Bladder cancer-related BC10	63.4964	-0.788971	0.436212	-1.80869	0.0704998	0.229885
KJ359_000860	scaffold_10	734291	735118	-	hypothetical protein	NA	EggNog:ENOG410PU20	NA	NA	4.27094	-1.07045	1.13364	-0.944256	0.345039	0.596574
KJ359_000861	scaffold_10	736780	739559	+	hypothetical protein	GO:0006508 proteolysis; GO:0008236 serine-type peptidase activity	EggNog:ENOG410PI2M,COG:S,SECRETED:SignalP(1-20)	PF03572 Peptidase_S41	IPR029045 ClpP/crotonase-like domain superfamily; IPR005151 Tail specific protease	65.0465	-1.70688	0.869521	-1.96301	0.0496445	0.181259
KJ359_000862	scaffold_10	739999	741894	-	hypothetical protein	NA	EggNog:ENOG410PMX9,COG:S	PF06985 HET	IPR010730 Heterokaryon incompatibility	152.028	1.50171	0.620971	2.41832	0.0155924	0.0812676
KJ359_000863	scaffold_10	742584	744591	-	hypothetical protein	GO:0003824 catalytic activity; GO:0004722 protein serine/threonine phosphatase activity; GO:0043169 cation binding; GO:0006470 protein dephosphorylation	EggNog:ENOG410PFGC,COG:T,BUSCO:EOG09261KRX	PF00481 PP2C	IPR001932 PPM-type phosphatase domain; IPR015655 Protein phosphatase 2C family; IPR000222 PPM-type phosphatase, divalent cation binding	213.998	-0.428555	0.290585	-1.4748	0.140265	0.355489
KJ359_000864	scaffold_10	748639	750540	+	hypothetical protein	GO:0015299 solute:proton antiporter activity; GO:0055085 transmembrane transport; GO:0006812 cation transport; GO:0016021 integral component of membrane	EggNog:ENOG410PKFV,COG:P,TransMembrane:13 (o12-28i35-53o65-83i95-116o122-145i157-177o197-221i242-260o266-287i350-368o374-392i474-498o518-541i)	PF00999 Na_H_Exchanger	IPR006153 Cation/H+ exchanger	12.2238	-1.32699	0.762788	-1.73966	0.0819191	0.25339
KJ359_000865	scaffold_10	751175	752839	-	hypothetical protein	GO:0004190 aspartic-type endopeptidase activity; GO:0006508 proteolysis	EggNog:ENOG410PN8W,COG:O,SECRETED:SignalP(1-19),TransMembrane:1 (n4-14c19/20o511-528i),MEROPS:MER0078983	PF00026 Asp; PF14543 TAXi_N	IPR001461 Aspartic peptidase A1 family; IPR021109 Aspartic peptidase domain superfamily; IPR033121 Peptidase family A1 domain; IPR001969 Aspartic peptidase, active site; IPR034164 Pepsin-like domain	84.4292	-0.471067	0.615304	-0.765584	0.443924	0.68111
KJ359_000866	scaffold_10	755957	756976	-	hypothetical protein	GO:0008318 protein prenyltransferase activity; GO:0018342 protein prenylation	EggNog:ENOG410PNAC,COG:S	PF01239 PPTA	IPR002088 Protein prenyltransferase, alpha subunit	10.9089	-0.776002	0.685819	-1.1315	0.257846	0.505699
KJ359_000867	scaffold_10	757433	758247	+	GET complex subunit get1	GO:0071816 tail-anchored membrane protein insertion into ER membrane; GO:0043529 GET complex	EggNog:ENOG410PQMB,COG:U,SECRETED:SignalP(1-23),TransMembrane:1 (n4-15c23/24o158-185i)	PF04420 CHD5	IPR028945 Get1 family; IPR027538 Get 1, fungi	113.846	-1.10353	0.34539	-3.19503	0.00139817	0.0133834
KJ359_000868	scaffold_10	759035	760167	+	hypothetical protein	NA	EggNog:ENOG410PJYA,COG:S,TransMembrane:5 (o12-30i51-71o145-172i184-205o225-244i)	NA	NA	41.474	-0.245474	0.401267	-0.611749	0.540704	0.756003
KJ359_000869	scaffold_10	760604	762446	-	hypothetical protein	GO:0000042 ; GO:0005515 protein binding	EggNog:ENOG410PH5H,COG:U,BUSCO:EOG09263CUQ	PF10375 GRAB	IPR019459 GRIP-related Arf-binding domain; IPR000237 GRIP domain	97.9338	0.313088	0.429977	0.728149	0.466522	0.698634
KJ359_000870	scaffold_10	763422	764702	-	hypothetical protein	GO:0003676 nucleic acid binding; GO:0000166 nucleotide binding	EggNog:ENOG410PMWF,COG:A,BUSCO:EOG09264T8I	PF00076 RRM_1	IPR000504 RNA recognition motif domain; IPR012677 Nucleotide-binding alpha-beta plait domain superfamily	52.0154	-0.260362	0.386206	-0.674153	0.500214	0.726317
KJ359_000871	scaffold_10	768477	769591	+	hypothetical protein	NA	EggNog:ENOG410PQ4H,SECRETED:SignalP(1-17)		IPR008972 Cupredoxin	155.73	-0.384617	0.452783	-0.849451	0.395631	0.642076
KJ359_000872	scaffold_10	770783	771412	-	hypothetical protein	NA	EggNog:ENOG410PTV1,COG:S	PF04419 4F5	IPR007513 Uncharacterised protein family SERF, N-terminal	155.987	-0.304304	0.328869	-0.925304	0.354808	0.605678
KJ359_000873	scaffold_10	773777	774502	+	hypothetical protein	NA	EggNog:ENOG410PPBJ,TransMembrane:4 (i20-43o49-70i91-112o124-150i)	NA	NA	59.2986	-3.83375	0.538289	-7.12211	1.06287e-12	1.16625e-10
KJ359_000874	scaffold_10	776027	778353	+	hypothetical protein	GO:0006378 mRNA polyadenylation; GO:0006379 mRNA cleavage; GO:0006369 termination of RNA polymerase II transcription; GO:0005849 mRNA cleavage factor complex	EggNog:ENOG410QE1P,COG:A	PF11526 CFIA_Pcf11; PF04818 CID	IPR006569 CID domain; IPR021605 Subunit of cleavage factor IA Pcf11; IPR008942 ENTH/VHS	72.0007	0.913595	0.497824	1.83518	0.0664794	0.221404
KJ359_000875	scaffold_10	778897	779904	-	hypothetical protein	GO:0055114 oxidation-reduction process; GO:0016491 oxidoreductase activity	EggNog:ENOG410PJDA,COG:S	PF00248 Aldo_ket_red	IPR023210 NADP-dependent oxidoreductase domain; IPR020471 Aldo/keto reductase	26.2707	-1.3736	0.569969	-2.40995	0.0159545	0.0825739
KJ359_000876	scaffold_10	780789	782039	+	D-xylose 1-dehydrogenase (NADP(+))	GO:0016491 oxidoreductase activity	EggNog:ENOG410PKW7,COG:G,COG:Q	PF01408 GFO_IDH_MocA	IPR016040 NAD(P)-binding domain; IPR000683 Oxidoreductase, N-terminal	69.4467	-0.539863	0.378008	-1.42818	0.15324	0.374841
KJ359_000877	scaffold_10	785456	786283	+	tRNA methyltransferase, has a role in tRNA modification	GO:0008152 metabolic process; GO:0008168 methyltransferase activity	EggNog:ENOG410PMYZ,COG:Q,BUSCO:EOG09264DIM	PF08241 Methyltransf_11; PF13649 Methyltransf_25	IPR013216 Methyltransferase type 11; IPR029063 S-adenosyl-L-methionine-dependent methyltransferase; IPR032873 Probable tRNA methyltransferase 9-like protein	13.1884	-0.148458	0.731083	-0.203066	0.839083	0.930787
KJ359_000878	scaffold_10	787676	788196	-	hypothetical protein	NA	NA	NA	NA	6.32251	0.0616673	0.946534	0.0651507	0.948054	0.978855
KJ359_000879	scaffold_10	797296	798175	+	hypothetical protein	GO:0005515 protein binding	EggNog:ENOG410PF90,COG:O,BUSCO:EOG0926505R	PF01302 CAP_GLY; PF14560 Ubiquitin_2	IPR000938 CAP Gly-rich domain; IPR000626 Ubiquitin-like domain; IPR029071 Ubiquitin-like domain superfamily	173.337	0.0542025	0.410705	0.131974	0.895005	0.956455
KJ359_000880	scaffold_10	801816	803360	+	hypothetical protein	GO:0008270 zinc ion binding; GO:0005515 protein binding	EggNog:ENOG410PK48,COG:O,SECRETED:SignalP(1-19),TransMembrane:1 (n4-13c19/20o208-229i)	PF00097 zf-C3HC4; PF13923 zf-C3HC4_2; PF17123 zf-RING_11; PF13639 zf-RING_2	IPR001841 Zinc finger, RING-type; IPR013083 Zinc finger, RING/FYVE/PHD-type	391.086	-0.0180874	0.344376	-0.0525223	0.958113	0.983783
KJ359_000881	scaffold_10	805789	807945	+	hypothetical protein	NA	EggNog:ENOG410PKUP,TransMembrane:5 (o32-65i77-99o119-136i148-171o177-199i)	NA	NA	118.248	-0.792216	0.350218	-2.26206	0.0236935	0.10842
KJ359_000882	scaffold_10	809561	810754	-	hypothetical protein	GO:0005975 carbohydrate metabolic process	EggNog:ENOG4106SI0,SECRETED:SignalP(1-17),CAZy:GH128	PF11790 Glyco_hydro_cc	IPR024655 Uncharacterised protein family, glycosyl hydrolase catalytic domain; IPR013781 ; IPR017853 Glycoside hydrolase superfamily	8747.06	0.803646	0.295085	2.72344	0.00646055	0.042302
KJ359_000883	scaffold_10	816337	817292	-	hypothetical protein	NA	NA	NA	NA	1.56556	1.79312	1.68699	1.06291	0.287821	NA
KJ359_000885	scaffold_10	819355	821289	+	hypothetical protein	NA	NA	NA	NA	8.98263	-0.025416	0.809012	-0.0314161	0.974938	0.991276
KJ359_000886	scaffold_10	821575	823154	-	hypothetical protein	NA	EggNog:ENOG410PH33,COG:G	PF00300 His_Phos_1	IPR013078 Histidine phosphatase superfamily, clade-1; IPR029033 Histidine phosphatase superfamily	280.519	-1.3319	0.4222	-3.15466	0.00160687	0.0149421
KJ359_000887	scaffold_10	824375	824959	+	hypothetical protein	NA	EggNog:ENOG410PQ3T,COG:S	PF06658 DUF1168	IPR009548 PRKR-interacting protein 1	87.6927	-0.961838	0.38024	-2.52956	0.0114207	0.0654477
KJ359_000888	scaffold_10	825308	827207	-	T-complex protein 1 subunit gamma	GO:0005524 ATP binding; GO:0051082 unfolded protein binding; GO:0006457 protein folding	EggNog:ENOG410PGNN,COG:O	PF00118 Cpn60_TCP1	IPR017998 Chaperone tailless complex polypeptide 1 (TCP-1); IPR027410 TCP-1-like chaperonin intermediate domain superfamily; IPR002423 Chaperonin Cpn60/TCP-1 family; IPR027409 GroEL-like apical domain superfamily; IPR027413 GroEL-like equatorial domain superfamily; IPR012719 T-complex protein 1, gamma subunit; IPR002194 Chaperonin TCP-1, conserved site	123.997	0.219302	0.408388	0.536994	0.591272	0.790926
KJ359_000889	scaffold_10	827815	828409	-	hypothetical protein	NA	EggNog:ENOG410PRA9,TransMembrane:3 (i103-121o127-147i154-172o)	NA	NA	52.3478	-0.0218516	0.615289	-0.0355144	0.97167	0.989613
KJ359_000890	scaffold_10	829500	829985	+	hypothetical protein	NA	NA	NA	NA	79.7266	0.779031	0.498647	1.56229	0.11822	0.318756
KJ359_000892	scaffold_10	831503	832490	+	hypothetical protein	NA	EggNog:ENOG410PVS5,COG:G,COG:M	PF13460 NAD_binding_10; PF05368 NmrA	IPR016040 NAD(P)-binding domain; IPR008030 NmrA-like domain	122.017	2.6727	0.4775	5.59728	2.17737e-08	1.05078e-06
KJ359_000893	scaffold_10	835665	836758	+	hypothetical protein	NA	EggNog:ENOG410PJ5R,COG:T,COG:Z	PF00596 Aldolase_II	IPR001303 Class II aldolase/adducin N-terminal	126.197	0.457602	0.325173	1.40726	0.159352	0.384065
KJ359_000894	scaffold_10	845824	846288	-	hypothetical protein	NA	EggNog:ENOG410PSAP,COG:S	PF12855 Ecl1		242.932	-0.00832515	0.434163	-0.0191752	0.984701	0.993648
KJ359_000896	scaffold_10	862953	864526	+	Succinate--CoA ligase [ADP-forming] subunit beta, mitochondrial	GO:0005524 ATP binding; GO:0003824 catalytic activity; GO:0046872 metal ion binding; GO:0008152 metabolic process	EggNog:ENOG410PFU7,COG:C,BUSCO:EOG09262GXD,SECRETED:SignalP(1-18)	PF08442 ATP-grasp_2; PF13549 ATP-grasp_5; PF00549 Ligase_CoA	IPR013816 ; IPR005811 ATP-citrate lyase/succinyl-CoA ligase; IPR013815 ATP-grasp fold, subdomain 1; IPR013650 ATP-grasp fold, succinyl-CoA synthetase-type; IPR016102 Succinyl-CoA synthetase-like; IPR005809 Succinate--CoA synthetase, beta subunit; IPR017866 Succinyl-CoA synthetase, beta subunit, conserved site; IPR011761 ATP-grasp fold	1115.25	0.0643328	0.323518	0.198854	0.842377	0.93215
KJ359_000897	scaffold_10	865172	865762	-	hypothetical protein	NA	TransMembrane:1 (i145-178o)	NA	NA	1.23349	-1.7225	2.27244	-0.757995	0.448454	NA
KJ359_000898	scaffold_10	871404	872483	+	hypothetical protein	NA	EggNog:ENOG410PIGN,COG:G	PF01636 APH; PF03881 Fructosamin_kin	IPR016477 Fructosamine/Ketosamine-3-kinase; IPR011009 Protein kinase-like domain superfamily	32.7109	-0.37566	0.577396	-0.650612	0.515297	0.738754
KJ359_000899	scaffold_10	873074	874049	+	ribosylnicotinamide kinase	GO:0050262 ribosylnicotinamide kinase activity; GO:0019359 nicotinamide nucleotide biosynthetic process	EggNog:ENOG410PNJS,COG:F,BUSCO:EOG09264DMU		IPR000764 Uridine kinase-like; IPR027417 P-loop containing nucleoside triphosphate hydrolase; IPR026681 Nicotinamide riboside kinase	17.9913	0.739019	0.615045	1.20157	0.22953	0.472477
KJ359_000900	scaffold_10	874457	876683	-	glycoside hydrolase 15 protein	GO:0004339 glucan 1,4-alpha-glucosidase activity; GO:2001070 starch binding; GO:0003824 catalytic activity; GO:0030246 carbohydrate binding; GO:0005976 polysaccharide metabolic process; GO:0000272 polysaccharide catabolic process	EggNog:ENOG410PJ6P,COG:G,SECRETED:SignalP(1-14),CAZy:CBM20	PF00686 CBM_20; PF00723 Glyco_hydro_15	IPR000165 Glucoamylase; IPR002044 Carbohydrate binding module family 20; IPR013783 Immunoglobulin-like fold; IPR012341 Six-hairpin glycosidase-like superfamily; IPR011613 GH15-like domain; IPR008291 Glucoamylase, starch-binding; IPR013784 Carbohydrate-binding-like fold; IPR008928 Six-hairpin glycosidase superfamily	92.5012	-0.0185878	0.593485	-0.0313198	0.975015	0.991276
KJ359_000901	scaffold_10	879381	881357	+	hypothetical protein	GO:0000398 mRNA splicing, via spliceosome	EggNog:ENOG410PKBF,COG:A,BUSCO:EOG0926534P	PF03343 SART-1	IPR005011 SNU66/SART1 family	94.6104	-0.270767	0.381234	-0.710238	0.477556	0.706351
KJ359_000902	scaffold_10	882582	884771	+	hypothetical protein	GO:0004557 alpha-galactosidase activity; GO:0003824 catalytic activity; GO:0005975 carbohydrate metabolic process	EggNog:ENOG410PIUQ,COG:G,CAZy:GH36	PF16874 Glyco_hydro_36C; PF16875 Glyco_hydro_36N; PF02065 Melibiase	IPR002252 Glycoside hydrolase family 36; IPR031704 Glycosyl hydrolase family 36, N-terminal; IPR031705 Glycosyl hydrolase family 36, C-terminal; IPR013785 Aldolase-type TIM barrel; IPR017853 Glycoside hydrolase superfamily	43.3684	-0.0318562	0.468528	-0.0679921	0.945792	0.978072
KJ359_000903	scaffold_10	885450	886421	+	hypothetical protein	NA	EggNog:ENOG410PQRV	NA	NA	119.12	-0.58723	0.540149	-1.08716	0.276965	0.526035
KJ359_000904	scaffold_10	886749	887738	-	hypothetical protein	NA	NA	NA	NA	16.7203	0.026526	0.775224	0.0342172	0.972704	0.989989
KJ359_000905	scaffold_10	891196	891759	+	hypothetical protein	NA	EggNog:ENOG410PI62,COG:S	NA	NA	4.37427	-0.21429	0.980318	-0.218593	0.826967	0.924152
KJ359_000906	scaffold_10	895240	895828	-	hypothetical protein	NA	EggNog:ENOG410PQZB,TransMembrane:2 (i12-33o81-100i)	NA	NA	0.169271	0.700506	4.08047	0.171673	0.863695	NA
KJ359_000907	scaffold_10	896688	897786	-	hypothetical protein	NA	EggNog:ENOG410PX6Z,TransMembrane:3 (i29-49o55-75i150-171o)	NA	NA	0	NA	NA	NA	NA	NA
KJ359_000908	scaffold_10	899855	901712	-	hypothetical protein	GO:0020037 heme binding; GO:0016705 oxidoreductase activity, acting on paired donors, with incorporation or reduction of molecular oxygen; GO:0005506 iron ion binding; GO:0055114 oxidation-reduction process	EggNog:ENOG410PJGI,COG:Q,TransMembrane:1 (o6-23i)	PF00067 p450	IPR001128 Cytochrome P450; IPR002401 Cytochrome P450, E-class, group I; IPR017972 Cytochrome P450, conserved site	13.3578	2.93273	0.929582	3.15489	0.00160557	0.0149421
KJ359_000910	scaffold_10	903457	905352	-	hypothetical protein	NA	EggNog:ENOG410PK4U,COG:S	PF12505 DUF3712	IPR022185 Protein of unknown function DUF3712	432.767	-0.529004	0.308021	-1.71743	0.0859014	0.261224
KJ359_000911	scaffold_10	905443	906270	-	hypothetical protein	NA	EggNog:ENOG410PK4U,COG:S,TransMembrane:1 (i76-96o)	NA	NA	154.93	-0.275654	0.369526	-0.745966	0.455688	0.690714
KJ359_000912	scaffold_10	906772	907943	+	hypothetical protein	NA	EggNog:ENOG410PP3C,COG:A	PF06159 DUF974	IPR010378 Trafficking protein particle complex subunit 13	63.9185	-0.383448	0.39855	-0.962107	0.335996	0.586867
KJ359_000913	scaffold_10	914455	918017	+	hypothetical protein	GO:0035556 intracellular signal transduction	EggNog:ENOG410PH23,COG:T	PF03455 dDENN; PF02141 DENN; PF03456 uDENN	IPR005112 dDENN domain; IPR005113 uDENN domain; IPR001194 cDENN domain; IPR002219 Protein kinase C-like, phorbol ester/diacylglycerol-binding domain	206.441	0.464081	0.400898	1.1576	0.247026	0.492545
KJ359_000914	scaffold_10	918613	919206	-	hypothetical protein	NA	EggNog:ENOG410PSAD,COG:S	PF07491 PPI_Ypi1	IPR011107 Type 1 protein phosphatase inhibitor	52.1664	-1.10811	0.463092	-2.39285	0.0167179	0.0855089
KJ359_000915	scaffold_10	922160	923949	-	hypothetical protein	NA	EggNog:ENOG410PMSW,SECRETED:SignalP(1-20)	NA	NA	37.0411	0.308583	0.583996	0.5284	0.597222	0.794264
KJ359_000916	scaffold_10	924574	927775	+	hypothetical protein	NA	EggNog:ENOG410Q0NW	NA	NA	7.94333	-0.302286	0.791188	-0.382066	0.702412	0.857471
KJ359_000917	scaffold_10	928451	929169	-	hypothetical protein	NA	EggNog:ENOG410PUNC	PF13577 SnoaL_4	IPR032710 NTF2-like domain superfamily; IPR009959 Polyketide cyclase SnoaL-like	0	NA	NA	NA	NA	NA
KJ359_000918	scaffold_10	931450	932562	+	hypothetical protein	NA	NA	NA	NA	0	NA	NA	NA	NA	NA
KJ359_000919	scaffold_10	932762	933682	-	hypothetical protein	GO:0055114 oxidation-reduction process; GO:0004764 shikimate 3-dehydrogenase (NADP+) activity	EggNog:ENOG410PJVV,COG:E	PF08501 Shikimate_dh_N	IPR013708 Shikimate dehydrogenase substrate binding, N-terminal; IPR016040 NAD(P)-binding domain	0	NA	NA	NA	NA	NA
KJ359_000920	scaffold_10	934269	935342	-	hypothetical protein	GO:0055114 oxidation-reduction process; GO:0046872 metal ion binding; GO:0016491 oxidoreductase activity	EggNog:ENOG41KOG3857,COG:C,antiSMASH:Cluster_10.2	PF00465 Fe-ADH; PF13685 Fe-ADH_2	IPR001670 Alcohol dehydrogenase, iron-type/glycerol dehydrogenase GldA; IPR016435 Diphthamide synthesis DPH1/DPH2	0.141239	-1.22305	4.08047	-0.299732	0.764382	NA
KJ359_000921	scaffold_10	935777	936872	+	hypothetical protein	GO:0003824 catalytic activity; GO:0008199 ferric iron binding; GO:0005506 iron ion binding; GO:0018576 catechol 1,2-dioxygenase activity; GO:0016702 oxidoreductase activity, acting on single donors with incorporation of molecular oxygen, incorporation of two atoms of oxygen; GO:0006725 cellular aromatic compound metabolic process; GO:0055114 oxidation-reduction process; GO:0009712 catechol-contai…	EggNog:ENOG410PFEK,COG:Q,antiSMASH:Cluster_10.2	PF00775 Dioxygenase_C; PF04444 Dioxygenase_N	IPR000627 Intradiol ring-cleavage dioxygenase, C-terminal; IPR007535 Catechol dioxygenase, N-terminal; IPR015889 Intradiol ring-cleavage dioxygenase, core	0.138967	0.700506	4.08047	0.171673	0.863695	NA
KJ359_000922	scaffold_10	937403	938287	+	hypothetical protein	GO:0055114 oxidation-reduction process; GO:0004764 shikimate 3-dehydrogenase (NADP+) activity; GO:0005737 cytoplasm	EggNog:ENOG410Q0BE,COG:E,antiSMASH:Cluster_10.2	PF18317 SDH_C; PF08501 Shikimate_dh_N	IPR010110 Shikimate dehydrogenase, AroM-type; IPR013708 Shikimate dehydrogenase substrate binding, N-terminal; IPR006151 Quinate/shikimate 5-dehydrogenase/glutamyl-tRNA reductase; IPR016040 NAD(P)-binding domain	5.44274	-1.23688	0.965818	-1.28066	0.200314	0.438487
KJ359_000923	scaffold_10	941527	942791	+	hypothetical protein	NA	EggNog:ENOG410PKBA,COG:E,antiSMASH:Cluster_10.2	PF01202 SKI	IPR031322 Shikimate kinase/gluconokinase; IPR027417 P-loop containing nucleoside triphosphate hydrolase	11.2703	-0.0947661	0.721094	-0.13142	0.895443	0.956562
KJ359_000924	scaffold_10	944472	945980	-	hypothetical protein	NA	SMCOG1052:Terpene synthase/cyclase metal-binding domain protein,EggNog:ENOG410PVG7,COG:S,antiSMASH:Cluster_10.2	PF19086 Terpene_syn_C_2	IPR008949 Isoprenoid synthase domain superfamily	0.482177	0.542151	3.38389	0.160216	0.872711	NA
KJ359_000925	scaffold_10	947839	948756	+	hypothetical protein	GO:0008080 N-acetyltransferase activity	EggNog:ENOG410QABZ,antiSMASH:Cluster_10.2	PF13302 Acetyltransf_3	IPR000182 GNAT domain; IPR016181 Acyl-CoA N-acyltransferase	35.9172	0.809539	0.463671	1.74594	0.0808222	0.250816
KJ359_000926	scaffold_10	952226	953245	+	hypothetical protein	NA	EggNog:ENOG41COG1082,COG:G,antiSMASH:Cluster_10.2	PF01261 AP_endonuc_2	IPR013022 Xylose isomerase-like, TIM barrel domain	1.41615	-1.04185	1.71882	-0.606141	0.544421	NA
KJ359_000927	scaffold_10	953436	957391	-	hypothetical protein	GO:0003824 catalytic activity; GO:0016787 hydrolase activity	EggNog:ENOG410PWA0,COG:E,antiSMASH:Cluster_10.2	PF01968 Hydantoinase_A; PF02538 Hydantoinase_B; PF05378 Hydant_A_N	IPR003692 Hydantoinase B/oxoprolinase; IPR002821 Hydantoinase A/oxoprolinase; IPR008040 Hydantoinaseoxoprolinase, N-terminal	4.38081	0.73766	1.15724	0.637431	0.523844	0.743632
KJ359_000928	scaffold_10	957861	958963	-	hypothetical protein	GO:0006508 proteolysis; GO:0008233 peptidase activity	EggNog:ENOG410QDK7,COG:S,MEROPS:MER0003537	PF00561 Abhydrolase_1; PF12697 Abhydrolase_6; PF12146 Hydrolase_4	IPR002410 Peptidase S33; IPR000073 Alpha/beta hydrolase fold-1; IPR029058 Alpha/Beta hydrolase fold	7.97015	1.2243	0.989885	1.23681	0.216159	0.45603
KJ359_000929	scaffold_10	959549	961192	+	hypothetical protein	GO:0055085 transmembrane transport; GO:0005215 transporter activity; GO:0016021 integral component of membrane	EggNog:ENOG410QDI3,COG:G,TransMembrane:10 (i158-175o181-206i218-239o251-272i323-343o363-382i389-409o415-437i449-467o487-506i)	PF07690 MFS_1	IPR011701 Major facilitator superfamily; IPR005829 Sugar transporter, conserved site; IPR020846 Major facilitator superfamily domain	9.25246	0.837737	0.863367	0.970313	0.33189	0.582837
KJ359_000930	scaffold_10	965172	966280	+	Cytochrome c1 heme lyase	GO:0004408 holocytochrome-c synthase activity; GO:0005739 mitochondrion	EggNog:ENOG410PK4M,COG:C,COG:O	PF01265 Cyto_heme_lyase	IPR000511 Cytochrome c/c1 haem-lyase	22.1853	0.274926	0.500156	0.54968	0.582539	0.785866
KJ359_000931	scaffold_10	966451	967765	-	hypothetical protein	NA	EggNog:ENOG410PKSI,COG:S,TransMembrane:2 (i191-208o214-233i)	PF04884 DUF647	IPR006968 Root UVB sensitive family	10.9093	0.001404	0.771098	0.00182078	0.998547	0.999314
KJ359_000932	scaffold_10	968446	970091	-	hypothetical protein	GO:0003333 amino acid transmembrane transport; GO:0055085 transmembrane transport; GO:0006865 amino acid transport; GO:0015171 amino acid transmembrane transporter activity; GO:0016020 membrane; GO:0016021 integral component of membrane	EggNog:ENOG410PIX6,COG:E,TransMembrane:12 (i36-56o68-90i127-149o161-178i190-212o232-256i268-291o323-348i369-389o395-416i437-456o468-489i)	PF00324 AA_permease; PF13520 AA_permease_2	IPR002293 Amino acid/polyamine transporter I; IPR004840 Amino acid permease, conserved site	19.2804	-2.74264	1.04431	-2.62626	0.00863276	0.0528745
KJ359_000933	scaffold_10	973289	975766	-	hypothetical protein	NA	EggNog:ENOG410PHUE,COG:S	NA	NA	186.485	1.06539	0.437044	2.43772	0.01478	0.0783258
KJ359_000934	scaffold_10	979009	980965	+	hypothetical protein	GO:0008484 sulfuric ester hydrolase activity; GO:0003824 catalytic activity; GO:0008152 metabolic process	EggNog:ENOG410Q8HH,COG:G,SECRETED:SignalP(1-19)	PF00884 Sulfatase	IPR000917 Sulfatase, N-terminal; IPR017849 ; IPR017850 Alkaline-phosphatase-like, core domain superfamily	0	NA	NA	NA	NA	NA
KJ359_000935	scaffold_10	985822	987188	+	hypothetical protein	NA	EggNog:ENOG410PFH3,COG:S,SECRETED:SignalP(1-19)		IPR001229 Jacalin-like lectin domain; IPR005135 Endonuclease/exonuclease/phosphatase	33.646	-0.300219	0.60235	-0.498412	0.618194	0.80793
KJ359_000936	scaffold_10	996582	1000242	+	hypothetical protein	GO:0005085 guanyl-nucleotide exchange factor activity; GO:0005515 protein binding; GO:0007264 small GTPase mediated signal transduction	EggNog:ENOG410QDPW,COG:T	PF00617 RasGEF; PF00618 RasGEF_N	IPR001895 Ras guanine-nucleotide exchange factors catalytic domain; IPR001452 SH3 domain; IPR000651 Ras-like guanine nucleotide exchange factor, N-terminal; IPR023578 Ras guanine nucleotide exchange factor domain superfamily	190.493	-0.359229	0.325242	-1.1045	0.269376	0.518986
KJ359_000937	scaffold_10	1004712	1006343	+	hypothetical protein	GO:0055085 transmembrane transport; GO:0016021 integral component of membrane	EggNog:ENOG410PGEQ,COG:S,TransMembrane:12 (i51-69o89-106i113-132o138-157i178-197o209-229i266-283o303-321i333-352o387-408i420-437o449-470i)	PF07690 MFS_1; PF05978 UNC-93	IPR011701 Major facilitator superfamily; IPR020846 Major facilitator superfamily domain	734.958	-0.650527	0.334086	-1.94719	0.0515125	0.185673
KJ359_000938	scaffold_10	1007182	1009047	-	acetyl-CoA hydrolase	GO:0006084 acetyl-CoA metabolic process; GO:0003824 catalytic activity	EggNog:ENOG410PIR1,COG:C	PF02550 AcetylCoA_hydro; PF13336 AcetylCoA_hyd_C	IPR026888 Acetyl-CoA hydrolase/transferase C-terminal domain; IPR003702 Acetyl-CoA hydrolase/transferase	985.872	-0.681683	0.376114	-1.81243	0.0699192	0.228776
KJ359_000939	scaffold_10	1010687	1012522	-	hypothetical protein	NA	EggNog:ENOG410PG9T,COG:S,SECRETED:SignalP(1-20)	PF09350 DUF1992	IPR018961 DnaJ homologue, subfamily C, member 28, conserved domain	309.227	-0.0859595	0.300001	-0.286531	0.774472	0.899652
KJ359_000940	scaffold_10	1013429	1015024	-	hypothetical protein	NA	EggNog:ENOG410PSRQ,TransMembrane:2 (i12-31o37-55i)	NA	NA	496.968	0.726193	0.404293	1.7962	0.0724623	0.234216
KJ359_000941	scaffold_10	1020772	1023704	-	hypothetical protein	GO:0005515 protein binding	EggNog:ENOG410PH11,COG:K	PF17035 BET; PF00439 Bromodomain	IPR001487 Bromodomain; IPR027353 NET domain	287.309	0.925176	0.331138	2.79393	0.00520723	0.0358759
KJ359_000942	scaffold_10	1027340	1028494	+	Small subunit (SSU) processome component	NA	EggNog:ENOG410PGRK,COG:A,BUSCO:EOG09264NJ1	PF04003 Utp12	IPR007148 Small-subunit processome, Utp12	60.0682	-0.0238327	0.363777	-0.0655146	0.947764	0.978652
KJ359_000943	scaffold_10	1029116	1030789	+	hypothetical protein	GO:0003677 DNA binding; GO:0005524 ATP binding; GO:0006281 DNA repair; GO:0006260 DNA replication	EggNog:ENOG410PFT5,COG:O,BUSCO:EOG09261W2O	PF00004 AAA; PF16193 AAA_assoc_2; PF12002 MgsA_C; PF05496 RuvB_N; PF00158 Sigma54_activat	IPR003593 AAA+ ATPase domain; IPR006642 Rad18, zinc finger UBZ4-type; IPR021886 MgsA AAA+ ATPase C-terminal; IPR027417 P-loop containing nucleoside triphosphate hydrolase; IPR032423 AAA C-terminal domain; IPR003959 ATPase, AAA-type, core; IPR008921 DNA polymerase III, clamp loader complex, gamma/delta/delta subunit, C-terminal	14.1661	0.778978	0.6303	1.23588	0.216502	0.45629
KJ359_000944	scaffold_10	1031146	1033490	-	ATPase with role in protein import into the ER	NA	EggNog:ENOG410PH5U,COG:O		IPR029047 Heat shock protein 70kD, peptide-binding domain superfamily; IPR013126 Heat shock protein 70 family	7.74728	0.966551	0.826493	1.16946	0.242218	0.486864
KJ359_000945	scaffold_10	1035316	1036790	+	hypothetical protein	NA	EggNog:ENOG410PYFY	NA	NA	1.29672	1.20212	1.99265	0.603279	0.546323	NA
KJ359_000946	scaffold_10	1037016	1041524	-	hypothetical protein	GO:0006810 transport; GO:0005524 ATP binding; GO:0042626 ATPase-coupled transmembrane transporter activity; GO:0016887 ATPase activity; GO:0016021 integral component of membrane; GO:0016020 membrane	EggNog:ENOG410PHHW,COG:Q,TransMembrane:12 (i431-452o458-478i499-523o529-552i573-593o679-699i1104-1122o1128-1149i1170-1201o1213-1236i1248-1270o1368-1386i)	PF01061 ABC2_membrane; PF00005 ABC_tran; PF06422 PDR_CDR	IPR003593 AAA+ ATPase domain; IPR027417 P-loop containing nucleoside triphosphate hydrolase; IPR010929 CDR ABC transporter; IPR003439 ABC transporter-like; IPR013525 ABC-2 type transporter; IPR029481 ABC-transporter, N-terminal domain; IPR017871 ABC transporter, conserved site; IPR034001 ATP-binding cassette transporter, PDR-like subfamily G, domain 1; IPR034003 ATP-binding cassette transporter, …	5.73475	0.182302	0.887264	0.205465	0.837209	0.929624
KJ359_000947	scaffold_10	1042655	1043383	+	hypothetical protein	GO:0008270 zinc ion binding; GO:0000981 DNA-binding transcription factor activity, RNA polymerase II-specific; GO:0006355 regulation of transcription, DNA-templated; GO:0005634 nucleus	EggNog:ENOG410PI62,COG:S	PF00172 Zn_clus	IPR001138 Zn(2)-C6 fungal-type DNA-binding domain	3.62193	-0.33184	1.04748	-0.316798	0.751397	0.888425
KJ359_000948	scaffold_10	1043503	1044850	+	hypothetical protein	GO:0008270 zinc ion binding; GO:0003677 DNA binding; GO:0006351 transcription, DNA-templated; GO:0005634 nucleus	EggNog:ENOG410PI62,COG:S,SECRETED:SignalP(1-27),TransMembrane:1 (n11-22c27/28o314-334i)	PF04082 Fungal_trans	IPR007219 Transcription factor domain, fungi	13.6526	-0.149843	0.655384	-0.228634	0.819153	0.921014
KJ359_000949	scaffold_10	1045818	1047059	+	hypothetical protein	NA	EggNog:ENOG410PUQH,TransMembrane:6 (o21-39i51-67o73-90i102-122o155-173i185-207o)	NA	NA	11.945	-0.00218538	0.691588	-0.00315995	0.997479	0.999219
KJ359_000950	scaffold_10	1047561	1049391	-	hypothetical protein	GO:0003824 catalytic activity; GO:0030170 pyridoxal phosphate binding; GO:0009058 biosynthetic process	EggNog:ENOG410PIX0,COG:E	PF00155 Aminotran_1_2	IPR015421 Pyridoxal phosphate-dependent transferase, major domain; IPR015422 Pyridoxal phosphate-dependent transferase domain 1; IPR004839 Aminotransferase, class I/classII; IPR015424 Pyridoxal phosphate-dependent transferase	28.2771	-0.200878	0.551368	-0.364327	0.715614	0.865077
KJ359_000951	scaffold_10	1050097	1052308	+	hypothetical protein	GO:0055085 transmembrane transport; GO:0016021 integral component of membrane	EggNog:ENOG410QDI1,COG:G,TransMembrane:6 (i152-173o185-209i259-280o300-318i325-345o351-372i)	PF07690 MFS_1	IPR011701 Major facilitator superfamily; IPR020846 Major facilitator superfamily domain	2.31749	0.806395	1.43283	0.562798	0.573572	NA
KJ359_000952	scaffold_10	1053154	1054882	+	hypothetical protein	NA	EggNog:ENOG410PKEN,COG:I,MEROPS:MER0034664		IPR029058 Alpha/Beta hydrolase fold; IPR002018 Carboxylesterase, type B; IPR019826 Carboxylesterase type B, active site	0.449477	0.658633	3.00521	0.219164	0.826523	NA
KJ359_000953	scaffold_10	1055129	1057728	-	hypothetical protein	GO:0050660 flavin adenine dinucleotide binding; GO:0016614 oxidoreductase activity, acting on CH-OH group of donors; GO:0016491 oxidoreductase activity; GO:0055114 oxidation-reduction process	EggNog:ENOG410PM7G,COG:E,SECRETED:SignalP(1-20),CAZy:AA8,CAZy:AA3_2,CAZy:AA3_3	PF16010 CDH-cyt; PF05199 GMC_oxred_C; PF00732 GMC_oxred_N	IPR015920 Cellobiose dehydrogenase, cytochrome domain; IPR000172 Glucose-methanol-choline oxidoreductase, N-terminal; IPR007867 Glucose-methanol-choline oxidoreductase, C-terminal; IPR016040 NAD(P)-binding domain; IPR023753 FAD/NAD(P)-binding domain	1.57931	2.90208	1.89268	1.53332	0.125197	NA
KJ359_000954	scaffold_10	1059912	1061102	+	hypothetical protein	NA	EggNog:ENOG410PK4H,COG:S		IPR010733 Domain of unknown function DUF1308	154.857	-0.128698	0.483077	-0.266413	0.789921	0.906644
KJ359_000955	scaffold_10	1061879	1063150	-	hypothetical protein	GO:0055114 oxidation-reduction process; GO:0016491 oxidoreductase activity	EggNog:ENOG410PMMK,COG:C,SECRETED:SignalP(1-25)	PF00070 Pyr_redox; PF07992 Pyr_redox_2	IPR023753 FAD/NAD(P)-binding domain	54.4828	-0.598362	0.463923	-1.28979	0.197125	0.43424
KJ359_000956	scaffold_10	1064396	1066151	-	hypothetical protein	GO:0003333 amino acid transmembrane transport; GO:0015171 amino acid transmembrane transporter activity; GO:0016020 membrane	EggNog:ENOG410PMJG,COG:E,TransMembrane:11 (o29-54i97-119o131-151i163-181o201-219i240-265o289-315i336-356o362-389i410-426o438-459i)	PF00324 AA_permease; PF13520 AA_permease_2	IPR002293 Amino acid/polyamine transporter I	0.62048	1.12293	3.13181	0.358556	0.719927	NA
KJ359_000957	scaffold_10	1067485	1069391	-	hypothetical protein	NA	EggNog:ENOG4106SI0,SECRETED:SignalP(1-18),TransMembrane:1 (n3-13c18/19o573-595i)	NA	NA	380.665	1.74589	0.406563	4.29426	1.75278e-05	0.000370607
KJ359_000958	scaffold_10	1071163	1071945	-	Iron-sulfur assembly protein 1	GO:0016226 iron-sulfur cluster assembly; GO:0051536 iron-sulfur cluster binding; GO:0005198 structural molecule activity	EggNog:ENOG410PMYF,COG:P,SECRETED:SignalP(1-27)	PF01521 Fe-S_biosyn	IPR000361 FeS cluster biogenesis; IPR016092 FeS cluster insertion protein; IPR017870 FeS cluster insertion, C-terminal, conserved site	551.212	-0.697459	0.36912	-1.88952	0.0588221	0.203648
KJ359_000959	scaffold_10	1072957	1075184	+	hypothetical protein	NA	EggNog:ENOG410PGUI,COG:S,TransMembrane:1 (o450-468i)	PF08427 DUF1741	IPR013636 Domain of unknown function DUF1741	138.64	0.0450834	0.321096	0.140405	0.88834	0.953896
KJ359_000960	scaffold_10	1076980	1078347	-	hypothetical protein	NA	EggNog:ENOG410XBJT,COG:T,COG:V,TransMembrane:1 (o223-245i)	NA	NA	1060	-0.596546	0.333239	-1.79014	0.073431	0.235884
KJ359_000961	scaffold_10	1084510	1086701	-	hypothetical protein	NA	EggNog:ENOG410PMAD,COG:S,TransMembrane:1 (o47-67i)	NA	NA	1110.54	1.6842	0.332067	5.07185	3.93966e-07	1.41124e-05
KJ359_000962	scaffold_10	1089360	1091360	-	hypothetical protein	GO:0004386 helicase activity; GO:0008026 ; GO:0003676 nucleic acid binding; GO:0005524 ATP binding	EggNog:ENOG410PG85,COG:A	PF04408 HA2; PF00271 Helicase_C; PF07717 OB_NTP_bind	IPR007502 Helicase-associated domain; IPR014001 Helicase superfamily 1/2, ATP-binding domain; IPR001650 Helicase, C-terminal; IPR027417 P-loop containing nucleoside triphosphate hydrolase; IPR011709 Domain of unknown function DUF1605; IPR002464 DNA/RNA helicase, ATP-dependent, DEAH-box type, conserved site	22.8895	-0.178827	0.563535	-0.317331	0.750993	0.888419
KJ359_000963	scaffold_10	1092239	1093580	+	ubiquitin-binding protein cue5	GO:0005515 protein binding	EggNog:ENOG410PJY8,COG:O	PF02845 CUE	IPR003892 Ubiquitin system component CUE; IPR009060 UBA-like superfamily	209.362	0.409033	0.296801	1.37814	0.168161	0.396497
KJ359_000964	scaffold_10	1094072	1094473	-	hypothetical protein	GO:0033566 gamma-tubulin complex localization; GO:0008274 gamma-tubulin ring complex	EggNog:ENOG410PS3P,COG:Z	PF12554 MOZART1	IPR022214 Mitotic-spindle organizing protein 1	14.2399	-0.93675	0.686865	-1.36381	0.172629	0.403381
KJ359_000965	scaffold_10	1094925	1095782	-	kinetochore-associated Ndc80 complex subunit spc25	NA	EggNog:ENOG410PHDK,COG:S	PF08234 Spindle_Spc25	IPR013255 Chromosome segregation protein Spc25	10.205	-1.21095	0.746862	-1.62139	0.104935	0.295394
KJ359_000966	scaffold_10	1096671	1099525	+	hypothetical protein	NA	EggNog:ENOG410PPF1,COG:S	PF10214 Rrn6	IPR019350 RNA polymerase I-specific transcription initiation factor RRN6-like	19.3923	0.31083	0.617317	0.503518	0.6146	0.805683
KJ359_000967	scaffold_10	1100431	1101321	+	hypothetical protein	NA	EggNog:ENOG410PNU2,COG:O	PF06201 PITH	IPR010400 PITH domain; IPR008979 Galactose-binding-like domain superfamily	15.5162	0.101489	0.645732	0.157169	0.875112	0.948268
KJ359_000968	scaffold_10	1101489	1102459	-	hypothetical protein	NA	EggNog:ENOG410PFVC,COG:S,BUSCO:EOG09264XYD	PF05670 NFACT-R_1	IPR008532 NFACT, RNA-binding domain	38.1833	-0.892274	0.473529	-1.88431	0.0595234	0.205318
KJ359_000969	scaffold_10	1102987	1104057	+	54S ribosomal protein L9, mitochondrial	GO:0006412 translation; GO:0003735 structural constituent of ribosome; GO:0005840 ribosome; GO:0005622 intracellular	EggNog:ENOG410PJBS,COG:J,BUSCO:EOG092642CB		IPR000597 Ribosomal protein L3; IPR019927 Ribosomal protein L3, bacterial/organelle-type; IPR009000 Translation protein, beta-barrel domain superfamily	89.4044	-0.320116	0.402436	-0.795445	0.426355	0.667616
KJ359_000970	scaffold_10	1104557	1105274	-	hypothetical protein	NA	EggNog:ENOG410PNZD,COG:S,BUSCO:EOG09265LIB,TransMembrane:1 (i65-82o)	PF08695 Coa1	IPR014807 Cytochrome c oxidase assembly factor 1	63.4016	-0.69533	0.446169	-1.55845	0.119127	0.320213
KJ359_000971	scaffold_10	1106149	1106856	+	hypothetical protein	NA	EggNog:ENOG410PQAC,TransMembrane:4 (i56-74o80-101i161-183o203-219i)	NA	NA	18.4502	1.71527	0.683592	2.5092	0.0121005	0.0679246
KJ359_000972	scaffold_10	1107519	1111021	-	phosphate system positive regulatory protein pho81	GO:0005515 protein binding; GO:0008081 phosphoric diester hydrolase activity; GO:0006629 lipid metabolic process	EggNog:ENOG410PG41,COG:P	PF00023 Ank; PF12796 Ank_2; PF13606 Ank_3; PF13637 Ank_4	IPR002110 Ankyrin repeat; IPR004331 SPX domain; IPR017946 PLC-like phosphodiesterase, TIM beta/alpha-barrel domain superfamily; IPR020683 Ankyrin repeat-containing domain; IPR030395 Glycerophosphodiester phosphodiesterase domain	12.6	-0.788175	0.715289	-1.1019	0.270506	0.520059
KJ359_000973	scaffold_10	1113857	1115934	-	hypothetical protein	NA	EggNog:ENOG410PJ32,COG:O	PF14599 zinc_ribbon_6	IPR004039	171.227	-0.752312	0.341957	-2.20002	0.0278054	0.120367
KJ359_000974	scaffold_10	1117651	1118633	-	hypothetical protein	NA	EggNog:ENOG410PW2U	NA	NA	0	NA	NA	NA	NA	NA
KJ359_000975	scaffold_10	1122348	1123895	+	ATPase, AAA	GO:0005524 ATP binding	EggNog:ENOG41COG1223,COG:S	PF00004 AAA	IPR003593 AAA+ ATPase domain; IPR027417 P-loop containing nucleoside triphosphate hydrolase; IPR003959 ATPase, AAA-type, core	0	NA	NA	NA	NA	NA
KJ359_000976	scaffold_10	1125481	1126893	+	hypothetical protein	NA	EggNog:ENOG410PISP,COG:C,TransMembrane:1 (o266-286i)	PF00153 Mito_carr	IPR018108 Mitochondrial substrate/solute carrier; IPR023395 Mitochondrial carrier domain superfamily	77.0827	-1.37894	0.490371	-2.81204	0.00492282	0.0346025
KJ359_000977	scaffold_10	1127671	1128517	-	Mitotic exit network component	NA	EggNog:ENOG410PK5C,COG:D	PF03637 Mob1_phocein	IPR005301 MOB kinase activator family	30.7213	-0.745179	0.440402	-1.69204	0.0906382	0.270135
KJ359_000978	scaffold_10	1129814	1130408	+	hypothetical protein	NA	EggNog:ENOG410PJ5Y,SECRETED:SignalP(1-20)	NA	NA	4.81147	-0.478854	1.07224	-0.446591	0.65517	0.831446
KJ359_000979	scaffold_10	1130458	1132019	+	hypothetical protein	GO:0003824 catalytic activity	EggNog:ENOG410PJ5Y		IPR012341 Six-hairpin glycosidase-like superfamily; IPR008928 Six-hairpin glycosidase superfamily	6.49342	0.28452	0.962028	0.29575	0.767421	0.896816
KJ359_000980	scaffold_10	1132601	1133295	-	SM-like, degradation of cytoplasmic mRNAs and positively regulates transcription initiation	GO:0000956 nuclear-transcribed mRNA catabolic process	EggNog:ENOG410PR4U,COG:A	PF01423 LSM	IPR001163 LSM domain, eukaryotic/archaea-type; IPR034104 Sm-like protein Lsm1; IPR010920 LSM domain superfamily	32.2938	-0.452571	0.548424	-0.825221	0.409246	0.65359
KJ359_000981	scaffold_10	1136160	1137537	+	hypothetical protein	NA	SECRETED:SignalP(1-17),TransMembrane:1 (n2-12c17/18o41-64i)	NA	NA	5.76022	-0.119681	0.885753	-0.135117	0.892519	0.955175
KJ359_000982	scaffold_10	1138724	1139618	-	iso-1-cytochrome c	GO:0009055 electron transfer activity; GO:0020037 heme binding	EggNog:ENOG410PPQA,COG:C	PF13442 Cytochrome_CBB3; PF00034 Cytochrom_C	IPR002327 Cytochrome c, class IA/ IB; IPR009056 Cytochrome c-like domain	1526.15	-1.24696	0.596035	-2.0921	0.0364295	0.145495
KJ359_000983	scaffold_10	1140944	1142033	+	hypothetical protein	NA	EggNog:ENOG410PR8I,COG:S	NA	NA	86.4698	-0.284106	0.337652	-0.841416	0.400115	0.646034
KJ359_000984	scaffold_10	1142386	1143609	-	hypothetical protein	NA	EggNog:ENOG410PFWE,COG:J	PF01138 RNase_PH	IPR001247 Exoribonuclease, phosphorolytic domain 1; IPR020568 Ribosomal protein S5 domain 2-type fold	21.6195	-0.536161	0.536432	-0.999494	0.317555	0.569545
KJ359_000985	scaffold_10	1144805	1145578	+	hypothetical protein	NA	EggNog:ENOG410PQGQ,COG:Q	PF00106 adh_short; PF13561 adh_short_C2; PF08659 KR	IPR002347 Short-chain dehydrogenase/reductase SDR; IPR016040 NAD(P)-binding domain	1.61787	2.85329	1.86712	1.52817	0.126469	NA
KJ359_000986	scaffold_10	1145675	1146088	+	hypothetical protein	NA	EggNog:ENOG410PQGQ,COG:Q	NA	NA	0.344817	-2.05989	3.73091	-0.552115	0.58087	NA
KJ359_000987	scaffold_10	1146424	1147802	-	Arginyl-tRNA--protein transferase 1	GO:0016598 protein arginylation; GO:0004057 arginyltransferase activity	EggNog:ENOG410PI52,COG:O,BUSCO:EOG092638AP	PF04377 ATE_C	IPR007472 N-end rule aminoacyl transferase, C-terminal; IPR030700 N-end rule aminoacyl transferase; IPR016181 Acyl-CoA N-acyltransferase	49.6819	-0.735937	0.410171	-1.79422	0.0727782	0.234734
KJ359_000988	scaffold_10	1152623	1153217	+	hypothetical protein	GO:0016787 hydrolase activity	EggNog:ENOG410PPGG,COG:T,BUSCO:EOG09265BJ3	PF00293 NUDIX	IPR000086 NUDIX hydrolase domain; IPR015797 NUDIX hydrolase-like domain superfamily; IPR020084 NUDIX hydrolase, conserved site	30.7762	-0.454443	0.599922	-0.757503	0.448748	0.684883
KJ359_000989	scaffold_10	1159009	1160235	+	hypothetical protein	GO:0005515 protein binding	EggNog:ENOG41arCOG02562,COG:S,SECRETED:SignalP(1-33)		IPR015943 WD40/YVTN repeat-like-containing domain superfamily; IPR011042 Six-bladed beta-propeller, TolB-like; IPR011048 Cytochrome cd1-nitrite reductase-like, haem d1 domain superfamily	3.61783	-3.45932	1.39778	-2.47487	0.0133285	0.0725334
KJ359_000990	scaffold_10	1160414	1162702	-	hypothetical protein	GO:0005524 ATP binding	EggNog:ENOG410PHRK,COG:O,BUSCO:EOG09261YV6	PF00004 AAA; PF17862 AAA_lid_3	IPR003593 AAA+ ATPase domain; IPR003959 ATPase, AAA-type, core; IPR027417 P-loop containing nucleoside triphosphate hydrolase; IPR003960 ATPase, AAA-type, conserved site	41.3124	-0.462811	0.528572	-0.875587	0.381255	0.629762
KJ359_000991	scaffold_10	1163782	1164706	+	Vacuolar protein sorting-associated protein 20	GO:0007034 vacuolar transport	EggNog:ENOG410PPFV,COG:U,BUSCO:EOG09264IIZ	PF03357 Snf7	IPR005024 Snf7 family	52.1428	-0.932306	0.423146	-2.20327	0.0275754	0.119869
KJ359_000992	scaffold_10	1166881	1168234	-	hypothetical protein	NA	EggNog:ENOG410PI5C,COG:S	PF10056 DUF2293	IPR018744 Domain of unknown function DUF2293	23.0551	0.378294	0.539885	0.700694	0.483494	0.712158
KJ359_000993	scaffold_10	1169383	1170297	+	ATP synthase F0 subcomplex subunit OSCP atp5	GO:0046933 proton-transporting ATP synthase activity, rotational mechanism; GO:0015986 ATP synthesis coupled proton transport	EggNog:ENOG410PNEN,COG:C,BUSCO:EOG09264KDO	PF00213 OSCP	IPR000711 ATPase, OSCP/delta subunit; IPR026015 F1F0 ATP synthase OSCP/delta subunit, N-terminal domain superfamily	1042.44	0.223695	0.284429	0.786472	0.431591	0.671879
KJ359_000994	scaffold_10	1173446	1176802	-	hypothetical protein	GO:0005085 guanyl-nucleotide exchange factor activity; GO:0005525 GTP binding; GO:0007264 small GTPase mediated signal transduction	EggNog:ENOG410PG76,COG:T	PF00071 Ras; PF00617 RasGEF; PF00618 RasGEF_N	IPR001895 Ras guanine-nucleotide exchange factors catalytic domain; IPR000651 Ras-like guanine nucleotide exchange factor, N-terminal; IPR027417 P-loop containing nucleoside triphosphate hydrolase; IPR001806 Small GTPase; IPR023578 Ras guanine nucleotide exchange factor domain superfamily	139.308	0.280455	0.323207	0.867725	0.385545	0.633846
KJ359_000995	scaffold_10	1183212	1184304	+	hypothetical protein	NA	EggNog:ENOG410PNYD,COG:S,TransMembrane:5 (o6-27i39-68o88-114i126-144o164-184i)	NA	NA	2.25313	-2.70919	1.61424	-1.67831	0.0932866	NA
KJ359_000996	scaffold_10	1187864	1191412	+	hypothetical protein	GO:0004573 mannosyl-oligosaccharide glucosidase activity; GO:0003824 catalytic activity; GO:0009311 oligosaccharide metabolic process	EggNog:ENOG410PGNA,COG:G		IPR031335 Glycosyl hydrolase family 63, C-terminal; IPR004888 Glycoside hydrolase family 63; IPR008928 Six-hairpin glycosidase superfamily	72.5084	0.349379	0.482957	0.723417	0.469424	0.700741
KJ359_000997	scaffold_10	1192955	1196105	+	hypothetical protein	NA	EggNog:ENOG410PJ9K,COG:S	PF05277 DUF726	IPR007941 Protein of unknown function DUF726	4.03196	-0.024954	1.13078	-0.022068	0.982394	0.99316
KJ359_000998	scaffold_10	1196805	1197464	-	hypothetical protein	GO:0006450 regulation of translational fidelity	EggNog:ENOG410PR7H	PF02686 Glu-tRNAGln	IPR003837 Glu-tRNAGln amidotransferase C subunit	13.7754	-0.103526	0.668143	-0.154946	0.876864	0.94926
KJ359_000999	scaffold_10	1198136	1199254	+	vesicular-fusion protein S17	GO:0006886 intracellular protein transport; GO:0005515 protein binding	EggNog:ENOG410PH2H,COG:U,BUSCO:EOG09263X22	PF14938 SNAP	IPR000744 NSF attachment protein; IPR011990 Tetratricopeptide-like helical domain superfamily	496.078	-0.365868	0.313973	-1.16529	0.243903	0.488325
KJ359_001000	scaffold_10	1199557	1201241	-	hypothetical protein	NA	NA	NA	NA	15.6804	0.414785	0.757704	0.547424	0.584087	0.786748
KJ359_001001	scaffold_10	1202204	1206113	+	hypothetical protein	GO:0005488 binding	EggNog:ENOG410PIGM,COG:S,BUSCO:EOG092608AV,TransMembrane:1 (i611-629o)	PF08161 NUC173	IPR012978 Uncharacterised domain NUC173; IPR011989 Armadillo-like helical; IPR016024 Armadillo-type fold	101.906	0.234678	0.520673	0.450721	0.652191	0.830394
KJ359_001002	scaffold_10	1206722	1207516	-	hypothetical protein	GO:0005515 protein binding; GO:0006886 intracellular protein transport; GO:0016192 vesicle-mediated transport; GO:0016020 membrane	EggNog:ENOG410PF82,COG:U	PF05008 V-SNARE; PF12352 V-SNARE_C	IPR000727 Target SNARE coiled-coil homology domain; IPR007705 Vesicle transport v-SNARE, N-terminal; IPR010989 SNARE	211.457	-0.513906	0.410447	-1.25206	0.210546	0.450052
KJ359_001003	scaffold_100	3762	4928	-	diphosphomevalonate decarboxylase	GO:0005524 ATP binding; GO:0016831 carboxy-lyase activity; GO:0004163 diphosphomevalonate decarboxylase activity; GO:0008299 isoprenoid biosynthetic process; GO:0019287 isopentenyl diphosphate biosynthetic process, mevalonate pathway; GO:0005829 cytosol	EggNog:ENOG410PG2B,COG:I,BUSCO:EOG09263BG5	PF00288 GHMP_kinases_N; PF18376 MDD_C	IPR006204 GHMP kinase N-terminal domain; IPR014721 Ribosomal protein S5 domain 2-type fold, subgroup; IPR005935 Diphosphomevalonate/phosphomevalonate decarboxylase; IPR013750 GHMP kinase, C-terminal domain; IPR029765 Diphosphomevalonate decarboxylase; IPR020568 Ribosomal protein S5 domain 2-type fold	37.138	-0.165064	0.404987	-0.407579	0.683583	0.848996
KJ359_001004	scaffold_100	6857	7964	+	hypothetical protein	NA	EggNog:ENOG410PJQA	PF13622 4HBT_3	IPR029069 HotDog domain superfamily	7.95182	-1.27433	0.933621	-1.36493	0.172274	0.402822
KJ359_001005	scaffold_100	8082	9512	-	hypothetical protein	NA	EggNog:ENOG410PG5A,COG:L	PF13671 AAA_33; PF08645 PNK3P	IPR027417 P-loop containing nucleoside triphosphate hydrolase; IPR023214 HAD superfamily; IPR006549 HAD-superfamily hydrolase,subfamily IIIA; IPR013954 Polynucleotide kinase 3 phosphatase; IPR006551 Polynucleotide 3'-phosphatase	9.97298	0.779239	0.775716	1.00454	0.315117	0.567469
KJ359_001006	scaffold_100	10441	11504	-	hypothetical protein	NA	TransMembrane:1 (o223-245i)	NA	NA	0	NA	NA	NA	NA	NA
KJ359_001007	scaffold_100	13217	16222	-	hypothetical protein	GO:0005515 protein binding	EggNog:ENOG410PKSS,COG:K	PF00439 Bromodomain	IPR001487 Bromodomain	0	NA	NA	NA	NA	NA
KJ359_001008	scaffold_100	20707	21529	+	hypothetical protein	NA	EggNog:ENOG410PU3W	NA	NA	3.28266	-0.336192	1.25364	-0.268172	0.788567	0.905987
KJ359_001009	scaffold_100	23308	24834	-	Type I transmembrane sorting receptor	GO:0004190 aspartic-type endopeptidase activity; GO:0006508 proteolysis	EggNog:ENOG410PH8I,COG:O,SECRETED:SignalP(1-23),MEROPS:MER0000928	PF00026 Asp	IPR001461 Aspartic peptidase A1 family; IPR033121 Peptidase family A1 domain; IPR021109 Aspartic peptidase domain superfamily; IPR001969 Aspartic peptidase, active site; IPR034163 Aspergillopepsin-like catalytic domain	0	NA	NA	NA	NA	NA
KJ359_001010	scaffold_100	26477	29539	-	lumenal Hsp70 protein	NA	EggNog:ENOG410PFF0,COG:O,BUSCO:EOG09260JPV,SECRETED:SignalP(1-30)	PF00012 HSP70	IPR013126 Heat shock protein 70 family; IPR029048 Heat shock protein 70kD, C-terminal domain superfamily	0	NA	NA	NA	NA	NA
KJ359_001011	scaffold_100	30936	32135	+	hypothetical protein	NA	EggNog:ENOG410PZDE,COG:S	NA	NA	0	NA	NA	NA	NA	NA
KJ359_001012	scaffold_101	808	2628	+	hypothetical protein	GO:0006355 regulation of transcription, DNA-templated; GO:0003677 DNA binding; GO:0003700 DNA-binding transcription factor activity; GO:0043565 sequence-specific DNA binding	EggNog:ENOG410PIV6,COG:K	PF11786 Aft1_HRA; PF11787 Aft1_HRR; PF11785 Aft1_OSA; PF00170 bZIP_1; PF07716 bZIP_2	IPR002112 Transcription factor Jun; IPR004827 Basic-leucine zipper domain; IPR020956 Transcription factor Aft1, osmotic stress domain; IPR021756 Transcription factor Aft1, HRR domain; IPR021755 Transcription factor Aft1, HRA domain	725.545	0.216539	0.358543	0.603942	0.545882	0.759716
KJ359_001013	scaffold_101	3970	5737	+	hypothetical protein	GO:0051301 cell division; GO:0007059 chromosome segregation; GO:0000444 MIS12/MIND type complex	EggNog:ENOG410PN5I,COG:S	PF08202 MIS13	IPR013218 Kinetochore-associated protein Dsn1/Mis13	47.8187	0.195961	0.417553	0.469308	0.63885	0.821481
KJ359_001014	scaffold_101	6497	7388	-	hypothetical protein	GO:0018293 protein-FAD linkage; GO:0005739 mitochondrion	NA	PF03937 Sdh5	IPR005631 Flavinator of succinate dehydrogenase; IPR028882 Succinate dehydrogenase assembly factor 2, mitochondrial	223.423	-0.263082	0.4063	-0.647507	0.517304	0.739861
KJ359_001015	scaffold_101	8091	8949	-	vesicle coat component	GO:0006810 transport; GO:0016021 integral component of membrane	EggNog:ENOG410PKXU,COG:U,SECRETED:SignalP(1-23),TransMembrane:1 (n7-18c23/24o184-204i)	PF01105 EMP24_GP25L	IPR009038 GOLD domain; IPR015720 Transmembrane emp24 domain-containing protein	150.828	-0.677987	0.429876	-1.57717	0.114757	0.312099
KJ359_001016	scaffold_101	9736	10494	+	hypothetical protein	GO:0003676 nucleic acid binding; GO:0008270 zinc ion binding; GO:0000398 mRNA splicing, via spliceosome; GO:0000387 spliceosomal snRNP assembly; GO:0005685 U1 snRNP; GO:0005634 nucleus	EggNog:ENOG410PRWQ,COG:A	PF06220 zf-U1	IPR003604 Matrin/U1-C-like, C2H2-type zinc finger; IPR013085 U1-C, C2H2-type zinc finger; IPR017340 U1 small nuclear ribonucleoprotein C; IPR000690 Matrin/U1-C, C2H2-type zinc finger	41.6236	0.220881	0.41456	0.53281	0.594165	0.792119
KJ359_001017	scaffold_101	12302	14047	-	hypothetical protein	NA	EggNog:ENOG410PMAU,COG:S	NA	NA	111.188	0.393778	0.39202	1.00448	0.315146	0.567469
KJ359_001018	scaffold_101	19490	20978	+	hypothetical protein	GO:0046872 metal ion binding; GO:0016813 hydrolase activity, acting on carbon-nitrogen (but not peptide) bonds, in linear amidines	EggNog:ENOG410PI69,COG:E,SECRETED:SignalP(1-18)	PF00491 Arginase	IPR006035 Ureohydrolase; IPR023696 Ureohydrolase domain superfamily; IPR020855 Ureohydrolase, manganese-binding site	0	NA	NA	NA	NA	NA
KJ359_001019	scaffold_101	21617	22937	+	hypothetical protein	NA	EggNog:ENOG410PK99,COG:S,SECRETED:SignalP(1-21),CAZy:PL9_3,CAZy:PL9,CAZy:PL9_1	PF13229 Beta_helix	IPR012334 Pectin lyase fold; IPR011050 Pectin lyase fold/virulence factor	0	NA	NA	NA	NA	NA
KJ359_001020	scaffold_101	23753	24599	+	hypothetical protein	NA	NA	NA	NA	0.138967	0.700506	4.08047	0.171673	0.863695	NA
KJ359_001021	scaffold_101	25069	25698	-	hypothetical protein	GO:0016846 carbon-sulfur lyase activity; GO:0008152 metabolic process	EggNog:ENOG410PMVZ,COG:S	PF04828 GFA	IPR006913 CENP-V/GFA domain; IPR011057 Mss4-like superfamily	3.53305	-3.38544	1.50758	-2.24561	0.024729	0.111446
KJ359_001022	scaffold_101	27356	29478	-	hypothetical protein	GO:0005515 protein binding	EggNog:ENOG410PFPX,COG:S,SECRETED:SignalP(1-20),CAZy:AA5_2,CAZy:AA5_1,CAZy:CBM32	PF09118 DUF1929; PF00754 F5_F8_type_C; PF01344 Kelch_1	IPR006652 Kelch repeat type 1; IPR013783 Immunoglobulin-like fold; IPR008979 Galactose-binding-like domain superfamily; IPR000421 Coagulation factor 5/8 C-terminal domain; IPR015202 Galactose oxidase-like, Early set domain; IPR015916 ; IPR014756 Immunoglobulin E-set; IPR011043 Galactose oxidase/kelch, beta-propeller	6.4239	-3.31771	1.15507	-2.87231	0.00407477	0.0298912
KJ359_001023	scaffold_102	779	2653	-	hypothetical protein	GO:0055085 transmembrane transport; GO:0016021 integral component of membrane	EggNog:ENOG410PHFT,COG:G,TransMembrane:10 (i91-108o114-138i150-170o182-205i258-283o289-308i320-341o347-365i377-396o408-431i)	PF07690 MFS_1	IPR011701 Major facilitator superfamily; IPR020846 Major facilitator superfamily domain	0	NA	NA	NA	NA	NA
KJ359_001024	scaffold_102	3755	5674	-	hypothetical protein	GO:0004451 isocitrate lyase activity; GO:0003824 catalytic activity; GO:0019752 carboxylic acid metabolic process	EggNog:ENOG410PGND,COG:C	PF00463 ICL	IPR006254 Isocitrate lyase; IPR015813 Pyruvate/Phosphoenolpyruvate kinase-like domain superfamily	9.40391	-2.15445	0.919633	-2.34273	0.0191434	0.0936859
KJ359_001025	scaffold_102	6418	7895	+	hypothetical protein	GO:0003824 catalytic activity; GO:0030170 pyridoxal phosphate binding; GO:0009058 biosynthetic process	EggNog:ENOG410PHRT,COG:E	PF00155 Aminotran_1_2	IPR015421 Pyridoxal phosphate-dependent transferase, major domain; IPR004839 Aminotransferase, class I/classII; IPR015424 Pyridoxal phosphate-dependent transferase	1.68714	0.88525	1.60025	0.553195	0.58013	NA
KJ359_001026	scaffold_102	8618	10534	+	hypothetical protein	GO:0055085 transmembrane transport; GO:0016021 integral component of membrane	EggNog:ENOG410QDIM,COG:G,TransMembrane:12 (i62-84o96-116i123-143o155-176i188-207o213-235i284-307o319-344i356-378o384-402i414-435o447-470i)	PF07690 MFS_1	IPR011701 Major facilitator superfamily; IPR020846 Major facilitator superfamily domain	1.33544	3.74838	2.01332	1.86179	0.0626332	NA
KJ359_001027	scaffold_102	11012	13818	-	hypothetical protein	GO:0036459 ; GO:0016579 protein deubiquitination; GO:0006511 ubiquitin-dependent protein catabolic process	EggNog:ENOG410PIVR,COG:O,BUSCO:EOG09260V8Q,MEROPS:MER0005436	PF00443 UCH; PF13423 UCH_1	IPR001394 Peptidase C19, ubiquitin carboxyl-terminal hydrolase; IPR018200 Ubiquitin specific protease, conserved site; IPR028889 Ubiquitin specific protease domain	279.684	0.366824	0.28859	1.27109	0.203698	0.442071
KJ359_001028	scaffold_102	15372	17617	-	hypothetical protein	GO:0004519 endonuclease activity; GO:0006281 DNA repair	EggNog:ENOG410PSHE,COG:S	PF08573 SAE2	IPR013882 DNA endonuclease Ctp1, C-terminal; IPR033316 DNA endonuclease RBBP8-like	18.4264	0.225695	0.692537	0.325896	0.744503	0.884175
KJ359_001029	scaffold_102	20104	20862	+	hypothetical protein	GO:0003676 nucleic acid binding; GO:0008270 zinc ion binding	EggNog:ENOG410PPNC,COG:O	PF00098 zf-CCHC	IPR001878 Zinc finger, CCHC-type	127.756	-0.295541	0.368044	-0.803004	0.421973	0.66495
KJ359_001030	scaffold_102	21637	24867	-	hypothetical protein	GO:0046872 metal ion binding	EggNog:ENOG410PFD2,COG:I,COG:U	PF02862 DDHD	IPR004177 DDHD domain	115.401	-0.679743	0.361013	-1.88288	0.0597173	0.205647
KJ359_001031	scaffold_102	26443	27051	-	hypothetical protein	NA	EggNog:ENOG410PHWU,COG:T	PF01237 Oxysterol_BP	IPR000648 Oxysterol-binding protein	181.933	-0.0347764	0.316994	-0.109707	0.912642	0.96447
KJ359_001032	scaffold_103	1691	2812	-	hypothetical protein	NA	EggNog:ENOG410PFQN,COG:E	PF02423 OCD_Mu_crystall	IPR023401 Ornithine cyclodeaminase, N-terminal; IPR016040 NAD(P)-binding domain; IPR003462 Ornithine cyclodeaminase/mu-crystallin	1.66672	-0.906517	1.58021	-0.573668	0.566192	NA
KJ359_001033	scaffold_103	3352	4533	-	hypothetical protein	GO:0055114 oxidation-reduction process; GO:0046416 D-amino acid metabolic process; GO:0016491 oxidoreductase activity; GO:0071949 FAD binding; GO:0003884 D-amino-acid oxidase activity	EggNog:ENOG41KOG3923,COG:E,SECRETED:SignalP(1-29)	PF01266 DAO	IPR006076 FAD dependent oxidoreductase; IPR023209 D-amino-acid oxidase; IPR016040 NAD(P)-binding domain	18.275	1.35656	0.676367	2.00566	0.0448921	0.16845
KJ359_001034	scaffold_103	5834	8783	+	hypothetical protein	NA	EggNog:ENOG410PVEI		IPR033400 ; IPR008979 Galactose-binding-like domain superfamily	0	NA	NA	NA	NA	NA
KJ359_001035	scaffold_103	8853	9525	-	hypothetical protein	NA	EggNog:ENOG410JK6F,COG:J	PF01042 Ribonuc_L-PSP	IPR013813 Endoribonuclease L-PSP/chorismate mutase-like; IPR006175 YjgF/YER057c/UK114 family	0.90523	-1.17315	2.4149	-0.485798	0.627111	NA
KJ359_001036	scaffold_103	10387	12180	+	1-pyrroline-5-carboxylate dehydrogenase	GO:0016491 oxidoreductase activity; GO:0016620 oxidoreductase activity, acting on the aldehyde or oxo group of donors, NAD or NADP as acceptor; GO:0003842 1-pyrroline-5-carboxylate dehydrogenase activity; GO:0008152 metabolic process; GO:0055114 oxidation-reduction process; GO:0006561 proline biosynthetic process; GO:0006537 glutamate biosynthetic process	EggNog:ENOG410PG3T,COG:E	PF00171 Aldedh	IPR016163 Aldehyde dehydrogenase, C-terminal; IPR015590 Aldehyde dehydrogenase domain; IPR016162 Aldehyde dehydrogenase, N-terminal; IPR005931 Delta-1-pyrroline-5-carboxylate dehydrogenase; IPR016160 Aldehyde dehydrogenase, cysteine active site; IPR029510 Aldehyde dehydrogenase, glutamic acid active site; IPR016161 Aldehyde/histidinol dehydrogenase	0	NA	NA	NA	NA	NA
KJ359_001037	scaffold_103	12501	12811	+	hypothetical protein	GO:0008270 zinc ion binding; GO:0000981 DNA-binding transcription factor activity, RNA polymerase II-specific; GO:0006355 regulation of transcription, DNA-templated; GO:0005634 nucleus	EggNog:ENOG410Q8S1	PF00172 Zn_clus	IPR001138 Zn(2)-C6 fungal-type DNA-binding domain	0.576237	1.17403	3.21248	0.36546	0.714768	NA
KJ359_001038	scaffold_103	12990	13326	+	hypothetical protein	NA	NA	NA	NA	0.283967	1.52404	3.9957	0.381419	0.702892	NA
KJ359_001039	scaffold_103	13701	15019	+	hypothetical protein	GO:0008270 zinc ion binding; GO:0003677 DNA binding; GO:0006351 transcription, DNA-templated; GO:0005634 nucleus	EggNog:ENOG410PWD0,COG:S,TransMembrane:1 (o6-24i)		IPR007219 Transcription factor domain, fungi	0.141239	-1.22305	4.08047	-0.299732	0.764382	NA
KJ359_001040	scaffold_103	15284	16258	+	hypothetical protein	GO:0010181 FMN binding; GO:0016491 oxidoreductase activity; GO:0055114 oxidation-reduction process	EggNog:ENOG410PHJP,COG:S	PF01613 Flavin_Reduct	IPR002563 Flavin reductase like domain; IPR012349 FMN-binding split barrel	0	NA	NA	NA	NA	NA
KJ359_001041	scaffold_103	16616	18060	-	proline dehydrogenase	GO:0004657 proline dehydrogenase activity; GO:0006562 proline catabolic process	EggNog:ENOG410PGMR,COG:E,SECRETED:SignalP(1-30)	PF01619 Pro_dh	IPR002872 Proline dehydrogenase domain; IPR029041 FAD-linked oxidoreductase-like; IPR015659 Proline oxidase family	0	NA	NA	NA	NA	NA
KJ359_001042	scaffold_103	19476	20456	+	hypothetical protein	GO:0016491 oxidoreductase activity; GO:0055114 oxidation-reduction process	EggNog:ENOG410PM59,COG:S	PF09130 DUF1932	IPR013328 6-phosphogluconate dehydrogenase, domain 2; IPR016040 NAD(P)-binding domain; IPR015814 Phosphogluconate dehydrogenase, NAD-binding, putative, C-terminal; IPR008927 6-phosphogluconate dehydrogenase-like, C-terminal domain superfamily	0	NA	NA	NA	NA	NA
KJ359_001043	scaffold_103	20494	21225	-	hypothetical protein	NA	EggNog:ENOG410PVJ4,COG:S,SECRETED:SignalP(1-19)	NA	NA	0	NA	NA	NA	NA	NA
KJ359_001044	scaffold_103	21855	22220	-	hypothetical protein	NA	NA	NA	NA	0	NA	NA	NA	NA	NA
KJ359_001045	scaffold_104	90	869	+	hypothetical protein	NA	EggNog:ENOG410PKPH,COG:S	NA	NA	0.751695	-1.89442	2.98318	-0.635032	0.525408	NA
KJ359_001046	scaffold_104	1105	3100	+	hypothetical protein	GO:0004417 hydroxyethylthiazole kinase activity; GO:0003824 catalytic activity; GO:0004789 thiamine-phosphate diphosphorylase activity; GO:0009228 thiamine biosynthetic process	EggNog:ENOG410PFZZ,COG:H,BUSCO:EOG09263GIG	PF02110 HK; PF02581 TMP-TENI	IPR000417 Hydroxyethylthiazole kinase; IPR013785 Aldolase-type TIM barrel; IPR003733 ; IPR029056 Ribokinase-like; IPR034291 Thiamine phosphate synthase; IPR022998 Thiamine phosphate synthase/TenI	0.781998	-1.89368	2.94792	-0.642378	0.520628	NA
KJ359_001047	scaffold_104	3573	4127	-	hypothetical protein	NA	NA	NA	NA	0	NA	NA	NA	NA	NA
KJ359_001048	scaffold_104	7402	9051	+	hypothetical protein	GO:0003333 amino acid transmembrane transport; GO:0006810 transport; GO:0055085 transmembrane transport; GO:0015171 amino acid transmembrane transporter activity; GO:0016020 membrane	EggNog:ENOG410PF8W,COG:E,TransMembrane:12 (i43-62o68-86i93-111o123-144i151-171o177-200i221-248o268-291i369-387o399-422i443-465o471-490i)	PF00324 AA_permease; PF13520 AA_permease_2	IPR002293 Amino acid/polyamine transporter I; IPR004841 Amino acid permease/ SLC12A domain	0.169271	0.700506	4.08047	0.171673	0.863695	NA
KJ359_001049	scaffold_104	9333	10191	-	hypothetical protein	NA	EggNog:ENOG4103G9X,COG:S,SECRETED:SignalP(1-19)	NA	NA	1.26673	-2.75302	1.99567	-1.3795	0.167742	NA
KJ359_001050	scaffold_104	11930	12926	-	hypothetical protein	NA	EggNog:ENOG410PH0Q,COG:L	PF01370 Epimerase; PF13460 NAD_binding_10; PF05368 NmrA	IPR008030 NmrA-like domain; IPR016040 NAD(P)-binding domain	3.52463	-0.755461	1.14858	-0.657738	0.510707	0.734899
KJ359_001051	scaffold_104	13511	14068	+	hypothetical protein	NA	EggNog:ENOG410Q6M6,TransMembrane:1 (o164-182i)		IPR032710 NTF2-like domain superfamily	7.3852	0.643944	0.806728	0.798217	0.424745	0.666813
KJ359_001052	scaffold_104	14923	15465	-	hypothetical protein	NA	EggNog:ENOG410PXIW,COG:S	PF08592 DUF1772	IPR013901	221.199	-1.83044	0.599757	-3.05197	0.00227343	0.0192982
KJ359_001053	scaffold_104	16432	18418	-	hypothetical protein	GO:0005506; GO:0020037; GO:0016705; GO:0055114 oxidation-reduction process	EggNog:ENOG410PUWC,COG:Q,SECRETED:SignalP(1-19),TransMembrane:1 (n3-14c19/20o292-312i)	PF00067 p450	IPR002401 Cytochrome P450, E-class, group I; IPR001128 Cytochrome P450; IPR017972 Cytochrome P450, conserved site	45.1243	-0.841379	0.486222	-1.73044	0.0835514	0.255858
KJ359_001054	scaffold_11	238	692	-	hypothetical protein	NA	EggNog:ENOG410PI4W,TransMembrane:2 (i59-84o113-133i)	NA	NA	0	NA	NA	NA	NA	NA
KJ359_001055	scaffold_11	3159	4802	+	hypothetical protein	GO:0055085 transmembrane transport; GO:0016021 integral component of membrane	EggNog:ENOG410PI35,COG:G,TransMembrane:8 (i59-80o110-134i182-202o222-239i246-263o275-296i308-329o341-363i)	PF07690 MFS_1	IPR011701 Major facilitator superfamily; IPR020846 Major facilitator superfamily domain	0.814312	-3.27809	3.34691	-0.979435	0.327365	NA
KJ359_001056	scaffold_11	6436	7569	+	hypothetical protein	GO:0004185 serine-type carboxypeptidase activity; GO:0006508 proteolysis	EggNog:ENOG410PHXN,COG:E,COG:O,MEROPS:MER0000412	PF00450 Peptidase_S10	IPR029058 Alpha/Beta hydrolase fold; IPR001563 Peptidase S10, serine carboxypeptidase	13.3964	-1.20146	0.925012	-1.29886	0.193992	0.429792
KJ359_001057	scaffold_11	7655	9119	-	hypothetical protein	GO:0055114 oxidation-reduction process; GO:0016491 oxidoreductase activity	EggNog:ENOG410PHSE,COG:E	PF01266 DAO; PF13450 NAD_binding_8	IPR006076 FAD dependent oxidoreductase; IPR023753 FAD/NAD(P)-binding domain	29.4017	-0.981607	0.491956	-1.99531	0.0460086	0.171651
KJ359_001058	scaffold_11	10193	11749	-	hypothetical protein	GO:0004177 aminopeptidase activity; GO:0030145 manganese ion binding	EggNog:ENOG410PFW6,COG:E,MEROPS:MER0001733	PF05195 AMP_N; PF00557 Peptidase_M24	IPR007865 Aminopeptidase P, N-terminal; IPR000994 Peptidase M24; IPR029149 Creatinase/Aminopeptidase P/Spt16, N-terminal; IPR028980	171.662	0.752443	0.376122	2.00053	0.045443	0.17015
KJ359_001059	scaffold_11	12721	13755	-	hypothetical protein	GO:0000079 regulation of cyclin-dependent protein serine/threonine kinase activity; GO:0019901 protein kinase binding	EggNog:ENOG410PJMA,COG:S	PF08613 Cyclin	IPR013922 Cyclin PHO80-like	25.4384	-0.301534	0.540033	-0.558363	0.576596	0.781623
KJ359_001060	scaffold_11	16074	17934	-	hypothetical protein	GO:0030976 thiamine pyrophosphate binding; GO:0000287 magnesium ion binding; GO:0003824 catalytic activity	EggNog:ENOG410PJA4,COG:E	PF02775 TPP_enzyme_C; PF00205 TPP_enzyme_M; PF02776 TPP_enzyme_N	IPR012001 Thiamine pyrophosphate enzyme, N-terminal TPP-binding domain; IPR029061 Thiamin diphosphate-binding fold; IPR029035 DHS-like NAD/FAD-binding domain superfamily; IPR012000 Thiamine pyrophosphate enzyme, central domain; IPR011766 Thiamine pyrophosphate enzyme, C-terminal TPP-binding	203.594	0.852887	0.322855	2.64171	0.00824898	0.0510917
KJ359_001061	scaffold_11	21027	22447	+	hypothetical protein	GO:0050660 flavin adenine dinucleotide binding; GO:0016491 oxidoreductase activity; GO:0055114 oxidation-reduction process	EggNog:ENOG410PKT2,COG:C	PF08031 BBE	IPR012951 Berberine/berberine-like	10.8461	-1.39962	0.706598	-1.98079	0.0476149	0.176256
KJ359_001062	scaffold_11	22867	24568	+	hypothetical protein	NA	EggNog:ENOG410PK9S,COG:T,SECRETED:SignalP(1-21),MEROPS:MER0033188	PF00135 COesterase	IPR002018 Carboxylesterase, type B; IPR029058 Alpha/Beta hydrolase fold; IPR019826 Carboxylesterase type B, active site	51.7273	-0.644181	0.666141	-0.967035	0.333527	0.58423
KJ359_001063	scaffold_11	24887	25631	-	hypothetical protein	NA	EggNog:ENOG410PXFS,SECRETED:SignalP(1-20)	NA	NA	1020	-1.3591	0.565144	-2.40487	0.0161782	0.0833621
KJ359_001064	scaffold_11	27509	29395	+	hypothetical protein	GO:0016491 oxidoreductase activity; GO:0055114 oxidation-reduction process	EggNog:ENOG410PHKD,COG:P,COG:Q,TransMembrane:6 (i58-78o98-117i129-147o167-186i193-213o219-241i)	PF08022 FAD_binding_8; PF01794 Ferric_reduct; PF08030 NAD_binding_6	IPR013121 Ferric reductase, NAD binding domain; IPR013130 Ferric reductase transmembrane component-like domain; IPR013112 FAD-binding 8; IPR017927 FAD-binding domain, ferredoxin reductase-type; IPR017938 Riboflavin synthase-like beta-barrel	295.283	-0.51361	0.529625	-0.969762	0.332165	0.583146
KJ359_001065	scaffold_11	30478	32508	+	hypothetical protein	GO:0004814 arginine-tRNA ligase activity; GO:0005524 ATP binding; GO:0000166 nucleotide binding; GO:0004812 aminoacyl-tRNA ligase activity; GO:0006420 arginyl-tRNA aminoacylation; GO:0006418 tRNA aminoacylation for protein translation; GO:0005737 cytoplasm	EggNog:ENOG410PGU2,COG:J	PF05746 DALR_1; PF00750 tRNA-synt_1d	IPR001278 Arginine-tRNA ligase; IPR008909 DALR anticodon binding; IPR014729 Rossmann-like alpha/beta/alpha sandwich fold; IPR009080 Aminoacyl-tRNA synthetase, class Ia, anticodon-binding; IPR005148 Arginyl tRNA synthetase N-terminal domain; IPR001412 Aminoacyl-tRNA synthetase, class I, conserved site	182.681	0.718754	0.38274	1.87792	0.0603923	0.207491
KJ359_001066	scaffold_11	34923	36129	+	hypothetical protein	GO:0020037 heme binding; GO:0016705 oxidoreductase activity, acting on paired donors, with incorporation or reduction of molecular oxygen; GO:0005506 iron ion binding; GO:0055114 oxidation-reduction process	EggNog:ENOG410PIV8,COG:Q		IPR001128 Cytochrome P450; IPR002401 Cytochrome P450, E-class, group I	5.36516	0.2652	1.01327	0.261727	0.793532	0.908032
KJ359_001067	scaffold_11	38611	40626	-	hypothetical protein	GO:0055085 transmembrane transport; GO:0016021 integral component of membrane	EggNog:ENOG410QDYM,COG:G,TransMembrane:12 (i71-88o108-127i139-156o168-188i195-218o224-244i305-329o341-363i384-405o411-434i455-473o485-505i)	PF07690 MFS_1	IPR011701 Major facilitator superfamily; IPR020846 Major facilitator superfamily domain	723.776	-0.60928	0.565686	-1.07706	0.281451	0.531398
KJ359_001068	scaffold_11	44346	48036	+	hypothetical protein	NA	EggNog:ENOG410PIZ7,COG:S,TransMembrane:1 (i48-70o)	NA	NA	280.111	0.758225	0.326791	2.32022	0.0203291	0.0978352
KJ359_001069	scaffold_11	48420	49985	-	hypothetical protein	NA	EggNog:ENOG410PJP5,CAZy:PL26	NA	NA	13.178	-0.29506	0.742766	-0.397244	0.691187	0.853059
KJ359_001070	scaffold_11	52650	58070	+	hypothetical protein	GO:0008270 zinc ion binding	EggNog:ENOG410PHMD,COG:A,BUSCO:EOG09260DFJ,TransMembrane:16 (i128-151o157-176i318-342o874-895i902-924o930-947i1141-1168o1188-1206i1247-1270o1290-1308i1479-1502o1522-1540i1552-1569o1581-1604i1677-1702o1722-1744i)	PF12906 RINGv	IPR011016 Zinc finger, RING-CH-type; IPR013083 Zinc finger, RING/FYVE/PHD-type	241.413	0.613946	0.319017	1.92449	0.0542932	0.192412
KJ359_001071	scaffold_11	58544	59584	-	hypothetical protein	NA	EggNog:ENOG410PNAD,COG:S,TransMembrane:4 (i27-48o68-92i113-138o150-177i)	NA	NA	4.4623	1.30889	0.997684	1.31193	0.189545	0.425406
KJ359_001072	scaffold_11	61297	63521	-	hypothetical protein	GO:0006810 transport; GO:0055085 transmembrane transport; GO:0005215 transporter activity; GO:0016020 membrane	EggNog:ENOG410PHHN,COG:E,TransMembrane:15 (o20-43i64-93o99-119i140-162o168-192i204-223o262-284i296-322o347-372i408-430o436-457i464-484o504-524i571-589o609-630i)	PF00474 SSF	IPR001734 Sodium/solute symporter	1.83861	-0.964853	1.81411	-0.53186	0.594823	NA
KJ359_001073	scaffold_11	64191	65709	+	hypothetical protein	GO:0055114 oxidation-reduction process; GO:0016705 oxidoreductase activity, acting on paired donors, with incorporation or reduction of molecular oxygen; GO:0004497 monooxygenase activity	EggNog:ENOG410PGED,COG:C	PF00296 Bac_luciferase	IPR011251 Luciferase-like domain; IPR016215 Nitrilotriacetate monooxygenase component A/pristinamycin IIA synthase subunit A	27.055	-1.25479	0.588145	-2.13347	0.0328865	0.135124
KJ359_001074	scaffold_11	66144	66991	+	hypothetical protein	GO:0008152 metabolic process; GO:0016787 hydrolase activity	EggNog:ENOG410PQK9,COG:E	PF00702 Hydrolase	IPR006439 HAD hydrolase, subfamily IA; IPR023214 HAD superfamily	36.7196	-1.361	0.510395	-2.66657	0.00766305	0.0483826
KJ359_001075	scaffold_11	68098	68850	+	hypothetical protein	NA	EggNog:ENOG410Q6HY,TransMembrane:1 (o139-161i)	PF14610 Psg1	IPR028000 Pma1 stabilization in the Golgi protein 1	4.90383	-2.50842	1.12964	-2.22055	0.0263813	0.116554
KJ359_001076	scaffold_11	69243	71379	-	hypothetical protein	GO:0003676 nucleic acid binding; GO:0008270 zinc ion binding	EggNog:ENOG410PT5Q	PF00226 DnaJ; PF00098 zf-CCHC	IPR001623 DnaJ domain; IPR001878 Zinc finger, CCHC-type; IPR000504 RNA recognition motif domain	96.4329	0.09609	0.337156	0.285001	0.775643	0.899652
KJ359_001077	scaffold_11	73002	73643	-	hypothetical protein	NA	EggNog:ENOG410PS2Q	NA	NA	17.8956	-1.1596	0.53467	-2.16881	0.0300971	0.127326
KJ359_001078	scaffold_11	78917	79998	+	Rho GTPase	GO:0005525 GTP binding; GO:0007264 small GTPase mediated signal transduction	EggNog:ENOG410PH0N,COG:Z	PF00025 Arf; PF00071 Ras; PF08477 Roc	IPR005225 Small GTP-binding protein domain; IPR001806 Small GTPase; IPR027417 P-loop containing nucleoside triphosphate hydrolase	141.85	0.362383	0.330556	1.09628	0.272954	0.52299
KJ359_001079	scaffold_11	81304	82597	+	hypothetical protein	GO:0046872 metal ion binding; GO:0016813 hydrolase activity, acting on carbon-nitrogen (but not peptide) bonds, in linear amidines	EggNog:ENOG410PI69,COG:E,SECRETED:SignalP(1-20)	PF00491 Arginase	IPR006035 Ureohydrolase; IPR023696 Ureohydrolase domain superfamily; IPR020855 Ureohydrolase, manganese-binding site	56.3877	-1.64748	0.64862	-2.53998	0.0110859	0.0642355
KJ359_001080	scaffold_11	85550	86439	+	hypothetical protein	GO:0001522 pseudouridine synthesis; GO:0042254 ribosome biogenesis; GO:0031429 box H/ACA snoRNP complex	EggNog:ENOG410PV35,SECRETED:SignalP(1-17)		IPR021154	0.542119	0.771941	3.27931	0.235398	0.8139	NA
KJ359_001081	scaffold_11	86720	95865	-	Serine/threonine-protein kinase tel1	GO:0004674 protein serine/threonine kinase activity; GO:0005515 protein binding; GO:0016301 kinase activity; GO:0010212 response to ionizing radiation; GO:0090399 replicative senescence; GO:0016572 histone phosphorylation; GO:0006974 cellular response to DNA damage stimulus; GO:0000723 telomere maintenance; GO:0006281 DNA repair; GO:0000077 DNA damage checkpoint	EggNog:ENOG410PFW9,COG:L,BUSCO:EOG0926009O	PF02260 FATC; PF00454 PI3_PI4_kinase; PF11640 TAN	IPR021668 Telomere-length maintenance and DNA damage repair; IPR003152 FATC domain; IPR000403 Phosphatidylinositol 3-/4-kinase, catalytic domain; IPR015519 Serine/threonine-protein kinase ATM/Tel1; IPR018936 Phosphatidylinositol 3/4-kinase, conserved site; IPR014009 PIK-related kinase; IPR011009 Protein kinase-like domain superfamily	55.0599	0.233315	0.429723	0.542943	0.587169	0.788642
KJ359_001082	scaffold_11	96879	102097	+	hypothetical protein	GO:0005488 binding; GO:0005643 nuclear pore	EggNog:ENOG410PG1D,COG:U,BUSCO:EOG092604ML	PF11894 Nup192	IPR021827 Nucleoporin Nup186/Nup192/Nup205; IPR016024 Armadillo-type fold	62.5627	-0.18031	0.361199	-0.499199	0.617639	0.807712
KJ359_001083	scaffold_11	104126	106182	+	hypothetical protein	GO:0006810 transport; GO:0055085 transmembrane transport; GO:0006865 amino acid transport; GO:0003333 amino acid transmembrane transport; GO:0015171 amino acid transmembrane transporter activity; GO:0016020 membrane; GO:0016021 integral component of membrane	EggNog:ENOG410PG5H,COG:E,TransMembrane:12 (i54-72o84-108i129-153o165-186i198-216o246-266i287-308o342-361i387-407o413-434i455-476o488-508i)	PF00324 AA_permease; PF13520 AA_permease_2	IPR004841 Amino acid permease/ SLC12A domain; IPR004762 Amino acid permease, fungi; IPR002293 Amino acid/polyamine transporter I; IPR004840 Amino acid permease, conserved site	946.098	-0.0390205	0.453354	-0.0860708	0.93141	0.972597
KJ359_001084	scaffold_11	106513	106836	-	hypothetical protein	NA	NA	NA	NA	13.4796	-0.542794	0.699274	-0.776225	0.437616	0.676811
KJ359_001085	scaffold_11	111118	112431	+	hypothetical protein	GO:0071949 FAD binding; GO:0016491 oxidoreductase activity; GO:0055114 oxidation-reduction process	EggNog:ENOG410PIPV,COG:I,SECRETED:SignalP(1-23)	PF01494 FAD_binding_3	IPR002938 FAD-binding domain; IPR023753 FAD/NAD(P)-binding domain	3.01836	-0.611502	1.167	-0.523994	0.600283	0.796506
KJ359_001086	scaffold_11	112824	113166	+	hypothetical protein	NA	NA	NA	NA	0.138967	0.700506	4.08047	0.171673	0.863695	NA
KJ359_001087	scaffold_11	113701	115159	-	hypothetical protein	GO:0008171 O-methyltransferase activity; GO:0008168 methyltransferase activity	EggNog:ENOG410PJQG,COG:S	PF00891 Methyltransf_2	IPR029063 S-adenosyl-L-methionine-dependent methyltransferase; IPR011991 ArsR-like helix-turn-helix domain; IPR001077 O-methyltransferase domain; IPR016461 O-methyltransferase COMT-type	1953.41	-0.520319	0.483677	-1.07576	0.282036	0.532213
KJ359_001088	scaffold_11	118467	120299	+	hypothetical protein	NA	EggNog:ENOG410IGIF,COG:S	NA	NA	53.4028	-0.063805	0.412653	-0.154622	0.87712	0.949327
KJ359_001089	scaffold_11	121290	124757	-	DNA-directed DNA polymerase gamma mip1	GO:0003677 DNA binding; GO:0003887 DNA-directed DNA polymerase activity; GO:0003676 nucleic acid binding; GO:0006260 DNA replication; GO:0005760 gamma DNA polymerase complex	EggNog:ENOG410PG2A,COG:L,BUSCO:EOG092603KJ	PF18136 DNApol_Exo; PF00476 DNA_pol_A	IPR002297 DNA-directed DNA-polymerase, family A, mitochondria; IPR001098 DNA-directed DNA polymerase, family A, palm domain; IPR012337 Ribonuclease H-like superfamily; IPR019760 DNA-directed DNA polymerase, family A, conserved site	62.1302	0.393449	0.461671	0.852228	0.394088	0.64017
KJ359_001090	scaffold_11	127148	128906	+	hypothetical protein	GO:0005506 iron ion binding; GO:0020037 heme binding; GO:0016705 oxidoreductase activity, acting on paired donors, with incorporation or reduction of molecular oxygen; GO:0055114 oxidation-reduction process	EggNog:ENOG410PGK3,COG:Q,TransMembrane:2 (o28-48i60-78o)	PF00067 p450	IPR002401 Cytochrome P450, E-class, group I; IPR001128 Cytochrome P450; IPR017972 Cytochrome P450, conserved site	18.2658	-0.591302	0.646175	-0.91508	0.36015	0.610752
KJ359_001091	scaffold_11	129607	131329	+	hypothetical protein	GO:0015696 ammonium transport; GO:0072488 ammonium transmembrane transport; GO:0008519 ammonium transmembrane transporter activity; GO:0016020 membrane	EggNog:ENOG410PGM6,COG:P,TransMembrane:11 (o33-57i64-84o120-141i153-175o187-207i228-249o255-276i285-302o308-327i348-368o388-409i)	PF00909 Ammonium_transp	IPR029020 Ammonium/urea transporter; IPR024041 Ammonium transporter AmtB-like domain; IPR001905 Ammonium transporter; IPR018047 Ammonium transporter, conserved site	4.78647	0.0628053	0.992716	0.0632662	0.949555	0.979616
KJ359_001092	scaffold_11	132619	133356	+	hypothetical protein	NA	EggNog:ENOG410PSWX,SECRETED:SignalP(1-18)	NA	NA	65.4527	1.48343	1.90691	0.777922	0.436615	0.67604
KJ359_001093	scaffold_11	134208	135308	+	hypothetical protein	NA	EggNog:ENOG410PM8E	NA	NA	0.425206	0.570821	3.04727	0.187322	0.851408	NA
KJ359_001094	scaffold_11	137413	139335	-	hypothetical protein	GO:0003333 amino acid transmembrane transport; GO:0015171 amino acid transmembrane transporter activity; GO:0016020 membrane	EggNog:ENOG410PKT4,COG:E,TransMembrane:8 (i45-65o71-91i184-205o225-251i288-308o314-335i355-374o386-404i)	PF00324 AA_permease	IPR002293 Amino acid/polyamine transporter I	0.656816	1.22192	2.39861	0.509429	0.610452	NA
KJ359_001095	scaffold_11	140569	141923	+	hypothetical protein	GO:0055114 oxidation-reduction process; GO:0016491 oxidoreductase activity	EggNog:ENOG410PH96,COG:Q	PF01593 Amino_oxidase	IPR023753 FAD/NAD(P)-binding domain; IPR002937 Amine oxidase	6.74842	-1.58575	1.01748	-1.5585	0.119114	0.320213
KJ359_001096	scaffold_11	143194	144098	+	hypothetical protein	NA	EggNog:ENOG410PP4N,COG:S		IPR021858 Fungal transcription factor	9.74352	-0.972953	0.785968	-1.2379	0.215752	0.455539
KJ359_001097	scaffold_11	144652	145888	+	hypothetical protein	GO:0016788 hydrolase activity, acting on ester bonds; GO:0004519 endonuclease activity; GO:0003676 nucleic acid binding; GO:0006308 DNA catabolic process	EggNog:ENOG410PU45,COG:S,SECRETED:SignalP(1-22)	PF02265 S1-P1_nuclease	IPR008947 Phospholipase C/P1 nuclease domain superfamily; IPR003154 S1/P1 nuclease	42.7837	-1.63519	0.692624	-2.36086	0.0182325	0.0904595
KJ359_001098	scaffold_11	146718	149292	-	Guanine nucleotide-binding protein alpha-2 subunit	GO:0004871 ; GO:0003924 GTPase activity; GO:0019001 guanyl nucleotide binding; GO:0031683 G-protein beta/gamma-subunit complex binding; GO:0007186 G protein-coupled receptor signaling pathway; GO:0007165 signal transduction	EggNog:ENOG410PFYM,COG:D,COG:T	PF00025 Arf; PF00503 G-alpha	IPR001019 Guanine nucleotide binding protein (G-protein), alpha subunit; IPR011025 G protein alpha subunit, helical insertion; IPR027417 P-loop containing nucleoside triphosphate hydrolase	170.151	0.330049	0.30601	1.07856	0.280786	0.530991
KJ359_001099	scaffold_11	151018	152720	-	hypothetical protein	GO:0055085 transmembrane transport; GO:0022857 transmembrane transporter activity; GO:0016021 integral component of membrane	EggNog:ENOG410PG50,COG:G,TransMembrane:12 (i57-78o98-121i128-147o153-173i185-207o219-239i308-328o348-369i376-394o406-427i447-465o477-495i)	PF07690 MFS_1; PF00083 Sugar_tr	IPR005828 Major facilitator, sugar transporter-like; IPR020846 Major facilitator superfamily domain	35.7495	-0.283377	0.558642	-0.50726	0.611972	0.804628
KJ359_001100	scaffold_11	153624	155954	+	hypothetical protein	GO:0004560 alpha-L-fucosidase activity; GO:0003824 catalytic activity	EggNog:ENOG410PM25,COG:S,CAZy:GH95	PF14498 Glyco_hyd_65N_2	IPR027414 Glycosyl hydrolase family 95, N-terminal domain; IPR016518 Alpha-L-fucosidase; IPR008928 Six-hairpin glycosidase superfamily	15.1387	0.510538	0.856088	0.596362	0.550934	0.762977
KJ359_001101	scaffold_11	157808	159602	+	NADH:ubiquinone oxidoreductase	GO:2000574 regulation of microtubule motor activity	EggNog:ENOG410PIRG,COG:Z	PF04880 NUDE_C	IPR006964 NUDE domain; IPR033494 NUDE family	217.879	0.158787	0.346537	0.45821	0.646802	0.827766
KJ359_001102	scaffold_11	178951	181658	+	hypothetical protein	GO:0005515 protein binding	EggNog:ENOG410PGU8,COG:O,COG:T,CAZy:CBM21	PF16760 CBM53; PF03370 CBM_21	IPR005036 CBM21 (carbohydrate binding type-21) domain	896.279	-0.136983	0.303773	-0.45094	0.652033	0.830394
KJ359_001103	scaffold_11	183150	184112	+	hypothetical protein	NA	EggNog:ENOG410PYIP		IPR000073 Alpha/beta hydrolase fold-1; IPR029058 Alpha/Beta hydrolase fold	128.564	-2.09478	0.510019	-4.10725	4.00393e-05	0.000740017
KJ359_001104	scaffold_11	184452	185604	+	hypothetical protein	GO:0004616 phosphogluconate dehydrogenase (decarboxylating) activity; GO:0016491 oxidoreductase activity; GO:0055114 oxidation-reduction process	EggNog:ENOG410PKCT,COG:I	PF03807 F420_oxidored; PF03446 NAD_binding_2; PF01488 Shikimate_DH	IPR006115 6-phosphogluconate dehydrogenase, NADP-binding; IPR016040 NAD(P)-binding domain; IPR013328 6-phosphogluconate dehydrogenase, domain 2; IPR008927 6-phosphogluconate dehydrogenase-like, C-terminal domain superfamily	23.3646	-0.0776946	0.546416	-0.14219	0.88693	0.95331
KJ359_001105	scaffold_11	185968	192976	-	acetyl-coenzyme-A carboxylase	GO:0005524 ATP binding; GO:0003989 acetyl-CoA carboxylase activity; GO:0003824 catalytic activity; GO:0046872 metal ion binding; GO:0016874 ligase activity; GO:0004075 biotin carboxylase activity; GO:0006633 fatty acid biosynthetic process	EggNog:ENOG410PH59,COG:H,BUSCO:EOG092600T4	PF08326 ACC_central; PF02785 Biotin_carb_C; PF00289 Biotin_carb_N; PF00364 Biotin_lipoyl; PF01039 Carboxyl_trans; PF02786 CPSase_L_D2	IPR005482 Biotin carboxylase, C-terminal; IPR013816 ; IPR013537 Acetyl-CoA carboxylase, central domain; IPR016185 Pre-ATP-grasp domain superfamily; IPR005479 Carbamoyl-phosphate synthetase large subunit-like, ATP-binding domain; IPR000089 Biotin/lipoyl attachment; IPR005481 Biotin carboxylase-like, N-terminal domain; IPR000022 ; IPR013815 ATP-grasp fold, subdomain 1; IPR029045 ClpP/crotonase-like…	1486.9	1.40425	0.599354	2.34293	0.0191328	0.0936779
KJ359_001106	scaffold_11	199812	200213	+	hypothetical protein	NA	EggNog:ENOG410PS4N,COG:T	PF01722 BolA	IPR002634 BolA protein	43.2374	-0.0281374	0.514889	-0.0546476	0.956419	0.982819
KJ359_001107	scaffold_11	203225	203845	+	hypothetical protein	NA	NA	NA	NA	0.31051	-0.261276	3.91348	-0.0667632	0.94677	NA
KJ359_001108	scaffold_11	205732	207013	-	hypothetical protein	GO:0016788 hydrolase activity, acting on ester bonds	EggNog:ENOG410PH8E,COG:S,SECRETED:SignalP(1-19)	PF04185 Phosphoesterase	IPR007312 Phosphoesterase	157.447	2.3817	0.648781	3.67103	0.000241571	0.00331333
KJ359_001109	scaffold_11	209022	209972	+	hypothetical protein	NA	EggNog:ENOG410PXJE,COG:S,TransMembrane:3 (o207-230i242-260o290-308i)	PF01988 VIT1	IPR008217 Ccc1 family	41.8787	0.0115935	0.56818	0.0204047	0.983721	0.993612
KJ359_001110	scaffold_11	216076	217574	+	hypothetical protein	GO:0055085 transmembrane transport; GO:0016021 integral component of membrane	EggNog:ENOG410PFHW,COG:E,TransMembrane:10 (i109-128o140-159i179-200o215-235i247-268o274-296i316-334o354-384i391-412o418-442i)	PF03595 SLAC1	IPR004695 Transporter protein SLAC1/Mae1/ Ssu1/TehA	306.352	-1.47067	0.908297	-1.61915	0.105416	0.295982
KJ359_001111	scaffold_11	218486	219584	-	hypothetical protein	GO:0016491 oxidoreductase activity	EggNog:ENOG410PM5H,COG:Q	PF00106 adh_short; PF13561 adh_short_C2; PF08659 KR	IPR002347 Short-chain dehydrogenase/reductase SDR; IPR016040 NAD(P)-binding domain; IPR020904 Short-chain dehydrogenase/reductase, conserved site	10.2909	-2.37501	0.902886	-2.63046	0.00852684	0.0524763
KJ359_001112	scaffold_11	220236	223041	-	hypothetical protein	GO:0006508 proteolysis; GO:0004252 serine-type endopeptidase activity; GO:0016020 membrane; GO:0005618 cell wall	EggNog:ENOG410PHTE,COG:O,SECRETED:SignalP(1-23),MEROPS:MER0047718	PF06280 fn3_5; PF02225 PA; PF00082 Peptidase_S8	IPR015500 Peptidase S8, subtilisin-related; IPR000209 Peptidase S8/S53 domain; IPR003137 PA domain; IPR010435 Fn3-like domain; IPR010259 Peptidase S8 propeptide/proteinase inhibitor I9; IPR023828 Peptidase S8, subtilisin, Ser-active site; IPR022398 Peptidase S8, subtilisin, His-active site; IPR023827 Peptidase S8, subtilisin, Asp-active site; IPR034187 PoSI-like peptidase domain	216.429	-0.222833	0.633133	-0.351954	0.724873	0.87152
KJ359_001113	scaffold_11	228107	229376	-	hypothetical protein	GO:0050660 flavin adenine dinucleotide binding; GO:0016491 oxidoreductase activity; GO:0003824 catalytic activity; GO:0016614 oxidoreductase activity, acting on CH-OH group of donors; GO:0055114 oxidation-reduction process	EggNog:ENOG410PKGU,COG:C	PF02913 FAD-oxidase_C; PF01565 FAD_binding_4	IPR006094 FAD linked oxidase, N-terminal; IPR016169 FAD-binding, type PCMH, subdomain 2; IPR004113 FAD-linked oxidase, C-terminal; IPR016166 FAD-binding domain, PCMH-type; IPR016164 FAD-linked oxidase-like, C-terminal	15.9809	-0.404645	0.609875	-0.663488	0.507018	0.732032
KJ359_001114	scaffold_11	229541	229841	-	hypothetical protein	GO:0050660 flavin adenine dinucleotide binding; GO:0003824 catalytic activity; GO:0016614 oxidoreductase activity, acting on CH-OH group of donors; GO:0055114 oxidation-reduction process	EggNog:ENOG410PKGU,COG:C		IPR016167 FAD-binding, type PCMH, subdomain 1; IPR016166 FAD-binding domain, PCMH-type	2.33179	-0.0358585	1.4162	-0.0253202	0.9798	NA
KJ359_001115	scaffold_11	233734	235043	+	hypothetical protein	GO:0016747 transferase activity, transferring acyl groups other than amino-acyl groups	EggNog:ENOG410PUZ8,COG:S	PF02458 Transferase	IPR023213 Chloramphenicol acetyltransferase-like domain superfamily; IPR003480 Transferase	1.74405	0.0908409	1.44879	0.0627012	0.950004	NA
KJ359_001116	scaffold_11	235264	236553	-	hypothetical protein	NA	EggNog:ENOG410PVUQ,COG:S	PF13460 NAD_binding_10; PF05368 NmrA	IPR008030 NmrA-like domain; IPR016040 NAD(P)-binding domain	0.87014	3.13528	2.38412	1.31507	0.188487	NA
KJ359_001117	scaffold_11	237070	238884	-	hypothetical protein	NA	EggNog:ENOG410PKK1,COG:S,SECRETED:SignalP(1-18)	PF12222 PNGaseA	IPR021102 Peptide-N4-(N-acetyl-beta-glucosaminyl)asparagine amidase A	23.3939	0.315775	0.493938	0.639301	0.522627	0.742419
KJ359_001118	scaffold_11	240144	241263	-	Cation-independent mannose-6-phosphate receptor CI-MPR	NA	EggNog:ENOG410PKV8,COG:T,COG:U,SECRETED:SignalP(1-21),TransMembrane:2 (n3-16c21/22o255-275i295-316o)	PF09451 ATG27	IPR018939 Autophagy-related protein 27; IPR009011 Mannose-6-phosphate receptor binding domain superfamily	465.005	-1.03315	0.353568	-2.92207	0.00347718	0.0264185
KJ359_001119	scaffold_11	242551	244103	+	erg24, C-14 sterol reductase	GO:0055114 oxidation-reduction process; GO:0016628 oxidoreductase activity, acting on the CH-CH group of donors, NAD or NADP as acceptor; GO:0016020 membrane	EggNog:ENOG410PFWY,COG:I,TransMembrane:7 (o71-89i109-131o143-163i239-258o278-296i308-327o421-439i)	PF01222 ERG4_ERG24	IPR001171 Ergosterol biosynthesis ERG4/ERG24; IPR018083 Sterol reductase, conserved site	1492.69	-1.01526	0.364691	-2.78389	0.00537116	0.0367381
KJ359_001120	scaffold_11	245881	248153	+	hypothetical protein	NA	EggNog:ENOG410JQCM	NA	NA	5.52056	-0.116324	0.951547	-0.122247	0.902703	0.959724
KJ359_001121	scaffold_11	248850	253394	+	hypothetical protein	NA	EggNog:ENOG410PKPM,TransMembrane:1 (i415-432o)	PF05729 NACHT	IPR027417 P-loop containing nucleoside triphosphate hydrolase	25.0013	3.31662	0.736456	4.50349	6.68471e-06	0.000164497
KJ359_001122	scaffold_11	253482	255148	-	hypothetical protein	NA	EggNog:ENOG410PTYT	PF14420 Clr5	IPR025676 Clr5 domain	22.5915	1.00779	0.53425	1.88636	0.0592467	0.204703
KJ359_001123	scaffold_11	256580	257735	+	hypothetical protein	GO:0016491 oxidoreductase activity	EggNog:ENOG410PKW7,COG:G,COG:Q	PF01408 GFO_IDH_MocA	IPR016040 NAD(P)-binding domain; IPR000683 Oxidoreductase, N-terminal	38.5893	0.921806	0.468667	1.96687	0.0491983	0.179995
KJ359_001124	scaffold_11	257978	259667	-	hypothetical protein	GO:0005524 ATP binding	EggNog:ENOG410QE9W,COG:O	PF00004 AAA	IPR027417 P-loop containing nucleoside triphosphate hydrolase; IPR003959 ATPase, AAA-type, core	464.118	0.821561	0.334382	2.45696	0.014012	0.0756399
KJ359_001125	scaffold_11	260100	261255	-	hypothetical protein	NA	EggNog:ENOG410PFM7,COG:C	PF00248 Aldo_ket_red	IPR023210 NADP-dependent oxidoreductase domain	93.2583	3.10708	0.459908	6.75586	1.41986e-11	1.32149e-09
KJ359_001126	scaffold_11	262535	263188	+	hypothetical protein	NA	NA	PF03992 ABM	IPR007138 Antibiotic biosynthesis monooxygenase domain; IPR011008 Dimeric alpha-beta barrel	24.9521	-3.07577	0.783389	-3.92624	8.62836e-05	0.00141418
KJ359_001127	scaffold_11	263836	265760	+	hypothetical protein	NA	EggNog:ENOG41KOG4389,COG:T,SECRETED:SignalP(1-20),MEROPS:MER0033188	PF07859 Abhydrolase_3; PF00135 COesterase	IPR029058 Alpha/Beta hydrolase fold; IPR002018 Carboxylesterase, type B	1.80337	-3.37617	2.02632	-1.66616	0.0956824	NA
KJ359_001128	scaffold_11	266439	268254	+	laccase, multicopper oxidase, benzenediol:oxygen oxidorectuctase	GO:0005507 copper ion binding; GO:0016491 oxidoreductase activity; GO:0055114 oxidation-reduction process	EggNog:ENOG410PGU0,COG:Q,SECRETED:SignalP(1-23),CAZy:AA1_3,CAZy:AA1_1,CAZy:AA1_2	PF00394 Cu-oxidase; PF07731 Cu-oxidase_2; PF07732 Cu-oxidase_3	IPR008972 Cupredoxin; IPR011707 Multicopper oxidase, type 3; IPR011706 Multicopper oxidase, type 2; IPR001117 Multicopper oxidase, type 1	0	NA	NA	NA	NA	NA
KJ359_001129	scaffold_11	268667	270081	-	hypothetical protein	GO:0055114 oxidation-reduction process; GO:0016491 oxidoreductase activity; GO:0071949 FAD binding	EggNog:ENOG410PJVA,COG:S,SECRETED:SignalP(1-23)	PF01494 FAD_binding_3	IPR023753 FAD/NAD(P)-binding domain; IPR002938 FAD-binding domain	14.9403	0.587767	0.819716	0.717037	0.473351	0.703864
KJ359_001130	scaffold_11	273722	274351	-	hypothetical protein	NA	EggNog:ENOG410PNET,COG:Q	PF00106 adh_short; PF08659 KR	IPR002347 Short-chain dehydrogenase/reductase SDR; IPR016040 NAD(P)-binding domain	25.055	-0.224722	0.513129	-0.437945	0.661426	0.835245
KJ359_001131	scaffold_11	278416	279758	+	hypothetical protein	NA	EggNog:ENOG410PJV3,COG:T,MEROPS:MER0033283		IPR002018 Carboxylesterase, type B; IPR029058 Alpha/Beta hydrolase fold; IPR019826 Carboxylesterase type B, active site	14.5084	-0.455412	0.809493	-0.56259	0.573714	0.779628
KJ359_001132	scaffold_11	282940	284087	+	hypothetical protein	GO:0020037 heme binding; GO:0004497 monooxygenase activity; GO:0016705 oxidoreductase activity, acting on paired donors, with incorporation or reduction of molecular oxygen; GO:0005506 iron ion binding; GO:0055114 oxidation-reduction process	EggNog:ENOG410PHH6,COG:Q	PF00067 p450	IPR002403 Cytochrome P450, E-class, group IV; IPR001128 Cytochrome P450	14.5131	-0.614887	0.824722	-0.745569	0.455928	0.690714
KJ359_001133	scaffold_11	284314	286354	-	hypothetical protein	GO:0005488 binding	EggNog:ENOG410PI5B,COG:S	PF05536 Neurochondrin	IPR008709 Neurochondrin; IPR016024 Armadillo-type fold	13.1269	-0.428215	0.955194	-0.448302	0.653935	0.831116
KJ359_001134	scaffold_11	286898	289708	+	hypothetical protein	GO:0055085 transmembrane transport; GO:0006821 chloride transport; GO:0005247 voltage-gated chloride channel activity; GO:0005216 ion channel activity; GO:0016020 membrane	EggNog:ENOG410PKWP,COG:P,TransMembrane:12 (i200-218o282-306i327-350o356-372i384-408o420-437i458-479o499-515i556-576o582-601i621-642o648-675i)	PF00654 Voltage_CLC	IPR001807 Chloride channel, voltage gated; IPR014743 Chloride channel, core; IPR000644 CBS domain	144.809	0.302441	0.323889	0.933778	0.350419	0.601442
KJ359_001135	scaffold_11	290460	292259	-	SUMO-targeted ubiquitin ligase complex subunit slx8	GO:0008270 zinc ion binding; GO:0005515 protein binding	EggNog:ENOG410PTG4,COG:O	PF14447 Prok-RING_4; PF00097 zf-C3HC4; PF13923 zf-C3HC4_2; PF13920 zf-C3HC4_3; PF13639 zf-RING_2; PF14634 zf-RING_5	IPR001841 Zinc finger, RING-type; IPR013083 Zinc finger, RING/FYVE/PHD-type; IPR017907 Zinc finger, RING-type, conserved site	116.806	0.173679	0.342291	0.507402	0.611873	0.804628
KJ359_001136	scaffold_11	295081	295470	+	hypothetical protein	NA	NA	NA	NA	0	NA	NA	NA	NA	NA
KJ359_001137	scaffold_11	296681	298003	-	hypothetical protein	GO:0016757 transferase activity, transferring glycosyl groups; GO:0016020 membrane	EggNog:ENOG410PU8I,COG:G		IPR003378 Fringe-like	29.1165	-2.87785	0.716502	-4.01653	5.9061e-05	0.00102438
KJ359_001138	scaffold_11	299539	301126	+	hypothetical protein	NA	EggNog:ENOG410PGHT,COG:M	PF06985 HET	IPR010730 Heterokaryon incompatibility	32.7984	-2.7596	0.55976	-4.92997	8.2244e-07	2.69595e-05
KJ359_001139	scaffold_11	301954	304038	+	hypothetical protein	GO:0008239 dipeptidyl-peptidase activity; GO:0016787 hydrolase activity	EggNog:ENOG41COG2936,COG:S	PF02129 Peptidase_S15; PF08530 PepX_C	IPR013736 Xaa-Pro dipeptidyl-peptidase, C-terminal; IPR005674 CocE/Serine esterase; IPR008979 Galactose-binding-like domain superfamily; IPR000383 Xaa-Pro dipeptidyl-peptidase-like domain; IPR029058 Alpha/Beta hydrolase fold	8.01068	-2.25702	0.993359	-2.27211	0.02308	0.106172
KJ359_001140	scaffold_11	304197	305574	-	hypothetical protein	NA	TransMembrane:1 (i158-178o)		IPR011009 Protein kinase-like domain superfamily	0.204243	-1.22305	4.08047	-0.299732	0.764382	NA
KJ359_001141	scaffold_11	306052	309706	-	hypothetical protein	NA	EggNog:ENOG410PJT0,COG:S		IPR001849 Pleckstrin homology domain; IPR032675 Leucine-rich repeat domain superfamily	85.5314	-0.87151	0.34263	-2.54359	0.010972	0.0636813
KJ359_001142	scaffold_11	315345	318205	+	ATP binding	GO:0005515 protein binding; GO:0005524 ATP binding; GO:0004672 protein kinase activity; GO:0006468 protein phosphorylation; GO:0007165 signal transduction	EggNog:ENOG410PG4H,COG:T	PF00069 Pkinase; PF07714 PK_Tyr_Ser-Thr; PF00788 RA; PF14847 Ras_bdg_2; PF00536 SAM_1; PF07647 SAM_2	IPR001660 Sterile alpha motif domain; IPR000719 Protein kinase domain; IPR029458 Ras-binding domain of Byr2; IPR013761 Sterile alpha motif/pointed domain superfamily; IPR017441 Protein kinase, ATP binding site; IPR008271 Serine/threonine-protein kinase, active site; IPR000159 Ras-associating (RA) domain; IPR011009 Protein kinase-like domain superfamily	179.136	0.853376	0.320161	2.66546	0.00768832	0.0485128
KJ359_001143	scaffold_11	318804	319939	-	hypothetical protein	NA	EggNog:ENOG410PP7B,COG:S		IPR029069 HotDog domain superfamily	13.4906	0.80649	0.74308	1.08533	0.277774	0.527032
KJ359_001144	scaffold_11	320578	323420	+	hypothetical protein	GO:0006310 DNA recombination; GO:0006281 DNA repair; GO:0071897 DNA biosynthetic process; GO:0051103 DNA ligation involved in DNA repair; GO:0003910 DNA ligase (ATP) activity; GO:0003677 DNA binding; GO:0005524 ATP binding; GO:0003909 DNA ligase activity	EggNog:ENOG410PFUW,COG:L	PF04679 DNA_ligase_A_C; PF01068 DNA_ligase_A_M; PF04675 DNA_ligase_A_N; PF09414 RNA_ligase	IPR012308 DNA ligase, ATP-dependent, N-terminal; IPR000977 DNA ligase, ATP-dependent; IPR012310 DNA ligase, ATP-dependent, central; IPR012309 DNA ligase, ATP-dependent, C-terminal; IPR016059 DNA ligase, ATP-dependent, conserved site; IPR012340 Nucleic acid-binding, OB-fold	48.908	-0.0979239	0.431264	-0.227062	0.820375	0.921155
KJ359_001145	scaffold_11	323633	326575	-	hypothetical protein	NA	EggNog:ENOG410PK8B,COG:C	PF00106 adh_short	IPR016040 NAD(P)-binding domain; IPR002347 Short-chain dehydrogenase/reductase SDR	576.878	1.47031	0.403789	3.64127	0.000271292	0.00368222
KJ359_001146	scaffold_11	327588	328775	+	hypothetical protein	NA	EggNog:ENOG410PS40	NA	NA	40.4893	0.663753	0.589302	1.12634	0.260023	0.508438
KJ359_001147	scaffold_11	329414	329885	+	hypothetical protein	NA	EggNog:ENOG410PZXD	NA	NA	34.6282	0.229953	0.515926	0.445708	0.655808	0.831951
KJ359_001148	scaffold_11	331202	331792	+	hypothetical protein	NA	EggNog:ENOG410PPJW,COG:S,SECRETED:SignalP(1-19)	NA	NA	7772.07	-1.00403	0.593846	-1.69072	0.0908897	0.270464
KJ359_001149	scaffold_11	333027	334365	-	hypothetical protein	NA	EggNog:ENOG41COG5285,COG:Q	PF05721 PhyH	IPR008775 Phytanoyl-CoA dioxygenase	1.72435	-0.996363	1.85344	-0.537576	0.59087	NA
KJ359_001150	scaffold_11	337798	339196	+	hypothetical protein	NA	EggNog:ENOG410PN8F,TransMembrane:7 (o22-47i59-81o101-127i139-165o192-214i226-246o258-283i)	NA	NA	0	NA	NA	NA	NA	NA
KJ359_001151	scaffold_11	339366	340710	-	hypothetical protein	NA	TransMembrane:1 (i82-103o)	NA	NA	0.62048	1.12293	3.13181	0.358556	0.719927	NA
KJ359_001152	scaffold_11	341187	342047	-	hypothetical protein	NA	NA	NA	NA	22.6631	-0.352509	0.555135	-0.634996	0.525431	0.744474
KJ359_001153	scaffold_11	342453	343639	-	hypothetical protein	GO:0007067 ; GO:0007049 cell cycle; GO:0005634 nucleus; GO:0000775 chromosome, centromeric region	EggNog:ENOG410PK5U,COG:S,BUSCO:EOG09264DY4	PF05859 Mis12	IPR008685 Centromere protein Mis12	33.914	-0.910559	0.531919	-1.71184	0.0869264	0.263101
KJ359_001154	scaffold_11	344239	345529	+	hypothetical protein	NA	EggNog:ENOG410PNQK,COG:S	NA	NA	70.6097	0.283896	0.369282	0.768778	0.442025	0.680601
KJ359_001155	scaffold_11	345952	346806	-	hypothetical protein	NA	EggNog:ENOG410PJSQ,COG:D,COG:Z,BUSCO:EOG09264U81	PF00838 TCTP	IPR018105 Translationally controlled tumour protein; IPR011323 Mss4/translationally controlled tumour-associated TCTP; IPR011057 Mss4-like superfamily	1105.56	-0.451057	0.340005	-1.32662	0.184636	0.419129
KJ359_001156	scaffold_11	348822	349965	+	hypothetical protein	GO:0006633 fatty acid biosynthetic process; GO:0055114 oxidation-reduction process; GO:0016491 oxidoreductase activity; GO:0005506 iron ion binding	EggNog:ENOG410PFBV,COG:I,BUSCO:EOG09262V3O,TransMembrane:3 (o32-53i153-172o192-216i)	PF04116 FA_hydroxylase	IPR006694 Fatty acid hydroxylase	750.013	0.108217	0.329402	0.328527	0.742513	0.883032
KJ359_001157	scaffold_11	352720	353807	+	hypothetical protein	NA	TransMembrane:1 (i118-145o)	NA	NA	158.914	-0.323848	0.605323	-0.535	0.59265	0.791204
KJ359_001158	scaffold_11	353864	354534	-	hypothetical protein	NA	EggNog:ENOG410QCNV,SECRETED:SignalP(1-41)	NA	NA	6.96845	-2.02373	0.946271	-2.13864	0.0324649	0.133866
KJ359_001159	scaffold_11	357979	359583	-	hypothetical protein	GO:0005515 protein binding	NA	PF12937 F-box-like	IPR001810 F-box domain	13.0235	0.933913	0.714777	1.30658	0.191355	0.426945
KJ359_001160	scaffold_11	360551	363199	-	hypothetical protein	NA	EggNog:ENOG410PP8R,COG:S,SECRETED:SignalP(1-21)		IPR002885 Pentatricopeptide repeat	56.4818	0.388838	0.380176	1.02278	0.30641	0.558687
KJ359_001161	scaffold_11	363667	365316	+	hypothetical protein	GO:0003993 acid phosphatase activity	EggNog:ENOG410PKVZ,COG:I	PF00328 His_Phos_2	IPR000560 Histidine phosphatase superfamily, clade-2; IPR029033 Histidine phosphatase superfamily; IPR033379 Histidine acid phosphatase active site	131.253	0.27922	0.340278	0.820565	0.411894	0.65601
KJ359_001162	scaffold_11	370522	372723	+	hypothetical protein	GO:0003676 nucleic acid binding; GO:0000166 nucleotide binding	EggNog:ENOG410PGH9,COG:A,BUSCO:EOG09261ZFN	PF10378 RRM; PF00076 RRM_1	IPR000504 RNA recognition motif domain; IPR012677 Nucleotide-binding alpha-beta plait domain superfamily; IPR018835 RNA-binding domain, putative; IPR034195 Mrn1, RNA recognition motif 1	258.447	0.699908	0.281891	2.4829	0.0130316	0.0715331
KJ359_001163	scaffold_11	373596	375493	+	hypothetical protein	GO:0004812 aminoacyl-tRNA ligase activity; GO:0005524 ATP binding; GO:0000166 nucleotide binding; GO:0003676 nucleic acid binding; GO:0004816 asparagine-tRNA ligase activity; GO:0006418 tRNA aminoacylation for protein translation; GO:0006421 asparaginyl-tRNA aminoacylation; GO:0005737 cytoplasm	EggNog:ENOG410PFF1,COG:J,BUSCO:EOG09261CQG	PF00152 tRNA-synt_2; PF01336 tRNA_anti-codon	IPR002312 Aspartyl/Asparaginyl-tRNA synthetase, class IIb; IPR004364 Aminoacyl-tRNA synthetase, class II (D/K/N); IPR004365 OB-fold nucleic acid binding domain, AA-tRNA synthetase-type; IPR004522 Asparagine-tRNA ligase; IPR006195 Aminoacyl-tRNA synthetase, class II; IPR012340 Nucleic acid-binding, OB-fold	121.507	1.28653	0.346199	3.71617	0.000202267	0.00284923
KJ359_001164	scaffold_11	377173	378600	-	hypothetical protein	NA	EggNog:ENOG41KOG2029,COG:T		IPR027417 P-loop containing nucleoside triphosphate hydrolase	3.29278	-1.19153	1.37758	-0.864939	0.387072	0.635008
KJ359_001165	scaffold_11	380813	381805	+	1,4-beta-D-glucan cellobiohydrolase cel6a	NA	EggNog:ENOG41065HY,COG:G,SECRETED:SignalP(1-27)	NA	NA	15.6641	-1.56103	0.682853	-2.28604	0.022252	0.103969
KJ359_001166	scaffold_11	382286	383300	+	hypothetical protein	NA	EggNog:ENOG410PQ0J,COG:S		IPR029058 Alpha/Beta hydrolase fold	37.147	1.84552	0.587568	3.14094	0.00168405	0.0154529
KJ359_001167	scaffold_11	383629	384413	-	hypothetical protein	NA	EggNog:ENOG410PIIS,SECRETED:SignalP(1-20)	NA	NA	1.91149	-3.42833	1.8452	-1.85797	0.0631728	NA
KJ359_001168	scaffold_11	384881	385993	-	hypothetical protein	NA	EggNog:ENOG410Q0N9,COG:I,TransMembrane:1 (o12-31i),CAZy:CE10	PF07859 Abhydrolase_3	IPR029058 Alpha/Beta hydrolase fold; IPR019436 Steryl acetyl hydrolase 1-like	19.3141	-0.476876	0.552815	-0.862632	0.38834	0.636053
KJ359_001169	scaffold_11	387164	388702	+	hypothetical protein	GO:0006629 lipid metabolic process	EggNog:ENOG410PJJG,COG:I,TransMembrane:4 (o54-73i85-106o241-259i271-291o)	PF00487 FA_desaturase	IPR005804 Fatty acid desaturase domain	4.00927	-1.8624	1.23703	-1.50554	0.132186	0.342423
KJ359_001170	scaffold_11	389460	390211	+	hypothetical protein	GO:0008171 O-methyltransferase activity	EggNog:ENOG410PWR5,COG:S	PF13578 Methyltransf_24; PF01596 Methyltransf_3	IPR029063 S-adenosyl-L-methionine-dependent methyltransferase; IPR002935 Class I-like SAM-dependent O-methyltransferase	5.06516	-1.84927	1.24707	-1.48288	0.138105	0.351724
KJ359_001171	scaffold_11	391501	393038	+	hypothetical protein	GO:0008483 transaminase activity; GO:0003824 catalytic activity; GO:0030170 pyridoxal phosphate binding; GO:0006520 cellular amino acid metabolic process; GO:0009058 biosynthetic process	EggNog:ENOG410PM1T,COG:E	PF00155 Aminotran_1_2	IPR000796 Aspartate/other aminotransferase; IPR015422 Pyridoxal phosphate-dependent transferase domain 1; IPR015421 Pyridoxal phosphate-dependent transferase, major domain; IPR004839 Aminotransferase, class I/classII; IPR015424 Pyridoxal phosphate-dependent transferase	3.97519	1.87817	1.47816	1.27062	0.203865	0.442083
KJ359_001172	scaffold_11	393375	394968	+	hypothetical protein	GO:0008270 zinc ion binding; GO:0000981 DNA-binding transcription factor activity, RNA polymerase II-specific; GO:0004190 aspartic-type endopeptidase activity; GO:0006355 regulation of transcription, DNA-templated; GO:0006508 proteolysis; GO:0005634 nucleus	EggNog:ENOG410PNJ4	PF00172 Zn_clus	IPR001138 Zn(2)-C6 fungal-type DNA-binding domain; IPR001969 Aspartic peptidase, active site	2.89888	0.501897	1.20203	0.417542	0.676282	0.84349
KJ359_001173	scaffold_11	395313	395672	+	hypothetical protein	NA	EggNog:ENOG410PKXX,COG:S,TransMembrane:2 (i32-51o63-82i)	NA	NA	0.822326	0.428505	2.26109	0.189512	0.849691	NA
KJ359_001174	scaffold_11	398819	400018	-	hypothetical protein	NA	EggNog:ENOG410PNAW		IPR002575 Aminoglycoside phosphotransferase; IPR011009 Protein kinase-like domain superfamily	12.2907	0.88393	0.679837	1.30021	0.193529	0.429132
KJ359_001175	scaffold_11	402002	402742	+	hypothetical protein	GO:0016787 hydrolase activity; GO:0009166 nucleotide catabolic process	EggNog:ENOG410PHZS,COG:F		IPR008334 5'-Nucleotidase, C-terminal; IPR006179 5'-Nucleotidase/apyrase; IPR014485 Predicted phosphoesterase, C1039.02 type	1.79862	0.159035	1.59107	0.0999548	0.92038	NA
KJ359_001176	scaffold_11	403268	406709	-	hypothetical protein	GO:0005524 ATP binding; GO:0016887 ATPase activity; GO:0042626 ATPase-coupled transmembrane transporter activity; GO:0055085 transmembrane transport; GO:0006810 transport; GO:0016021 integral component of membrane	EggNog:ENOG410PJNG,COG:Q,TransMembrane:4 (i269-290o302-330i425-448o454-475i)	PF00005 ABC_tran	IPR003593 AAA+ ATPase domain; IPR027417 P-loop containing nucleoside triphosphate hydrolase; IPR003439 ABC transporter-like; IPR011527 ABC transporter type 1, transmembrane domain; IPR017871 ABC transporter, conserved site	7.67386	0.610799	0.879374	0.694584	0.487316	0.715361
KJ359_001177	scaffold_11	412885	413674	+	hypothetical protein	NA	EggNog:ENOG410PUTA,COG:S,TransMembrane:1 (i46-66o)	PF11807 UstYa	IPR021765 Mycotoxin biosynthesis protein UstYa-like	0.549724	-2.72035	3.16929	-0.858349	0.3907	NA
KJ359_001178	scaffold_11	414962	415780	-	hypothetical protein	NA	EggNog:ENOG410PQIF,TransMembrane:1 (i38-58o)	NA	NA	0	NA	NA	NA	NA	NA
KJ359_001179	scaffold_11	416267	418111	+	hypothetical protein	NA	EggNog:ENOG410PK5Z	NA	NA	0	NA	NA	NA	NA	NA
KJ359_001180	scaffold_11	420255	420850	-	hypothetical protein	NA	NA	NA	NA	0	NA	NA	NA	NA	NA
KJ359_001181	scaffold_11	423956	424670	+	hypothetical protein	NA	NA	NA	NA	1.29983	1.43297	2.00338	0.715279	0.474437	NA
KJ359_001182	scaffold_11	425434	428089	-	hypothetical protein	GO:0003824 catalytic activity	EggNog:ENOG410PIT4,COG:S,MEROPS:MER0000432	PF06441 EHN; PF04229 GrpB	IPR000639 Epoxide hydrolase-like; IPR029058 Alpha/Beta hydrolase fold; IPR007344 GrpB/Dephospho-CoA kinase; IPR010497 Epoxide hydrolase, N-terminal	13.1819	-0.254238	0.668281	-0.380436	0.703622	0.857917
KJ359_001184	scaffold_11	436599	437480	-	hypothetical protein	NA	EggNog:ENOG410PT6W,COG:S	NA	NA	4.58207	0.320176	1.09286	0.29297	0.769545	0.897877
KJ359_001185	scaffold_11	441785	444397	-	hypothetical protein	NA	EggNog:ENOG410PMIF	PF06985 HET	IPR010730 Heterokaryon incompatibility	16.2986	0.113667	0.549524	0.206847	0.83613	0.929006
KJ359_001186	scaffold_11	450683	452404	-	hypothetical protein	NA	EggNog:ENOG410PT6W,COG:S	PF06985 HET	IPR010730 Heterokaryon incompatibility	174.036	0.225276	0.392114	0.574516	0.565619	0.774085
KJ359_001187	scaffold_11	464911	467278	-	hypothetical protein	GO:0016491 oxidoreductase activity; GO:0030151 molybdenum ion binding; GO:0055114 oxidation-reduction process; GO:0042128 nitrate assimilation	EggNog:ENOG410PJNA,COG:C,COG:H	PF00173 Cyt-b5; PF00970 FAD_binding_6; PF03404 Mo-co_dimer; PF00175 NAD_binding_1; PF00174 Oxidored_molyb	IPR008335 Eukaryotic molybdopterin oxidoreductase; IPR001834 NADH:cytochrome b5 reductase-like; IPR001199 Cytochrome b5-like heme/steroid binding domain; IPR005066 Moybdenum cofactor oxidoreductase, dimerisation; IPR008333 Flavoprotein pyridine nucleotide cytochrome reductase-like, FAD-binding domain; IPR000572 Oxidoreductase, molybdopterin-binding domain; IPR001433 Oxidoreductase FAD/NAD(P)-bind…	2.05957	-0.335507	1.56497	-0.214385	0.830247	NA
KJ359_001188	scaffold_11	467362	468331	-	hypothetical protein	NA	EggNog:ENOG410PJNA,COG:C,COG:H	NA	NA	1.22147	-3.86497	2.9832	-1.29558	0.19512	NA
KJ359_001189	scaffold_11	469121	470344	+	hypothetical protein	GO:0055114 oxidation-reduction process; GO:0005506 iron ion binding; GO:0020037 heme binding; GO:0016705 oxidoreductase activity, acting on paired donors, with incorporation or reduction of molecular oxygen	EggNog:ENOG410PITM,COG:Q		IPR002397 Cytochrome P450, B-class; IPR001128 Cytochrome P450	1.1666	-0.0867273	2.63312	-0.0329371	0.973725	NA
KJ359_001190	scaffold_11	475483	476427	+	hypothetical protein	GO:0016787 hydrolase activity; GO:0008152 metabolic process	EggNog:ENOG410JQWN,COG:I,MEROPS:MER0034959,CAZy:CE10	PF07859 Abhydrolase_3	IPR013094 Alpha/beta hydrolase fold-3; IPR029058 Alpha/Beta hydrolase fold	0	NA	NA	NA	NA	NA
KJ359_001191	scaffold_11	477097	477829	+	hypothetical protein	GO:0008270 zinc ion binding; GO:0003677 DNA binding; GO:0006351 transcription, DNA-templated; GO:0005634 nucleus	EggNog:ENOG410PWD0,COG:S,TransMembrane:1 (o28-46i)		IPR007219 Transcription factor domain, fungi	0	NA	NA	NA	NA	NA
KJ359_001192	scaffold_11	479326	479940	+	hypothetical protein	NA	EggNog:ENOG410PPYJ,COG:S	PF00903 Glyoxalase	IPR004360 Glyoxalase/fosfomycin resistance/dioxygenase domain; IPR029068 Glyoxalase/Bleomycin resistance protein/Dihydroxybiphenyl dioxygenase	0	NA	NA	NA	NA	NA
KJ359_001193	scaffold_11	481029	482153	+	hypothetical protein	NA	EggNog:ENOG410PPU3,COG:Q	PF05368 NmrA	IPR016040 NAD(P)-binding domain; IPR008030 NmrA-like domain	4.71388	-1.14523	1.10082	-1.04034	0.298181	0.550617
KJ359_001194	scaffold_11	482733	484529	+	hypothetical protein	GO:0006810 transport; GO:0055085 transmembrane transport; GO:0003333 amino acid transmembrane transport; GO:0006865 amino acid transport; GO:0015171 amino acid transmembrane transporter activity; GO:0016020 membrane; GO:0016021 integral component of membrane	EggNog:ENOG410PV6F,COG:E,TransMembrane:12 (i35-51o71-91i103-123o143-160i172-194o227-247i268-287o293-312i368-388o394-417i429-455o467-487i)	PF00324 AA_permease; PF13520 AA_permease_2	IPR004841 Amino acid permease/ SLC12A domain; IPR002293 Amino acid/polyamine transporter I; IPR004840 Amino acid permease, conserved site	11.2965	-1.29216	0.809311	-1.59662	0.11035	0.304875
KJ359_001195	scaffold_11	492820	493406	-	hypothetical protein	NA	EggNog:ENOG410PNNR,SECRETED:SignalP(1-22)	PF17615 C166		3.64734	-0.100751	1.18815	-0.0847965	0.932423	0.972597
KJ359_001196	scaffold_11	494822	495835	-	hypothetical protein	NA	NA	NA	NA	132.469	-0.24998	0.374628	-0.667276	0.504596	0.73034
KJ359_001197	scaffold_11	496897	498452	-	hypothetical protein	GO:0005975 carbohydrate metabolic process	EggNog:ENOG410PVE1,COG:G		IPR013781	3.88941	-0.318355	1.08728	-0.2928	0.769675	0.897877
KJ359_001198	scaffold_11	498498	499885	-	hypothetical protein	GO:0006032 chitin catabolic process; GO:0005975 carbohydrate metabolic process; GO:0004568 chitinase activity; GO:0004553 hydrolase activity, hydrolyzing O-glycosyl compounds	EggNog:ENOG41KOG2806,COG:G,SECRETED:SignalP(1-19),CAZy:GH18	PF00704 Glyco_hydro_18	IPR011583 Chitinase II; IPR001223 Glycoside hydrolase family 18, catalytic domain; IPR029070 Chitinase insertion domain superfamily; IPR013781 ; IPR001579 Glycosyl hydrolases family 18 (GH18) active site; IPR017853 Glycoside hydrolase superfamily	5.82011	-0.224237	0.965993	-0.232131	0.816436	0.91956
KJ359_001199	scaffold_11	501271	502984	+	hypothetical protein	NA	EggNog:ENOG410QD93,COG:S,CAZy:CBM50	PF01476 LysM	IPR018392 LysM domain	9.43487	-1.08282	0.76756	-1.41072	0.158326	0.382779
KJ359_001200	scaffold_11	512945	518194	-	hypothetical protein	GO:0006032 chitin catabolic process; GO:0005975 carbohydrate metabolic process; GO:0004568 chitinase activity; GO:0004553 hydrolase activity, hydrolyzing O-glycosyl compounds	EggNog:ENOG410PVH7,COG:G,CAZy:GH18	PF00704 Glyco_hydro_18	IPR011583 Chitinase II; IPR013781 ; IPR029070 Chitinase insertion domain superfamily; IPR001223 Glycoside hydrolase family 18, catalytic domain; IPR017853 Glycoside hydrolase superfamily	127.83	4.42258	0.881563	5.01675	5.25527e-07	1.83214e-05
KJ359_001201	scaffold_11	520313	523278	+	hypothetical protein	NA	EggNog:ENOG410PKHR,COG:S,SECRETED:SignalP(1-20)	PF01476 LysM	IPR018392 LysM domain	140.032	3.27528	0.778002	4.20986	2.55524e-05	0.0005172
KJ359_001202	scaffold_11	523734	524756	-	hypothetical protein	NA	EggNog:ENOG410PT1Q	NA	NA	5.66548	0.624918	0.940618	0.66437	0.506454	0.731708
KJ359_001203	scaffold_11	526094	526734	+	hypothetical protein	NA	NA	NA	NA	0	NA	NA	NA	NA	NA
KJ359_001204	scaffold_11	527280	528369	-	3-dehydroquinate dehydratase (3-dehydroquinase)	GO:0003855 3-dehydroquinate dehydratase activity; GO:0003824 catalytic activity	EggNog:ENOG410PG20,COG:E	PF01487 DHquinase_I	IPR001381 3-dehydroquinate dehydratase type I; IPR013785 Aldolase-type TIM barrel	0.203578	-1.22305	4.08047	-0.299732	0.764382	NA
KJ359_001205	scaffold_11	529068	530045	-	hypothetical protein	GO:0055114 oxidation-reduction process; GO:0004764 shikimate 3-dehydrogenase (NADP+) activity	EggNog:ENOG410PKCS,COG:E	PF08501 Shikimate_dh_N	IPR016040 NAD(P)-binding domain; IPR013708 Shikimate dehydrogenase substrate binding, N-terminal	1.15686	-2.63306	2.68241	-0.981603	0.326296	NA
KJ359_001206	scaffold_11	530793	532517	+	hypothetical protein	GO:0055085 transmembrane transport; GO:0022891 ; GO:0022857 transmembrane transporter activity; GO:0005215 transporter activity; GO:0016020 membrane; GO:0016021 integral component of membrane	EggNog:ENOG41KOG0692,COG:E,TransMembrane:10 (i101-120o126-149i161-183o195-215i286-306o326-346i358-377o389-407i428-448o460-478i)	PF07690 MFS_1; PF00083 Sugar_tr	IPR003663 Sugar/inositol transporter; IPR005828 Major facilitator, sugar transporter-like; IPR005829 Sugar transporter, conserved site; IPR020846 Major facilitator superfamily domain	32.4084	-2.28123	0.902905	-2.52654	0.0115192	0.0658675
KJ359_001207	scaffold_11	534930	535950	+	hypothetical protein	NA	EggNog:ENOG410PGF6,COG:S	PF13460 NAD_binding_10; PF05368 NmrA; PF03435 Sacchrp_dh_NADP; PF01118 Semialdhyde_dh	IPR016040 NAD(P)-binding domain; IPR008030 NmrA-like domain	0.856633	-0.836152	2.23635	-0.373892	0.708485	NA
KJ359_001208	scaffold_11	536162	537003	-	hypothetical protein	NA	EggNog:ENOG410PQ0J,COG:S	PF12697 Abhydrolase_6	IPR029058 Alpha/Beta hydrolase fold; IPR000073 Alpha/beta hydrolase fold-1	0	NA	NA	NA	NA	NA
KJ359_001209	scaffold_11	540793	544334	+	hypothetical protein	GO:0006032 chitin catabolic process; GO:0005975 carbohydrate metabolic process; GO:0004568 chitinase activity; GO:0004553 hydrolase activity, hydrolyzing O-glycosyl compounds	EggNog:ENOG410PJY5,COG:G		IPR011583 Chitinase II; IPR001223 Glycoside hydrolase family 18, catalytic domain; IPR029070 Chitinase insertion domain superfamily; IPR013781 ; IPR001579 Glycosyl hydrolases family 18 (GH18) active site; IPR017853 Glycoside hydrolase superfamily	0.280207	-0.261275	4.05745	-0.064394	0.948657	NA
KJ359_001210	scaffold_11	544543	545428	-	hypothetical protein	NA	EggNog:ENOG410Q0VE	NA	NA	0	NA	NA	NA	NA	NA
KJ359_001211	scaffold_11	546368	548008	+	hypothetical protein	NA	EggNog:ENOG410PV21,COG:S,SECRETED:SignalP(1-23)	PF05935 Arylsulfotrans; PF14269 Arylsulfotran_2		1.8991	-0.558662	1.68836	-0.330891	0.740727	NA
KJ359_001212	scaffold_11	548961	549844	-	hypothetical protein	NA	EggNog:ENOG410PT6W,COG:S	PF06985 HET	IPR010730 Heterokaryon incompatibility	0.517848	0.679631	2.88807	0.235323	0.813958	NA
KJ359_001213	scaffold_11	554027	555996	-	hypothetical protein	GO:0055085 transmembrane transport; GO:0016021 integral component of membrane	EggNog:ENOG410PVXE,COG:G,TransMembrane:10 (i95-116o128-151i163-190o252-271i333-355o367-387i433-450o462-483i504-525o531-550i)	PF07690 MFS_1	IPR011701 Major facilitator superfamily; IPR020846 Major facilitator superfamily domain	2.94079	-0.527855	1.12781	-0.468033	0.639761	0.822099
KJ359_001214	scaffold_11	560588	561688	-	hypothetical protein	NA	EggNog:ENOG410PHHB,COG:I,TransMembrane:6 (i7-26o52-77i97-117o187-210i269-291o297-318i)	PF01569 PAP2	IPR000326 Phosphatidic acid phosphatase type 2/haloperoxidase	0.204243	-1.22305	4.08047	-0.299732	0.764382	NA
KJ359_001215	scaffold_11	566815	567775	-	hypothetical protein	NA	EggNog:ENOG410PGF6,COG:S	PF13460 NAD_binding_10; PF05368 NmrA	IPR016040 NAD(P)-binding domain; IPR008030 NmrA-like domain	6.21582	2.23422	1.05366	2.12043	0.0339697	0.138374
KJ359_001216	scaffold_11	570960	572363	+	hypothetical protein	NA	EggNog:ENOG410PP73,SECRETED:SignalP(1-19)	NA	NA	125.118	0.461925	1.55272	0.297493	0.76609	0.896165
KJ359_001217	scaffold_11	572873	574539	-	hypothetical protein	GO:0055085 transmembrane transport; GO:0022857 transmembrane transporter activity; GO:0005215 transporter activity; GO:0016021 integral component of membrane	EggNog:ENOG410PJ7Z,COG:G,TransMembrane:12 (i37-57o77-97i109-128o134-156i168-190o202-219i287-309o329-346i353-371o383-403i424-445o451-472i)	PF07690 MFS_1; PF00083 Sugar_tr	IPR005828 Major facilitator, sugar transporter-like; IPR005829 Sugar transporter, conserved site; IPR020846 Major facilitator superfamily domain	7.34145	1.6907	1.23192	1.37241	0.169937	0.399511
KJ359_001218	scaffold_11	575426	576564	+	hypothetical protein	GO:0016491 oxidoreductase activity	EggNog:ENOG4112TGW,COG:G,COG:Q,TransMembrane:1 (o6-26i)	PF01408 GFO_IDH_MocA; PF03447 NAD_binding_3	IPR000683 Oxidoreductase, N-terminal; IPR016040 NAD(P)-binding domain	7.38106	1.55087	0.945558	1.64016	0.100972	0.288919
[truncated: 11,882 more rows]
