# Supplementary material for: Transcriptional Profiles of a Foliar Fungal Endophyte (Pestalotiopsis, Ascomycota) and Its Bacterial Symbiont (Luteibacter, Gammaproteobacteria) Reveal Sulfur Exchange and Growth Regulation during Early Phases of Symbiotic Interaction
Source: mSystems. 2022 Mar 16;7(2):e00091-22. doi: 10.1128/msystems.00091-22 (PMC9040847; doi:10.1128/msystems.00091-22)
Supplement: TABLE S6 [file msystems.00091-22-st006.xlsx]

## Sheet: Sheet1
Annotation Tool or Database	Number of Annotations Added
Total Protein-Coding Gene Models	13076
Eggnog	7382
Phobius (transmembrane)	2875
Phobius (secreted)	1899
CAZYmes	1406
BUSCO	1262
UniProt DB	804
MEROPS	471
smCOGs	245
antiSMASH	162
