# Supplementary material for: Transcriptional Profiles of a Foliar Fungal Endophyte (Pestalotiopsis, Ascomycota) and Its Bacterial Symbiont (Luteibacter, Gammaproteobacteria) Reveal Sulfur Exchange and Growth Regulation during Early Phases of Symbiotic Interaction
Source: mSystems. 2022 Mar 16;7(2):e00091-22. doi: 10.1128/msystems.00091-22 (PMC9040847; doi:10.1128/msystems.00091-22)
Supplement: TABLE S7 [file msystems.00091-22-st007.xlsx]

## Sheet: Sheet1
Sample	Axenic 1	Axenic 2	Axenic 3	Co-culture 1	Co-culture 2	Co-culture 3
Quality-filtered reads (input)	5405601	4774802	4563070	5686096	5394470	5484849
Uniquely mapped reads	1420719	942945	1264609	619619	505522	612528
Uniquely mapped reads (%)	0.2628	0.1975	0.2771	0.109	0.0937	0.1117
Multi-mapped reads (%)	0.6864	0.7917	0.7087	0.1067	0.1255	0.1037
Unmapped (%)	0.0508	0.0108	0.0142	0.7843	0.7808	0.7847
Assigned to features	823725	511616	784104	430989	367265	415021
Unassigned, MultiMapping	7828006	8027799	6970436	1286583	1424824	1206761
Unassigned, NoFeatures	571789	415113	456689	172314	125856	184977
Unassigned, Ambiguity	25205	16216	23816	16316	12401	12530
