# Supplementary material for: Transcriptional Profiles of a Foliar Fungal Endophyte (Pestalotiopsis, Ascomycota) and Its Bacterial Symbiont (Luteibacter, Gammaproteobacteria) Reveal Sulfur Exchange and Growth Regulation during Early Phases of Symbiotic Interaction
Source: mSystems. 2022 Mar 16;7(2):e00091-22. doi: 10.1128/msystems.00091-22 (PMC9040847; doi:10.1128/msystems.00091-22)
Supplement: TABLE S8 [file msystems.00091-22-st008.xlsx]

## Sheet: Sheet1
Sample	Axenic 1	Axenic 2	Axenic 3	Co-culture 1	Co-culture 2	Co-culture 3
Quality-filtered reads (input)	18527622	4916959	5434221	5275773	5051993	5402343
Uniquely mapped reads	15734645*	4056221	4399323	4594746	4270898	4515456
Uniquely mapped reads (%)	0.8493	0.8249	0.8096	0.8539	0.8454	0.8358
Assigned to features	3282987	2726476	2753214	3306274	3300263	3490663
Unassigned, MultiMapping	191936	246237	361860	76293	47283	46916
Unassigned, NoFeatures	1438075	1328593	1644737	1196824	969005	1023123
Unassigned, Ambiguity	1592	1152	1372	1648	1630	1661
*Reads were downsampled and only 30% were passed to featureCounts for assignment to features.
